# Supplementary material for: HC-Pro silencing suppressor significantly alters the gene expression profile in tobacco leaves and flowers
Source: BMC Plant Biol. 2011 Apr 20;11:68. doi: 10.1186/1471-2229-11-68 (PMC3111369; doi:10.1186/1471-2229-11-68)
Supplement: Additional file 2 — Supplemental Table 2. Normalized leaf microarray data [file 1471-2229-11-68-S2.XLS]

## Sheet: TABLE 2B
LEAF (DOWN-regulated)
1. Defence related
Gene	Description	t-test	HC-Pro/WT
AM818198	Lycopersicon esculentum JJH-R-like protein mRNA, complete cds; Solanum demissum late blight resistance protein (R1) gene, complete cds	0.0190388	0.445036
TA14009_4097	Chitinase 134; n=1; Nicotiana tabacum|Rep: Chitinase 134 - Nicotiana tabacum (Common tobacco)	0.00715546	0.458823
BP528171	Poncirus trifoliata citrus tristeza virus resistance gene locus, compl	0.000855336	0.475984
TC7828	Elicitor resposible protein; n=1; Nicotiana tabacum|Rep: Elicitor resposible protein -	0.00631629	0.478101
EH623297	Nicotiana tabacum endochitinase-like mRNA, partial sequence	0.00640873	0.486697
EB425556	Arabidopsis thaliana beta-1,3-glucanase-related (AT1G13830) mRNA	0.0338751	0.490882
EH624302	Arabidopsis thaliana CALS1 (CALLOSE SYNTHASE 1); 1,3-beta-glucan synthase/ transferase, transferring glycosyl groups (CALS1) mRNA, complete cds	0.0143602	0.491441
FG637235	Gossypium hirsutum isolate vdrg16 disease resistance-related RNA	0.0281659	0.491694
4. Kinases and phosphatases
Gene	Description	t-test	HC-Pro/WT
EB443661	Cluster: Phosphoenolpyruvate carboxylase kinase; n=1; Solanum lycopersicum|Rep: Phosphoenolpyruvate carboxylase kinase - Solanum lycopersicum (Tomato) (Lycopersicon esculentum)...	0.0252351	0.113498
TA21003_4097	Cluster: Phosphoenolpyruvate carboxylase kinase; n=1; Solanum lycopersicum|Rep: Phosphoenolpyruvate carboxylase kinase - Solanum lycopersicum (Tomato) (Lycopersicon esculentum)…	0.0274492	0.144287
EB443661	Cluster: Phosphoenolpyruvate carboxylase kinase; n=1; Solanum lycopersicum|Rep: Phosphoenolpyruvate carboxylase kinase - Solanum lycopersicum (Tomato) (Lycopersicon esculentum)…	0.0227479	0.152656
FG644515	Solanum tuberosum PEP carboxylase kinase mRNA, complete cds	0.0289665	0.159384
EB446271	Phosphoenolpyruvate carboxylase kinase [Lycopersicon esculentum (Tomato)]	0.00432674	0.212056
EB680165	Arabidopsis thaliana SIP3 (SOS3-INTERACTING PROTEIN 3); ATP binding / kinase/ protein kinase/ protein serine/threonine kinase (SIP3) mRNA, complete cds; Populus trichocarpa CBL-interacting protein kinase 9 (CIPK9) mRNA, complete cds	0.00133392	0.339634
EB450158	Ricinus communis serine/threonine-protein kinase, putative, mRNA; Ndr kinase [Arabidopsis thaliana (Mouse-ear cress)]	0.0018486	0.406177
TA13160_4097	Cluster: Adenylate kinase family-like protein; n=1; Solanum tuberosum|Rep: Adenylate kinase family-like protein - Solanum tuberosum (Potato)	0.0480996	0.412542
EB425643	Nicotiana tabacum protein kinase SRK mRNA, complete cds; Populus trichocarpa CBL-interacting protein kinase 21 (CIPK21) mRNA, complete cds	0.0170015	0.428154
EB681052	Populus euphratica CBL-interacting protein kinase 21 mRNA, complete ; Nicotiana tabacum Avr9/Cf-9 rapidly elicited protein 216 (ACRE216) mRNA, complete cds; Ser/Thr protein kinase [Lotus japonicus]	0.00865954	0.436305
FG196017	Solanum lycopersicum inositol-1,4,5-triphosphate-5-phosphatase (5PT4) mRNA, complete cds	0.0420746	0.444539
TA20093_4097	Purple acid phosphatase 1; n=1; Solanum tuberosum|Rep: Purple acid phosphatase 1 - Solanum tuberosum (Potato)	0.00062298	0.457527
EB438355	Arabidopsis thaliana ATHK1 (histidine kinase 1); histidine phosphotransfer kinase/ osmosensor/ protein histidine kinase (ATHK1) mRNA, complete cds	0.00212016	0.459847
TA19198_4097	PP1A protein; n=1; Catharanthus roseus|Rep: PP1A protein - Catharanthus roseus (Rosy periwinkle) (Madagascar periwinkle)	0.019898	0.461044
TA13160_4097	Adenylate kinase family-like protein; n=1; Solanum tuberosum|Rep: Adenylate kinase family-like protein - Solanum tuberosum (Potato)	0.0251239	0.465846
EB438355	Catharanthus roseus cold inducible histidine kinase 1 (iK1) mRNA, complete cds	0.00436691	0.493958
5. Transcriptional regulators
Gene	Description	t-test	HC-Pro/WT
TA18922_4097	Cluster: CONSTANS 1; n=1; Solanum lycopersicum|Rep: CONSTANS 1 - Solanum lycopersicum (Tomato) (Lycopersicon esculentum)	0.00705474	0.191368
EB427139	Populus nigra PnLHY2 mRNA for transcription factor LHY, complete cds; SANT 'SWI3, ADA2, N-CoR and TFIIIB' DNA-binding domains. Tandem copies of the domain bind telomeric DNA tandem repeatsas part of the capping complex. Binding is sequence dependent for repeats which contain the G/C rich motif [C2-3 A (CA)1-6]. The domain is also found in regulatory transcriptional repressor complexes where it al…	8.16975e-05	0.243237
TA16366_4097	Camellia sinensis MYB transcription factor mRNA, complete cds; Glycine max MYB transcription factor MYB118 (MYB118) mRNA, complete cds	3.48167e-05	0.254364
TA21222_4097	Regulator of chromosome condensation-like protein; n=1; Arabidopsis thaliana|Rep: Regulator of chromosome condensation-like protein - Arabidopsis thaliana (Mouse-ear cress)…	6.8529e-06	0.283771
EB680212	Solanum tuberosum cultivar Early Rose CONSTANS mRNA, comple	0.00456983	0.305117
EB680212	Solanum tuberosum cultivar Early Rose CONSTANS mRNA, complete cds	0.00274747	0.318715
EB434774	Arabidopsis thaliana ATHB-7 (ARABIDOPSIS THALIANA HOMEOBOX 7); transcription activator/ transcription factor (ATHB-7) mRNA, complete cds	0.0299029	0.319789
EB435512	Ricinus communis zinc finger protein, putative, mRNA; Arabidopsis thaliana CDF1 (CYCLING DOF FACTOR 1); DNA binding	0.00103348	0.339625
TA18068_4097	Ricinus communis DNA binding protein, putative, mRNA	0.0334673	0.351588
EB428015	Cluster: Ethylene-responsive transcription factor 4; n=1; Nicotiana sylvestris|Rep: Ethylene-responsive transcription factor 4 - Nicotiana sylvestris (Wood tobacco)…	0.0456698	0.414553
FG641901	Arabidopsis thaliana basic helix-loop-helix (bHLH) family protein (AT3G47640)	0.0456453	0.416918
FG642227	Solanum tuberosum MADS transcriptional factor (Stmads11) mRNA, com	0.0152327	0.421363
DV999024	Auxin responsive protein; Populus trichocarpa SAUR family protein (SAUR23), mRNA	0.00983728	0.424012
TC4480	NAC-TF; Jasmonic acid 2; n=1; Solanum tuberosum|Rep: Jasmonic acid 2 - Solanum tuberosum (Potato), partial (59%)	0.0235337	0.430054
EB436448	Solanum tuberosum MADS transcriptional factor (Stmads11) mRNA; Petunia x hybrida MADS-box transcription factor FBP25 (FBP25) mRNA, complete cds	0.021997	0.437008
TA17590_4097	WRKY transcription factor 65 (WRKY65) gene Oryza sativa (indica cultivar-group) , complete cds	0.0209511	0.450388
EB429518	Arabidopsis thaliana GCN5-related N-acetyltransferase (GNAT) family	0.042599	0.454955
EB446153	Tobacco mRNA for TGA1a DNA-binding protein; bZIP transcription factor	0.0558696	0.464173
TA20184_4097	Ricinus communis transcription factor, putative, mRNA	0.000779875	0.466092
EB424613	Camellia sinensis MYB transcription factor mRNA, complete cds; Arabidopsis thaliana myb family transcription factor (AT3G09600) mRNA, complete cds	0.000319346	0.477114
DW004709	Lycopersicon esculentum AREB-like protein mRNA, complete cds; bZIP transcription factor; Arabidopsis thaliana ABF4 (ABRE BINDING FACTOR 4); DNA binding	0.0039533	0.49162
6. Protein degradation and proteases
Gene	Description	t-test	HC-Pro/WT
TA18536_4097	Cluster: F19K23.12 protein; n=1; Arabidopsis thaliana|Rep: F19K23.12 protein - Arabidopsis thaliana (Mouse-ear cress);LKua-ubiquitin conjugating enzyme hybrid localisation domain	2.50794e-05	0.164551
CV019784	L.esculentum mRNA for serine protease, SBT1	0.0369226	0.377417
EB429242	Cluster: LIM, zinc-binding; Ubiquitin interacting motif; Peptidase M, neutral zinc metallopeptidases, zinc-binding site; n=1; Medicago truncatula|Rep: LIM, zinc-binding; Ubiquitin interacting motif; Peptidase M, neutral zinc metallopeptidases, zinc-bindin...	0.0403978	0.421147
8. Transporters
Gene	Description	t-test	HC-Pro/WT
TA13879_4097	Ricinus communis alanine-glyoxylate aminotransferase, putative, mRNA; Arabidopsis thaliana AGT3 (ALANINE:GLYOXYLATE AMINOTRANSFERASE	0.0380247	0.253774
BP532250	Serine acetyltransferase related cluster	0.000378185	0.41081
AJ414052	Nicotiana tabacum partial mRNA for serine acetyltransferase 4 (sat4 gene)	0.00177673	0.43966
EB682912	Ricinus communis ATP-dependent transporter, putative, mRNA	0.0455795	0.453199
EG649935	Salvia miltiorrhiza tyrosine aminotransferase (tat) mRNA, complete cds	0.000953881	0.481381
TA18101_4097	Petunia x hybrida mRNA for Na H-antiportor, complete cds	0.00339641	0.497963
12. Cell wall
Gene	Description	t-test	HC-Pro/WT
DV160974	Nicotiana tabacum alpha-expansin precursor (Nt-EXPA4) mRNA, complete cds	0.0385526	0.328862
DV160379	Cluster: Alpha-expansin precursor; n=1; Nicotiana tabacum|Rep: Alpha-expansin precursor - Nicotiana tabacum (Common tobacco)	0.0218563	0.42887
TA19759_4097	Putative cellulose synthase; n=1; Arabidopsis thaliana|Rep: Putative cellulose synthase - Arabidopsis thaliana (Mouse-ear cress)	0.0479645	0.443766
FG152217	Arabidopsis thaliana putative polygalacturonase (At1g60590/F8A5_12) mRNA, complete cds	0.00730319	0.46908
EB439369	Nicotiana tabacum alpha-expansin precursor (Nt-EXPA4) mRNA, complete cds; Lycopersicon esculentum expansin precursor (EXPA5) mRNA, complete	0.000214002	0.473597
AF049353	Nicotiana tabacum alpha-expansin precursor (Nt-EXPA4) mRNA, complete cds	0.00683921	0.483682
13. Stress related
Gene	Description	t-test	HC-Pro/WT
TA11819_4097	Inositol-3-phosphate synthase	0.0253338	0.230921
TA11817_4097	Inositol-3-phosphate synthase; n=1; Nicotiana tabacum|Rep: Inositol-3-phosphate synthase - Nicotiana tabacum (Common tobacco)	0.00905387	0.269708
EB433693	Arabidopsis thaliana AFP1 (ABI FIVE BINDING PROTEIN) (AFP1) mRNA, complete cds;;;AFP is a novel negative regulator of ABA signaling that promotes ABI5 protein degradation	0.0445767	0.357502
TA14058_4097	Ipomoea nil CHS-D gene for chalcone synthase, complete cds, cultivar: Tancho, allele: r-2	0.00138266	0.361726
TA14638_4097	Late elongated hypocotyl; n=1; Castanea sativa|Rep: Late elongated hypocotyl - Castanea sativa (Sweet chestnut)	0.000257017	0.364995
EB439278	Nicotiana tabacum NtERD10B mRNA for dehydrin, complete cds	0.0418984	0.365061
TA15607_4097	Abscisic acid and environmental stress-inducible protein TAS14; n=1; Solanum lycopersicum|Rep: Abscisic acid and environmental stress-inducible protein TAS14 - Solanum lycopersicum	0.0309294	0.387582
EB438652	Arabidopsis thaliana genomic DNA, chromosome 5, P1 clone:MJB21 [Arabidopsis thaliana (Mouse-ear cress)];methyltransferase activity	0.000840005	0.422812
TA12251_4097	S-adenosylmethionine decarboxylase proenzyme (EC 4.1.1.50) (AdoMetDC) (SamDC) [Contains: S-adenosylmethionine decarboxylase alpha chain; S- adenosylmethionine decarboxylase beta chain]; n=1;	0.0316251	0.449618
TA12252_4097	S-adenosylmethionine decarboxylase; n=1; Prunus persica|Rep: S-adenosylmethionine decarboxylase - Prunus persica (Peach)	0.0362979	0.454286
EB437398	Nicotiana tabacum S-adenosylmethionine decarboxylase gene, complete	0.0330666	0.458449
EB681467	Arabidopsis thaliana late-embryogenesis abundant M17 protein (M17	0.0031655	0.461202
EB444281	Homo sapiens isolate MCTP2-VI-T multiple C2-domains with two transmembrane regions (MCTP2) gene, complete cds, alternatively spliced	0.0325453	0.462366
EB426691	Ricinus communis cinnamoyl-CoA reductase, putative, mRNA	0.0020977	0.467294
TA13957_4097	Cinnamoyl-CoA reductase; n=1; Solanum lycopersicum|Rep: Cinnamoyl-CoA reductase - Solanum lycopersicum (Tomato) (Lycopersicon esculentum)	0.0371089	0.478769
DW000918	Ricinus communis alcohol dehydrogenase, putative, mRNA	0.0231386	0.479447
EB431983	Lycopersicon esculentum solanesyl diphosphate synthase (SppS) gene, complete cds	0.030013	0.481113
EB429936	L.esculentum S-adenosyl-L-methionine synthetase mRNA, complete CDS	5.7622e-06	0.486457
EB437158	Ricinus communis leucoanthocyanidin dioxygenase, putative, mRNA	0.00167009	0.494416
DW003496	Ricinus communis Salt-tolerance protein, putative, mRNA; Arabidopsis thaliana zinc finger (B-box type) family protein (AT4G38960) mRNA, complete cds	0.000144569	0.49777
15. Photosynthesis related
Gene	Description	t-test	HC-Pro/WT
DW001066	Nicotiana tabacum extracellular invertase Nin88 (Nin88) gene, promoter and partial cds	0.0215663	0.179881
CV017874	Nicotiana langsdorffii x Nicotiana sanderae sucrose-phosphatase synthase 2 mRNA, partial cds	0.0450064	0.305134
TA12497_4097	Granule-bound starch synthase 1, chloroplast precursor; n=2; Solanum tuberosum|Rep: Granule-bound starch synthase 1, chloroplast precursor - Solanum tuberosum (Potato)…	0.0142969	0.332236
TA12292_4097	Putative NAD dependent epimerase; n=1; Trifolium pratense|Rep: Putative NAD dependent epimerase - Trifolium pratense (Red clover)	0.0267407	0.354015
FG636717	Tomato phytoene synthetase mRNA, complete cds	0.000181439	0.363408
FG138690	Castanea sativa late elongated hypocotyl (LHY) mRNA, complete cds	0.000276668	0.365535
TA12063_4097	Arabidopsis thaliana PGR5 (proton gradient regulation 5); electron carrier (PGR5) mRNA, complete cds	0.00479161	0.369324
TA12496_4097	Granule-bound starch synthase 1, chloroplast precursor; n=2; Solanum tuberosum|Rep: Granule-bound starch synthase 1, chloroplast precursor - Solanum tuberosum (Potato)…	0.0318143	0.389175
TA14712_4097	Beta-carotene hydroxylase 2; n=1; Capsicum annuum|Rep: Beta-carotene hydroxylase 2 - Capsicum annuum (Bell pepper)	0.0142718	0.390855
TA17489_4097	thylakoid lumenal 29.8 kDa protein; n=1; Arabidopsis thaliana|Rep: thylakoid lumenal 29.8 kDa protein - Arabidopsis thaliana	0.000506543	0.393488
DW003763	Nicotiana tabacum chloroplast genome DNA	0.0127156	0.40184
FG643619	Nicotiana tabacum mitochondrial DNA, complete genome;Nicotiana tabacum chloroplast kr14 DNA integrant	0.00260763	0.407833
DV162613	Cluster: thylakoid lumenal 29.8 kDa protein; n=1; Arabidopsis thaliana|Rep: thylakoid lumenal 29.8 kDa protein - Arabidopsis thaliana	0.000674947	0.409248
EB679888	Cluster: Light-harvesting complex protein; n=1; Arabidopsis thaliana|Rep: Light-harvesting complex protein - Arabidopsis thaliana (Mouse-ear cress)	0.00198253	0.410229
EB431285	One helix protein [Deschampsia antarctica (Antarctic hairgrass)]	0.00976582	0.417209
TA13765_4097	Cluster: 1,4-alpha-glucan-maltohydrolase; n=1; Solanum lycopersicum|Rep: 1,4-alpha-glucan-maltohydrolase - Solanum lycopersicum (Tomato) (Lycopersicon esculentum)…	0.000913612	0.428313
TA11639_4097	Plastidic aldolase; n=1; Nicotiana paniculata|Rep: Plastidic aldolase - Nicotiana paniculata	0.00117051	0.439574
TA12717_4097	Solanum tuberosum mRNA for CDSP34 protein; Ricinus communis Plastid-lipid-associated protein, chloroplast precursor, putative, mRNA; Light-induced protein, chloroplast precursor; n=1; Solanum tuberosum|Rep: Light-induced protein, chloroplast precursor - Solanum tuberosum (Potato); Arabidopsis thaliana putative fibrillin (At4g04020) mRNA, complete cds	0.0136748	0.444056
DW000256	Arabidopsis thaliana CHUP1 (CHLOROPLAST UNUSUAL POSITIONING 1) (CHUP1) mRNA, complete cds; Arabidopsis thaliana CHUP1 mRNA for actin binding protein, complete	0.000883755	0.447099
BP529962	Capsicum annuum mRNA for chlorophyll retainer (stay green) (sgr); Arabidopsis thaliana unknown protein (AT1G44000) mRNA, complete	0.0029364	0.448531
TA12496_4097	Granule-bound starch synthase 1, chloroplast precursor; n=2; Solanum tuberosum|Rep: Granule-bound starch synthase 1, chloroplast precursor - Solanum tuberosum (Potato)…	0.0362256	0.452639
TA14111_4097	Phytoene synthase, chloroplast precursor; n=1; Capsicum annuum|Rep: Phytoene synthase, chloroplast precursor - Capsicum annuum (Bell pepper)	2.99756e-06	0.461445
EB450833	Lycopersicon esculentum mRNA for beta-carotene hydroxylase (CrtR	0.0159191	0.464914
TA19531_4097	Arabidopsis thaliana APE1 (ACCLIMATION OF PHOTOSYNTHESIS TO ENVIRONMENT) (APE1) mRNA, complete cds.	0.0037959	0.468817
TA12496_4097	Granule-bound starch synthase 1, chloroplast precursor; n=2; Solanum tuberosum|Rep: Granule-bound starch synthase 1, chloroplast precursor - Solanum tuberosum (Potato)…	0.0281941	0.471222
TA17845_4097	Phosphoenolpyruvate carboxylase; n=1; Cucumis sativus|Rep: Phosphoenolpyruvate carboxylase - Cucumis sativus (Cucumber)	0.0252406	0.475568
FG635368	Nicotiana tabacum mRNA for hypothetical protein (C365 gene); Arabidopsis thaliana phosphoribulokinase/uridine kinase family protein (AT1G26190) mRNA, complete cds	0.00883126	0.48336
TA19588_4097	Aldo/keto reductase; n=1; Medicago truncatula|Rep: Aldo/keto reductase - Medicago truncatula (Barrel medic)	0.000459996	0.489197
TA12173_4097	Chloroplast photosystem II 22 kDa component; n=8; Solanaceae|Rep: Chloroplast photosystem II 22 kDa component - Nicotiana benthamiana	0.000104467	0.491108
TA14111_4097	Phytoene synthase, chloroplast precursor; n=1; Capsicum annuum|Rep: Phytoene synthase, chloroplast precursor - Capsicum annuum (Bell pepper)	4.92985e-08	0.49271
DV999032	Solanum lycopersicum cultivar Red Setter phytoene synthase 1 (psy1) mRNA, complete cds	2.61053e-05	0.493008
BP134300	Nicotiana tabacum chloroplast genome DNA	0.0165003	0.497908
10. Interesting miscellaneous
Gene	Description	t-test	HC-Pro/WT
FG202823	Ricinus communis ankyrin repeat-containing protein, putative, mRNA	5.35868e-05	0.107646
TA14095_4097	Cluster: Adenylyl-sulfate reductase precursor; n=1; Solanum lycopersicum|Rep: Adenylyl-sulfate reductase precursor - Solanum lycopersicum (Tomato) (Lycopersicon esculentum)…	0.0270001	0.187305
FG170516	Arabidopsis thaliana unknown protein (AT2G16760) mRNA, complete	0.0153564	0.19274
TC7778	Hydroquinone glucosyltransferase	0.0340701	0.195861
EB431920	Cluster: F19K23.12 protein; n=1; Arabidopsis thaliana|Rep: F19K23.12 protein - Arabidopsis thaliana (Mouse-ear cress)	0.000325393	0.199933
EB435916	Lycopersicon esculentum adenylyl-sulfate reductase mRNA, complete cds	0.0252754	0.2123
EB424803	Lycopersicon esculentum ACI112 (ACI112) mRNA, complete cds	1.78841e-05	0.217403
TC10186	AT4g08180/T12G13_20; n=1; Arabidopsis thaliana|Rep: AT4g08180/T12G13_20 - Arabidopsis	0.000516394	0.237276
EB439945	Ricinus communis Remorin, putative, mRNA; Arabidopsis thaliana putative DNA binding protein (At2g41870) mRNA	0.0271364	0.250795
TA22115_4097	Remorin, C-terminal region; n=1; Medicago truncatula|Rep: Remorin, C-terminal region - Medicago truncatula (Barrel medic)	0.0204322	0.268095
TA20049_4097	Arabidopsis thaliana hydroxyproline-rich glycoprotein family protein (AT5G65660) mRNA, complete cds	0.0260674	0.274185
TA14638_4097	Late elongated hypocotyl; n=1; Castanea sativa|Rep: Late elongated hypocotyl - Castanea sativa (Sweet chestnut)	0.000225125	0.274431
EB428030	Arabidopsis thaliana nodulin MtN3 family protein (AT5G40260) mRNA, complete cds	5.24323e-05	0.278705
DW003577	Lycopersicon esculentum mRNA for 1,4-alpha-glucan-maltohydrolase (bmy3 gene)	0.00130562	0.291179
TA12768_4097	Nitrate reductase [NADH] 2; n=1; Nicotiana tabacum|Rep: Nitrate reductase [NADH] 2 - Nicotiana tabacum (Common tobacco)	0.0168539	0.301755
EB683228	Solanum tuberosum mitochondrial trnN2 gene	0.00128589	0.302509
TA14095_4097	Adenylyl-sulfate reductase precursor; n=1; Solanum lycopersicum|Rep: Adenylyl-sulfate reductase precursor - Solanum lycopersicum (Tomato) (Lycopersicon esculentum)…	0.0372999	0.304211
DW000538	Prunus persica mannan endo-1,4-beta-mannosidase protein 2 mRNA, complete cds; Arabidopsis thaliana (1-4)-beta-mannan endohydrolase, putative (AT5G66460) mRNA, complete cds	0.00287105	0.330071
TA21558_4097	Arabidopsis thaliana unknown protein (AT5G55570) mRNA, complete cds	0.00464636	0.330462
EB429524	Arabidopsis thaliana metallo-beta-lactamase family protein (AT4G33540) mRNA, complete cds	0.0384851	0.334654
TA13451_4097	Arabidopsis thaliana At5g65380/MNA5_11 mRNA, complete cds:Ricinus communis multidrug resistance pump, putative, mRNA	0.00531906	0.335188
BP133565	Arabidopsis thaliana ripening-responsive protein, putative (AT5G65380) mRNA, complete cds	0.0323467	0.335645
DW000501	L.esculentum partial mRNA (clone SEND32)	0.00640237	0.335953
TA15634_4097	Arabidopsis thaliana unknown protein (AT5G55570) mRNA, complete cds	0.0060836	0.337489
TC13870	At3g50620; n=1; Arabidopsis thaliana|Rep: At3g50620 - Arabidopsis thaliana	0.0193754	0.338428
TA21570_4097	Arabidopsis thaliana metallo-beta-lactamase family protein (AT4G33540) mRNA, complete cds	0.0259036	0.352586
EB435670	Arabidopsis thaliana NRT1.5 (NITRATE TRANSPORTER 1.5); nitrate transmembrane transporter/ transporter (NRT1.5) mRNA, complete cds	0.0702572	0.354849
DW001833	Arabidopsis thaliana unknown protein (AT3G02910) mRNA, complete cds	0.000834012	0.3611
DV161403	Arabidopsis thaliana ripening-responsive protein, putative (AT5G65380) mRNA, complete cds	0.025534	0.364825
BP534121	Ricinus communis Paramyosin, putative, mRNA	1.36794e-07	0.367056
EH617839	Ricinus communis multidrug resistance pump, putative, mRNA	0.00338918	0.368938
TA14184_4097	Ricinus communis peroxisomal biogenesis factor, putative, mRNA; Arabidopsis thaliana At3g47430 mRNA, complete cds	0.00150006	0.379072
DW000538	Prunus persica mannan endo-1,4-beta-mannosidase protein 2 mRNA	0.00293881	0.382315
EH664856	Lycopersicon esculentum adenylyl-sulfate reductase mRNA, complete	0.0369727	0.382913
TA20089_4097	Solanum hirtum clone 05T1688-28 At3g02910-like protein gene, partial cds	0.000357849	0.386509
EB679824	PREDICTED: Vitis vinifera hypothetical protein LOC100249110 (LOC100249110	0.00821722	0.387323
TA14183_4097	Ricinus communis peroxisomal biogenesis factor, putative, mRNA	0.00130903	0.388758
TA19500_4097	Arabidopsis thaliana unknown protein (AT3G19990) mRNA, complete	0.000138158	0.391081
DV999244	Cluster: Germin-like protein; n=1; Capsicum chinense|Rep: Germin-like protein - Capsicum chinense (Scotch bonnet) (Bonnet pepper)	0.00177634	0.394753
TA13329_4097	Cluster: F11A17.15 protein; n=4; Arabidopsis thaliana|Rep: F11A17.15 protein - Arabidopsis thaliana (Mouse-ear cress)	0.0334406	0.401666
EB449849	unknown hypothetical conserved protein	0.0106825	0.405715
EB437007	S.lycopersicum DNA sequence from clone LE_HBa-49A17 on chromos	0.00743321	0.411965
TA13165_4097	Cluster: Solanesyl diphosphate synthase; n=1; Solanum lycopersicum|Rep: Solanesyl diphosphate synthase - Solanum lycopersicum (Tomato) (Lycopersicon esculentum)	0.0320551	0.41385
TA18938_4097	Cluster: Nitrate reductase [NADH] 1; n=1; Nicotiana tabacum|Rep: Nitrate reductase [NADH] 1 - Nicotiana tabacum (Common tobacco)	0.0126881	0.420062
EB446609	Ribitol dehydrogenase isolog [Arabidopsis thaliana (Mouse-ear cress)]	0.00988568	0.421245
EB428960	Ricinus communis polygalacturonase, putative, mRNA	0.00524519	0.42216
FG639320	Dictyostelium discoideum AX4 EGF-like domain-containing protein (DDB_G0285045) mRNA, complete cds;	0.00510865	0.422429
DV999346	Ricinus communis peroxisomal biogenesis factor, putative, mRNA	0.000229544	0.422905
FG157904	Lycopersicon esculentum adenylyl-sulfate reductase mRNA, complete cd	0.0496234	0.427586
TA16729_4097	Cluster: F1N19.25; n=1; Arabidopsis thaliana|Rep: F1N19.25 - Arabidopsis thaliana (Mouse-ear cress)	0.00857509	0.42905
EB438652	Arabidopsis thaliana genomic DNA, chromosome 5, P1 clone:MJB21 [Arabidopsis thaliana (Mouse-ear cress)]	0.00026723	0.429755
DW000193	Nicotiana tabacum enr-T2 gene; enoyl-ACP reductase [Nicotiana tabacum].	0.0200714	0.430525
FG157904	Lycopersicon esculentum adenylyl-sulfate reductase mRNA, complete cd	0.0455083	0.434907
EB682278	Cluster: Drm3-like protein; n=1; Solanum tuberosum|Rep: Drm3-like protein - Solanum tuberosum (Potato)	0.0289033	0.435421
BP534756	Nicotiana tabacum enr-T1 gene	0.00510917	0.438367
TA15111_4097	Glycoside hydrolase, family 5; n=1; Medicago truncatula|Rep: Glycoside hydrolase, family 5 - Medicago truncatula (Barrel medic)	0.00414931	0.440077
TA13452_4097	Ricinus communis multidrug resistance pump, putative, mRNA; Arabidopsis thaliana At5g65380/MNA5_11 mRNA, complete cds	0.0291733	0.440162
EB679979	Arabidopsis thaliana At4g09620 mRNA, complete cds	0.00027636	0.442429
FG157904	Lycopersicon esculentum adenylyl-sulfate reductase mRNA, complete cds;;;PDIa family, 5'-Adenylylsulfate (APS) reductase subfamily; composed of plant-type APS reductases containing a C-terminal redox active TRX domain and an N-terminal reductase domain which is part of a superfamily that includes N type ATP PPases. APS reductase catalyzes the reduction of activated sulfate to sulfite, a key step i…	0.055688	0.444097
TA22260_4097	Ricinus communis conserved hypothetical protein, mRNA	0.00674182	0.449343
TA14660_4097	Arabidopsis thaliana interferon-related developmental regulator family protein / IFRD protein family (SAT32) mRNA, complete cds	0.00389532	0.451803
TA13620_4097	Arabidopsis thaliana unknown protein (AT5G67370) mRNA, complete	0.0205784	0.452296
EB445198	Arabidopsis thaliana unknown protein (AT3G11760) mRNA, complete	0.00118828	0.454191
EB428109	Arabidopsis thaliana unknown protein (AT1G64680) mRNA, complete cds	0.0204379	0.45864
EB682278	Solanum tuberosum Drm3-like protein mRNA, complete cds	0.0457989	0.458895
TA13036_4097	Haloacid dehalogenase/epoxide hydrolase; HAD-superfamily subfamily IA hydrolase, REG-2-like; n=1; Medicago truncatula|Rep: Haloacid dehalogenase/epoxide hydrolase; HAD-superfamily subfamily	0.0271566	0.464587
FG139865	Arabidopsis thaliana unknown protein (AT2G33570) mRNA, complete cds	0.000289272	0.467048
TA13035_4097	Haloacid dehalogenase/epoxide hydrolase; HAD-superfamily subfamily IA hydrolase, REG-2-like; n=1; Medicago truncatula|Rep: Haloacid dehalogenase/epoxide hydrolase; HAD-superfamily subfamily IA hydrolase, REG-2-like - Medicago truncatula (Barrel m…	0.0241368	0.467626
TA22059_4097	Lycopersicon esculentum clone 133350R, mRNA sequence	0.0320019	0.470577
DW000484	PREDICTED: Vitis vinifera hypothetical protein LOC100266665 (LOC100266665), mRNA	0.000651857	0.473209
TA13456_4097	1,2-dihydroxy-3-keto-5-methylthiopentene dioxygenase 4 - Arabidopsis thaliana (Mouse-ear	0.0160374	0.474111
TA15815_4097	Arabidopsis thaliana At2g17240/T23A1.10 mRNA, complete cds	0.0175432	0.482479
AM832387	Arabidopsis thaliana T-DNA insertion sequence GK-052H10-T24P13	0.00356275	0.486368
FG638861	Nicotiana tabacum NtGT4 mRNA for glucosyltransferase, complete cds	0.024441	0.489348
EH616596	Arabidopsis thaliana seed maturation-like protein (At5g14970) mRNA, complete cds	0.00136246	0.489618
EB682278	Solanum tuberosum clone 183E11 Drm3-like protein-like protein mRNA, complete cds; Arabidopsis thaliana dormancy/auxin associated family protein (AT1G56220	0.0368989	0.490114
FG635653	Arabidopsis thaliana unknown protein (AT2G42975) mRNA, complete cds	0.0223266	0.495342
BP192557	N.tabacum auxin-induced mRNA (pCNT115)	0.00709684	0.496036
TA21378_4097	Arabidopsis thaliana unknown protein (AT2G42975) mRNA, complete cds	0.00428154	0.49761
TA20534_4097	Arabidopsis thaliana MATE efflux family protein (AT3G26590) mRNA, complete cds	0.0103588	0.499163

## Sheet: TABLE 2A
LEAF (up-regulated)
1. Defence related
Gene	Description	t-test	HC-Pro/WT
EH615198	Nicotiana tabacum nictaba (NT1) mRNA, complete cds. Jasmonic acid methyl ester induces the synthesis of a cytoplasmic/nuclear chito-oligosaccharide binding lectin in tobacco leaves JOURNAL FASEB J. 16 (8), 905-907 (2002)	0.00182921	6.40696
EH615998	Nicotiana tabacum nictaba (NT1) mRNA, complete cds	0.00201799	5.14663
FG636567	Nicotiana tabacum mRNA for P-rich protein NtEIG-C29, complete cds;;;Disease stress-inducible genes of tobacco: expression profile of elicitor-responsive genes isolated by subtractive hybridization JOURNAL Physiol. Plantarum 118, 545-553 (2003)	0.0227936	3.76174
FG636567	Nicotiana tabacum mRNA for P-rich protein NtEIG-C29, complete cds	0.0233239	3.51261
BJ999191	Cluster: P-rich protein NtEIG-C29; n=1; Nicotiana tabacum|Rep: P-rich protein NtEIG-C29 - Nicotiana tabacum (Common tobacco)	0.0396541	3.00839
CV017312	Nicotiana tabacum mRNA for P-rich protein NtEIG-C29, complete cds	0.0206274	2.85255
EB450557	Lycopersicon esculentum mRNA for alternaria stem canker resistance protein, Asc-1 allele (Asc gene)	1.32267e-06	2.847
EB433973	Parsley PcPR1-3 mRNA for pathogenesis-related protein type B	0.00340438	2.84414
CV015995	Nicotiana tabacum mRNA for P-rich protein NtEIG-C29, complete cds; Arabidopsis thaliana pEARLI 1-like protein (At4g12470) mRNA, complete cds	0.0216677	2.66104
S44869	Cluster: Endochitinase A precursor; n=1; Nicotiana tabacum|Rep: Endochitinase A precursor - Nicotiana tabacum (Common tobacco)	0.00096091	2.44531
EB449841	Leucine-rich repeat, plant specific [Medicago truncatula (Barrel medic)]	0.00825741	2.10737
TA22055_4097	Cluster: Multi antimicrobial extrusion protein MatE; n=1; Medicago truncatula|Rep: Multi antimicrobial extrusion protein MatE - Medicago truncatula (Barrel medic)…	0.00179923	2.08216
X12739	Cluster: Pathogenesis-related protein R major form precursor; n=2; Nicotiana tabacum|Rep: Pathogenesis-related protein R major form precursor - Nicotiana tabacum (Common tobacco)…	0.0151822	2.06895
4. Kinases and phosphatases
Gene	Description	t-test	HC-Pro/WT
AB017966	Nicotiana tabacum PAP mRNA for purple acid phosphatase, complete	0.00252608	6.51654
EB682451	Arabidopsis thaliana receptor protein kinase-related (AT3G22060) mRNA, complete cds	0.0304204	2.78374
EH624365	BR-I1: LysM-domain containing receptor-like kinase; n=1; Sesbania rostrata|Rep: LysM-domain containing receptor-like kinase - Sesbania rostrata;LysM domain The LysM (lysin motif) domain is about 40 residues long. It is found in a variety of enzymes involved in bacterial cell wall degradation [1]. This domain may have a general peptidoglycan binding function. The structure of this domain is known …	0.00946896	2.4236
BP129857	Malus x domestica putative receptor kinase (DIPM4) mRNA, complete ; Putative receptor-like protein kinase related cluster	0.0141888	2.36333
AM793808	Arabidopsis thaliana AtPPC6;1 mRNA for protein phosphatase 2C, partial cds	0.0205472	2.26641
TA18627_4097	Ricinus communis BRASSINOSTEROID INSENSITIVE 1-associated receptor kinase 1 precursor: LysM-domain containing receptor-like kinase; n=1; Sesbania rostrata|Rep: LysM-domain containing receptor-like kinase - Sesbania rostrata	0.0142303	2.19271
EH618866	APT1, Phosphoribosyltransferase; AAA ATPase; ADENINE PHOSPHORIBOSYL TRANSFERASE 1 (APT1); FUNCTIONS IN: adenine phosphoribosyltransferase activity; INVOLVED IN: response to cadmium ion, adenine salvage; LOCATED IN: cytosol, chloroplast, plasma membrane, plant-type cell wall; EXPRESSED IN: 24 plant structures; EXPRESSED DURING: 13 growth stages; CONTAINS InterPro DOMAIN/s: Adenine phosphoribosyl t…	0.00278423	2.1725
FG636887	Arabidopsis thaliana leucine-rich repeat receptor-like protein kinase; Glycine max clone cw39 leucine-rich repeat family protein / protein kinase family protein mRNA, complete cds	6.16992e-05	2.13833
DV161729	Arabidopsis thaliana SNRK2.2 (SNF1-RELATED PROTEIN KINASE 2.2); kinase/ protein kinase (SNRK2.2) mRNA, complete cds; Arabidopsis thaliana SNRK2.3 (SUCROSE NONFERMENTING 1(SNF1)-RELATED PROTEIN KINASE 2.3); kinase/ protein kinase (SNRK2.3) mRNA, complete cds; Serine/threonine protein kinase SAPK8-like protein [Solanum tuberosum (Potato)]	1.91643e-05	2.06389
FG134239	Nicotiana benthamiana 4-diphosphocytidyl-2-C-methyl-D-erythritol kinase mRNA, complete cds;Lycopersicon esculentum ripening-associated protein (pTOM41) gene, partial cds; nuclear gene for chromoplast product	0.0160849	2.0594
DV161729	Arabidopsis thaliana SNRK2.2 (SNF1-RELATED PROTEIN KINASE 2.2); kinase/ protein kinase (SNRK2.2) mRNA, complete cds; Arabidopsis thaliana SNRK2.3 (SUCROSE NONFERMENTING 1(SNF1)-RELATED PROTEIN KINASE 2.3); kinase/ protein kinase (SNRK2.3) mRNA, complete cds; Serine/threonine protein kinase SAPK8-like protein [Solanum tuberosum (Potato)]	4.94523e-05	2.01334
BP131413	Arabidopsis thaliana SYTA (SYNAPTOTAGMIN A) (SYTA) mRNA, complete; Protein kinase C conserved region 2 related cluster	6.05951e-05	2.00282
5. Transcriptional regulators
Gene	Description	t-test	HC-Pro/WT
DV161898	Arabidopsis thaliana zinc finger (B-box type) family protein (AT1G68520) mRNA, complete cds;BBOX, B-Box-type zinc finger; zinc binding domain (CHC3H2); ;;B-Box-type zinc finger; zinc binding domain (CHC3H2); often present in combination with other motifs, like RING zinc finger, NHL motif, coiled-coil or RFP domain in functionally unrelated proteins, most likely mediating protein-protein interacti…	0.0142202	5.09801
NP917355	Nicotiana tabacum mRNA for ERF1, complete cds	0.00428108	4.59885
EH616620	Ricinus communis transcription factor, putative, mRNA; B-Box-type zinc finger; zinc binding domain (CHC3H2); Arabidopsis thaliana zinc finger (B-box type) family protein (AT5G48250); BBOX, B-Box-type zinc finger; zinc binding domain (CHC3H2); Constans	0.000627841	4.56377
FG145666	Nicotiana tabacum RAV mRNA, complete cds	0.0136618	3.35434
DV999109	Nicotiana tabacum mRNA for ERF1, complete cds	0.0267192	3.32875
EH620499	Arabidopsis thaliana PLPB (PAS/LOV PROTEIN B); signal transducer/ two-component sensor (PLPB) mRNA;;;PAS domains are involved in many signalling proteins where they are used as a signal sensor domain. Encodes a putative blue light receptor protein; PAS domains appear in archaea, bacteria and eukaryotes. Several PAS-domain proteins are known to detect their signal by way of an associated cofactor.…	0.0249999	3.12887
EB682263	Ricinus communis DNA binding protein, putative, mRNA	0.0313676	2.66541
FG157361	Nicotiana tabacum RAV mRNA, complete cds. LOCUS EU870518 1238 bp mRNA linear PLN 02-AUG-2008 DEFINITION Nicotiana tabacum RAV mRNA, complete cds. EU870518	0.0148205	2.65736
FG635812	Arabidopsis thaliana zinc finger (B-box type) family protein (AT2G47890	0.00500495	2.61207
TA13711_4097	Cluster: DNA binding protein Rav; n=1; Capsicum annuum|Rep: DNA binding protein Rav - Capsicum annuum (Bell pepper)	0.0209662	2.53138
FG169086	AUX/IAA family;;;Transcription of the AUX/IAA family of genes is rapidly induced by the plant hormone auxin. Some members of this family are longer and contain an N terminal DNA binding domain.GH1 protein [Glycine max].	0.00580982	2.46607
AB063574	Cluster: WRKY DNA-binding protein; n=1; Nicotiana tabacum|Rep: WRKY DNA-binding protein - Nicotiana tabacum (Common tobacco)	0.00393281	2.40044
FG637951	Nicotiana sylvestris nserf3 gene for ethylene-responsive element binding factor, complete cds	3.64745e-07	2.39245
DV159714	GIGANTEA protein; Medicago truncatula (Barrel medic);;;GIGANTEA: a circadian clock-controlled gene that regulates photoperiodic flowering in Arabidopsis and encodes a protein with several possible membrane-spanning domains	0.00281212	2.36636
EG650460	Arabidopsis thaliana DNA binding / transcription factor (AT1G49475) only 9% query coverage	1.68979e-07	2.31932
BP134667	Ricinus communis zinc finger protein, putative, mRNA	0.00927597	2.31823
FG169086	AUX/IAA family;;;Transcription of the AUX/IAA family of genes is rapidly induced by the plant hormone auxin. Some members of this family are longer and contain an N terminal DNA binding domain.GH1 protein [Glycine max].	0.0118872	2.2317
EB433445	Arabidopsis thaliana sigD gene for RNA polymerase sigma subunit SigD and spliced variant SigD*, complete cds; unknown protein; SIG4 (SIGMA FACTOR 4); DNA binding	0.0360617	2.22039
EB433445	Arabidopsis thaliana sigD gene for RNA polymerase sigma subunit SigD and spliced variant SigD*, complete cds; unknown protein; SIG4 (SIGMA FACTOR 4); DNA binding	0.0218186	2.19751
DW002999	Arabidopsis thaliana KTF1 (KOW DOMAIN-CONTAINING TRANSCRIPTION FACTOR 1); nucleotide binding (KTF1) mRNA, complete cds;;;production of siRNA involved in RNA interference; DNA methylation uncertain to be confirmed	2.46829e-06	2.14973
FG641444	Ricinus communis conserved hypothetical protein, mRNA;;;CCHC domain containing 9 (ZCCHC9)	0.0174478	2.06019
DV162575	Transcription initiation factor IIB-2 [Arabidopsis thaliana (Mouse-ear cress)]	0.000397232	2.04831
TA15319_4097	Cluster: WIZZ; n=2; Nicotiana tabacum|Rep: WIZZ - Nicotiana tabacum (Common tobacco)	0.0365908	2.04449
TA19950_4097	Cluster: DNA replication licensing factor MCM3 homolog; n=1; Zea mays|Rep: DNA replication licensing factor MCM3 homolog - Zea mays (Maize)	0.023558	2.01008
DV161446	Regulator of chromosome condensation (RCC1) repeat ; uncertain	0.0305682	2.00168
6. Protein degradation and proteases
Gene	Description	t-test	HC-Pro/WT
EB438380	Solanum lycopersicum unknown trypsin inhibitor-like protein precursor	0.0400193	27.4758
EB438380	Solanum lycopersicum unknown trypsin inhibitor-like protein precursor	0.039595	23.1412
FG637943	Glycine max circadian clock-associated FKF1 (FKF1) mRNA, complete	4.77239e-05	14.2302
EH620344	Arabidopsis thaliana FKF1 (FLAVIN-BINDING, KELCH REPEAT, F BOX 1); signal transducer/ two-component sensor/ ubiquitin-protein ligase (FKF1) mRNA, complete cds	1.23143e-06	12.4477
TA13877_4097	Nicotiana glutinosa putative proteinase inhibitor mRNA, complete cds; Nicotiana alata stigma expressed protein (StEP) mRNA, complete cds	0.0134531	10.9028
BP528885	Arabidopsis thaliana FKF1 (FLAVIN-BINDING, KELCH REPEAT, F BOX 1); signal transducer/ two-component sensor/ ubiquitin-protein ligase (FKF1) mRNA, complete cds	2.47091e-05	10.1018
TA12601_4097	Acyrthosiphon pisum similar to ubiquitin ligase E3	0.00387916	4.55831
TA12601_4097	Acyrthosiphon pisum similar to ubiquitin ligase E3	0.00387379	4.52969
EB425965	Nicotiana glutinosa putative proteinase inhibitor mRNA, complete cds ,Nicotiana alata sexual organ expressed protein (SOEP) mRNA, partial cds	0.0108374	4.22608
CV016341	Metallocarboxypeptidase inhibitor IIa related cluster	0.0039819	3.62865
CV019298	Solanum tuberosum metallocarboxypeptidase inhibitor IIa precursor, mRNA, complete cds	0.00494095	3.32182
EB435599	Solanum tuberosum metallocarboxypeptidase inhibitor IIa precursor, mRNA, complete cds	0.00685401	3.11233
CV018626	AT3g45010/F14D17_80 related cluster,Ricinus communis Serine carboxypeptidase, putative, mRNA	0.0497965	3.0405
FG643489	Arabidopsis thaliana AtPP2-B13 (Phloem protein 2-B13); carbohydrate binding (AtPP2-B13) mRNA, complete cds;;;F-box protein PP2-B13; AltName: Full=Protein PHLOEM PROTEIN 2-LIKE B13	0.00166111	2.83986
TA17751_4097	Development and cell death domain The DCD domain is found in plant proteins involved in development and cell death. The DCD domain is an approximately 130 amino acid long stretch that contains several mostly invariable motifs. These include a FGLP and a LFL motif at the N-terminus and a PAQV and a PLxE motif towards the C-terminus of the domain. The DCD domain is present in proteins with differen…	0.00013065	2.62163
CV018465	Subtilisin-like protease related cluster; JA induced	0.0107819	2.44984
BP133434	Ricinus communis protein binding protein, putative, mRNA ( ubiquitin protein ligase)	0.00323978	2.42543
TA17959_4097	Cluster: Ubiquitin ligase; n=1; Mirabilis jalapa|Rep: Ubiquitin ligase - Mirabilis jalapa (Garden four-o'clock)	0.000536859	2.3295
EB449516	Cluster: Ubiquitin ligase; n=1; Mirabilis jalapa|Rep: Ubiquitin ligase - Mirabilis jalapa (Garden four-o'clock)	0.000155745	2.32859
FG635491	Ricinus communis RING-H2 finger protein ATL2B, putative, mRNA	0.0103381	2.13098
BP530000	Kelch repeat-containing F-box protein-like related cluster	0.000588786	2.07358
FG137301	Tomato ATP-dependent protease (CD4A) gene, complete cds	0.00046432	2.06793
8. Transporters
Gene	Description	t-test	HC-Pro/WT
BP134791	Arabidopsis thaliana SFH3 (SEC14-LIKE 3); phosphatidylinositol transporter	0.00189879	3.4052
TA22258_4097	Sugar transport protein 8	0.0245255	3.27651
FG638745	Nicotiana tabacum lipid transfer protein 1 precursor (LTP1) mRNA, partial cds	0.0702564	3.02545
EB428791	Cluster: Sugar transport protein 8; n=1; Arabidopsis thaliana|Rep: Sugar transport protein 8 - Arabidopsis thaliana (Mouse-ear cress)	0.0209937	3.00042
TC13226	similar to UniRef100_Q9LJ86 Cluster: Non-specific lipid-transfer protein; n=3; Arabidopsis thaliana	0.0654765	2.80842
EB643474	Sugar transporter-like protein [Arabidopsis thaliana (Mouse-ear cress)]	0.00807749	2.22709
12. Cell wall
Gene	Description	t-test	HC-Pro/WT
TA16228_4097	Nicotiana benthamiana mRNA for PME inhibitor; Nicotiana tabacum mRNA for DC1.2 homologue, complete cds.ACCESSION AB009888	0.000156723	6.13077
EH621938	Nicotiana benthamiana mRNA for PME inhibitor; Nicotiana tabacum mRNA for DC1.2 homologue, complete cds	0.00778987	6.11889
FG195661	N.tabacum cysteine-rich extensin-like protein-4 mRNA, complete cds	0.0486573	5.9898
TA14391_4097	Nicotiana benthamiana mRNA for PME inhibitor; Nicotiana tabacum mRNA for DC1.2 homologue, complete cds. AUTHORS Hara,K., Yagi,M., Koizumi,N., Kusano,T. and Sano,H. TITLE Screening of wound-responsive genes identifies an immediate-early expressed gene encoding a highly charged protein in mechanically wounded tobacco plants JOURNAL Plant Cell Physiol. 41 (6), 684-691 (2000) PUBMED 10945337	0.0047122	5.74421
FG195661	N.tabacum cysteine-rich extensin-like protein-4 mRNA, complete cds	0.0465372	4.98136
EB451377	Plant invertase/pectin methylesterase inhibitor; This domain inhibits pectin methylesterases (PMEs) and invertases through formation of a non-covalent 1:1 complex [1]. It has been implicated in the regulation of fruit development, carbohydrate metabolism and cell wall extension (see [2]). It may also be involved in inhibiting microbial pathogen PMEs. It has been observed that it is often expresse…	0.00435348	3.03631
DV157917	Lycopersicon esculentum xyloglucan endotransglycosylase LeXET2 (LeXET2) mRNA, complete cds	0.00873444	2.72495
CV017431	Xyloglucan endotransglycosylase related cluster	0.00453345	2.58834
EB425603	Cluster: Polygalacturonase inhibitor protein precursor; n=1; Solanum lycopersicum|Rep: Polygalacturonase inhibitor protein precursor - Solanum lycopersicum (Tomato) (Lycopersicon esculentum)…	0.00645854	2.44275
TA15713_4097	Cluster: Polygalacturonase inhibitor protein precursor; n=1; Solanum lycopersicum|Rep: Polygalacturonase inhibitor protein precursor - Solanum lycopersicum (Tomato) (Lycopersicon esculentum)…	0.0120795	2.43943
AB176522	Glucosyltransferase NTGT4 related cluster	0.0282285	2.41984
AB176524	Cluster: Glycosyltransferase NTGT5b; n=1; Nicotiana tabacum|Rep: Glycosyltransferase NTGT5b - Nicotiana tabacum (Common tobacco)	0.0139397	2.40206
TA13721_4097	Cluster: Expansin-like protein precursor; n=1; Solanum tuberosum|Rep: Expansin-like protein precursor - Solanum tuberosum (Potato)	0.0267952	2.37057
DV157955	Expansin-like protein [Quercus robur (English oak)]	0.0330557	2.31567
EB444508	Cluster: Hydroxyproline-rich glycoprotein precursor; n=1; Phaseolus vulgaris|Rep: Hydroxyproline-rich glycoprotein precursor - Phaseolus vulgaris (Kidney bean) (French bean)…	0.00635538	2.26368
EB451590	Expansin-like protein [Quercus robur (English oak)]	0.0299318	2.21654
EB449876	Cluster: Cellulose synthase 2; n=1; Gossypioides kirkii|Rep: Cellulose synthase 2 - Gossypioides kirkii	0.00285241	2.20271
EB425603	Cluster: Polygalacturonase inhibitor protein precursor; n=1; Solanum lycopersicum|Rep: Polygalacturonase inhibitor protein precursor - Solanum lycopersicum (Tomato) (Lycopersicon esculentum)…	0.0202424	2.15988
EB451377	Plant invertase/pectin methylesterase inhibitor; pectinesterase activity;Arabidopsis thaliana invertase/pectin methylesterase inhibitor family	0.00149837	2.14638
EH617061	Cluster: Expansin-like protein precursor; n=1; Solanum tuberosum|Rep: Expansin-like protein precursor - Solanum tuberosum (Potato)	0.0249763	2.13168
CV017677	Nicotiana tabacum partial mRNA for pectin methylesterase	0.00042026	2.06787
EH620863	Cluster: Cell wall protein; n=1; Nicotiana tabacum|Rep: Cell wall protein - Nicotiana tabacum (Common tobacco)	0.00429145	2.06309
EB451590	Expansin-like protein [Quercus robur (English oak)]	0.0317321	2.05251
EH623847	Cluster: Expansin-like protein precursor; n=1; Solanum tuberosum|Rep: Expansin-like protein precursor - Solanum tuberosum (Potato)	0.0229319	2.0028
13. Stress related
Gene	Description	t-test	HC-Pro/WT
TA13495_4097	Arabidopsis thaliana MEE14 (maternal effect embryo arrest 14) (MEE14) mRNA, complete cds; Populus EST from severe drought-stressed leaves	1.84098e-07	6.07689
EH619711	Arabidopsis thaliana MEE59 (maternal effect embryo arrest 59) (MEE59, Drought related gene populus.	6.94388e-07	4.32417
TA14956_4097	Putative stress-responsive protein Tamarix	0.00500702	3.77151
FG156808	Nicotiana tabacum 1-D-deoxyxylulose 5-phosphate synthase (dxs) mRNA, complete cds	0.00271764	3.61108
AM840257	stress related (not sure) predicted	0.00011382	3.34235
FG147737	unknown ,Arabidopsis thaliana ABA-regulated gene cluster, complete sequence	0.00281293	3.31137
DW000214	ThiC is found within the thiamine biosynthesis operon. ThiC is involved in pyrimidine biosynthesis [1]. The precise catalytic function of ThiC is still not known. ThiC participates in the formation of 4-Amino-5-hydroxymethyl-2-methylpyrimidine from AIR, an intermediate in the de novo pyrimidine biosynthesis	0.015168	3.22202
AB176524	UDP glycosyltransferases (UGT) are a superfamily of enzymes that catalyzes the addition of the glycosyl group from a UTP-sugar to a small hydrophobic molecule. In plants the udp glycosyl transferase catalyzes the transfer of glucose from UDP-glucose to a flavanol. This reaction is essential and one of the last steps in anthocyanin pigment biosynthesis.	0.0072523	3.13414
TA11849_4097	Auxin repressed/dormancy associated protein:This family contains several plant dormancy-associated and auxin-repressed proteins the function of which are poorly understood	0.00408583	3.12683
TA15127_4097	Cluster: Ripening regulated protein DDTFR10/A; n=1; Solanum lycopersicum|Rep: Ripening regulated protein DDTFR10/A - Solanum lycopersicum (Tomato) (Lycopersicon esculentum)…	0.0221207	3.06363
EB445078	Glycine max EDR1 mRNA, complete cds;;;Dictyostelium discoideum AX4 LISK family protein kinase (kinX) mRNA, complete cds	0.012639	2.96579
CV016057	Arabidopsis thaliana COR413-PM2 (COLD-REGULATED 413-PLASMA MEMBRANE 2) (COR413-PM2) mRNA, complete cds; Putative stress-responsive protein related cluster	0.00527391	2.88836
EB441160	Solanum lycopersicum dxs2 gene for 1-deoxy-D-xylulose 5-phosphate;Nicotiana tabacum enr-T2 gene; Nicotiana tabacum mRNA for putative quinolinate phosphirobosyltransferase	0.0130749	2.86167
EB435759	Ipomoea nil In04 mRNA for caffeoyl-CoA O-methyltransferase, complete cds	0.00912512	2.84721
TA12600_4097	Low temperature and salt responsive protein Solanum tuberosum (Potato)	1.72873e-05	2.78885
EB451519	Solanum lycopersicum geranylgeranyl pyrophosphate synthase 1 (GGPS1) mRNA, complete cds	0.0205837	2.77909
EB427882	Solanum lycopersicum myo-inositol oxygenase (MIOX) mRNA, complete cds	0.0297201	2.71634
CV019705	Low temperature and salt responsive protein related cluster	1.18512e-05	2.70052
EB445705	Vitis vinifera RD22-like protein mRNA, complete cds	0.00296438	2.66313
EB428527	Cluster: Putative stress-responsive protein; n=1; Tamarix androssowii|Rep: Putative stress-responsive protein - Tamarix androssowii	0.00447291	2.65122
BP531560	Cluster: Putative EARLY flowering 4 protein; n=1; Solanum lycopersicum|Rep: Putative EARLY flowering 4 protein - Solanum lycopersicum (Tomato) (Lycopersicon esculentum)…	0.00914549	2.56947
EB446879	Cluster: Dehydration-induced protein ERD15; n=1; Solanum lycopersicum|Rep: Dehydration-induced protein ERD15 - Solanum lycopersicum (Tomato) (Lycopersicon esculentum)…	0.0113944	2.56601
TC13823	Calcium-binding protein	0.000581994	2.5514
TA16763_4097	Cluster: RD22-like protein; n=1; Vitis vinifera|Rep: RD22-like protein - Vitis vinifera (Grape)	0.0217572	2.38761
FG167702	Nicotiana tabacum S-adenosylmethionine decarboxylase mRNA, partial cds	0.00399751	2.23704
TA16763_4097	Cluster: RD22-like protein; n=1; Vitis vinifera|Rep: RD22-like protein - Vitis vinifera (Grape)	0.0262495	2.22435
EB439084	Cluster: Probable caffeoyl-CoA O-methyltransferase At4g26220; n=1; Arabidopsis thaliana|Rep: Probable caffeoyl-CoA O-methyltransferase At4g26220 - Arabidopsis thaliana (Mouse-ear cress)…	0.0204788	2.21001
TA14379_4097	Stress responsive A/B Barrel Domain	0.0151993	2.15904
EH623899	temperature and salt responsive protein; n=1; Solanum tuberosum|Rep: Low temperature and salt	4.59457e-05	2.15461
TA12600_4097	Cluster: Low temperature and salt responsive protein; n=1; Solanum tuberosum|Rep: Low temperature and salt responsive protein - Solanum tuberosum (Potato)	0.000946626	2.1299
TA17955_4097	Cluster: Putative EARLY flowering 4 protein; n=1; Solanum lycopersicum|Rep: Putative EARLY flowering 4 protein - Solanum lycopersicum (Tomato) (Lycopersicon esculentum)…	0.0112414	2.09893
EH623899	Cluster: Low temperature and salt responsive protein; n=1; Solanum tuberosum|Rep: Low temperature and salt responsive protein - Solanum tuberosum (Potato)	1.17123e-05	2.04889
TA19587_4097	response to stress	0.000848321	2.03282
DV158047	Cluster: Dehydration-responsive protein RD22; n=1; Prunus persica|Rep: Dehydration-responsive protein RD22 - Prunus persica	0.00236825	2.01068
FG633784	Solanum lycopersicum anthocyanin acyltransferase mRNA, complete cds; 12% query coverage.	0.0169069	2.00607
15. Photosynthesis related
Gene	Description	t-test	HC-Pro/WT
EH620909	Nicotiana tabacum photosystem I reaction center subunit (PsaN) mRNA	0.0317066	3.61609
EB427609	Rubisco subunit binding-protein beta subunit-like	8.407e-06	3.50837
CV020585	Putative chloroplast thiazole biosynthetic protein related cluster	0.0126027	3.28321
FG146265	Solanum tuberosum starch associated protein R1 mRNA, complete cds; Arabidopsis thaliana SEX1 (STARCH EXCESS 1); alpha-glucan, water dikinase (SEX1) mRNA, complete cds	0.00279071	2.83412
TA22161_4097	ATP synthase subunit beta, chloroplastic Nicotiana sylvestris (Wood tobacco); Nicotiana tabacum chloroplast genome DNA	0.00485971	2.81101
BP132352	Alpha-glucan water dikinase, chloroplast precursor related cluster	0.00355731	2.69301
TA12737_4097	Cluster: ATP synthase subunit alpha, mitochondrial; n=4; Nicotiana|Rep: ATP synthase subunit alpha, mitochondrial - Nicotiana plumbaginifolia (Leadwort-leaved tobacco)...	2.88917e-06	2.65099
TA11967_4097	Cluster: Ribulose bisphosphate carboxylase large chain precursor; n=2; Nicotiana|Rep: Ribulose bisphosphate carboxylase large chain precursor - Nicotiana sylvestris (Wood tobacco)…	0.00827847	2.62701
DQ460148	Solanum tuberosum glucose-6-phosphate/phosphate translocator 2 gene, promoter region and complete cds; nuclear gene for plastid product;Nicotiana tabacum cultivar Xanthi cap binding protein 20 (CBP20) gene	0.00029069	2.61031
EB681343	ATP synthase alpha chain [Nicotiana tabacum (Common tobacco)]	0.00910137	2.44915
BP128932	Arabidopsis thaliana CRR4 (CHLORORESPIRATORY REDUCTION 4) (CRR4) mRNA, complete cds;Ricinus communis pentatricopeptide repeat-containing protein, putative, mRNA	3.15818e-05	2.42258
EB102906	Cluster: Plastid alpha-amylase; n=1; Actinidia chinensis|Rep: Plastid alpha-amylase - Actinidia chinensis (Kiwi) (Yangtao)	6.63685e-05	2.40036
TA12737_4097	Cluster: ATP synthase subunit alpha, mitochondrial; n=4; Nicotiana|Rep: ATP synthase subunit alpha, mitochondrial - Nicotiana plumbaginifolia (Leadwort-leaved tobacco)…	1.96983e-05	2.37394
DV159621	NADPH:protochlorophyllide oxidoreductase [Nicotiana tabacum (Common tobacco)]	0.00060335	2.3535
AB074570	Cluster: NADPH:protochlorophyllide oxidoreductase; n=1; Nicotiana tabacum|Rep: NADPH:protochlorophyllide oxidoreductase - Nicotiana tabacum (Common tobacco)	0.000593298	2.34926
EB426704	Arabidopsis thaliana sugar isomerase (SIS) domain-containing protein	3.92232e-05	2.3246
TA18707_4097	Cluster: Alpha-glucan water dikinase, chloroplast precursor; n=1; Solanum tuberosum|Rep: Alpha-glucan water dikinase, chloroplast precursor - Solanum tuberosum (Potato)…	0.00504497	2.3048
EB431129	Nicotiana sylvestris chloroplast DNA, complete sequence	0.000382986	2.29609
CV017484	Light dependent NADH:protochlorophyllide oxidoreductase 1 related cluster	0.000566612	2.25976
TA12737_4097	Cluster: ATP synthase subunit alpha, mitochondrial; n=4; Nicotiana|Rep: ATP synthase subunit alpha, mitochondrial - Nicotiana plumbaginifolia (Leadwort-leaved tobacco)…	1.00982e-05	2.25437
CV021666	Nicotiana tabacum chloroplast post-illumination chlorophyll fluorescence increase protein mRNA, complete cds; nuclear gene for chloroplast product	0.00144338	2.16602
BP130586	Isoamylase isoform 2 related cluster	0.00408248	2.10574
AJ001771	Cluster: Glucose-6-phosphate dehydrogenase precursor; n=1; Nicotiana tabacum|Rep: Glucose-6-phosphate dehydrogenase precursor - Nicotiana tabacum (Common tobacco)…	0.00925665	2.05445
TA14607_4097	Tim17/Tim22/Tim23 family	0.00915752	2.04488
DV160944	Cluster: Ribose-phosphate pyrophosphokinase 4; n=1; Spinacia oleracea|Rep: Ribose-phosphate pyrophosphokinase 4 - Spinacia oleracea (Spinach)	0.00442302	2.04208
16. RNA binding
Gene	Description	t-test	HC-Pro/WT
CV018633	Putative glycine-rich RNA-binding protein related cluster	3.05636e-05	3.52199
EB450385	RNA-binding protein, RRM domain:The RRM motif is probably diagnostic of an RNA binding protein. RRMs are found in a variety of RNA binding proteins, including various hnRNP proteins, proteins implicated in regulation of alternative splicing, and protein components of snRNPs. The motif also appears in a few single stranded DNA binding proteins. The RRM structure consists of four strands and two he…	0.00351165	3.07149
EH616340	Cluster: RNA-binding gricine-rich protein-1; n=1; Nicotiana sylvestris|Rep: RNA-binding gricine-rich protein-1 - Nicotiana sylvestris (Wood tobacco):	1.47274e-05	3.02385
CV018069	Nicotiana sylvestris mRNA for RNA-binding gricine-rich protein-1c, complete cds	0.000214169	2.66553
EH623716	Nicotiana tabacum glycine-rich RNA-binding protein (GRP1) mRNA, complete cds	0.00187496	2.66364
TA16963_4097	Cluster: RNA-binding glycine-rich protein-1; Nicotiana sylvestris (Wood tobacco);;; Cold-inducible mRNA binding protein. Acts cooperatively with elavl1/elrA to stabilize AU-rich sequence (ARE)-containing mRNAs by binding to them and inhibiting their deadenylation.	0.00146005	2.53409
CV018762	RNA-binding protein related cluster	0.00402737	2.41812
EG649665	Cluster: RNA-binding protein; n=1; Nicotiana glutinosa|Rep: RNA-binding protein - Nicotiana glutinosa (Tobacco)	0.00253592	2.28601
CV017731	RNA-binding protein related cluster	0.00242858	2.26437
CV016820	Nicotiana tabacum glycine-rich RNA-binding protein (GRP1) mRNA	0.000901378	2.13397
BP529769	Cluster related to UPI00005151EE;Arabidopsis thaliana EMB1865 (embryo defective 1865); RNA binding (EMB1865) mRNA, complete cds	0.00840716	2.09775
EB683477	Putative DNA-directed RNA polymerase [Arabidopsis thaliana (Mouse-ear cress)]	7.96448e-06	2.08613
EB439884	RNA binding protein containg KH domain: rev interacting protein mis3-like [Arabidopsis thaliana].	3.39725e-05	2.02192
10. Interesting miscellaneous
Gene	Description	t-test	HC-Pro/WT
EH616001	Nicotiana suaveolens plastid 1,8-cineol synthase precursor, mRNA	0.00438792	5.03372
EB428018	Lycopersicon esculentum ripening regulated protein DDTFR10/A (DDTFR10/A) mRNA, partial cds, eythylene response binding protein.	0.0116579	4.30449
EH616564	Petunia Hybrida mRNA for Gip1-like protein GIP, a Petunia hybrida GA-induced cysteine-rich protein: a possible role in shoot elongation and transition to flowering (gip4 gene,This is the GASA gibberellin regulated cysteine rich protein family. The expression of these proteins is up-regulated by the plant hormone gibberellin, most of these proteins have some role in plant development. There are 12…	0.0109724	4.1756
TA12601_4097	Nicotiana glauca X Nicotiana langsdorffii mRNA for tumor-related protein, complete cds, clone:tid771	0.00329684	4.08001
DV162086	Ricinus communis YTH domain containg protein,A protein of the YTH family has been shown to selectively remove transcripts of meiosis-specific genes expressed in mitotic cells [3]. It has been speculated that in higher eukaryotic YTH-family members may be involved in similar mechanaisms to supress gene regulation during gametogenesis or general silencing. The rat protein Q9QY02 YT521-B is a tyrosi…	6.46863e-05	3.76875
EB440480	Arabidopsis thaliana atnudt8 (Arabidopsis thaliana Nudix hydrolase homolog 8); hydrolase (atnudt8) mRNA, complete cds; response in wounding;;;Ricinus communis mutt domain protein, putative, mRNA	0.00306578	3.41565
TA19202_4097	Cluster: NUDIX hydrolase; n=1; Medicago truncatula;;;Members of the Nudix hydrolase superfamily catalyze the hydrolysis of NUcleoside DIphosphates linked to other moieties, X. Enzymes belonging to this superfamily require a divalent cation, such as Mg2+ or Mn2+, for their activity and contain a highly conserved 23-residue nudix motif (GX5EX7REUXEEXGU, where U = I, L or V), which functions as a me…	0.00665704	3.15405
BP529751	Ricinus communis pentatricopeptide repeat-containing protein, putative; Arabidopsis thaliana emb1417 (embryo defective 1417) (emb1417	0.000167482	3.03901
DV159924	Arabidopsis thaliana Nudix hydrolase homolog 8 (atnudt8); FUNCTIONS IN: hydrolase activity; INVOLVED IN: response to wounding; LOCATED IN: cytosol;Solanum tuberosum partial adk gene for putative adenylate kinase	0.00642207	2.88787
EB441754	Mirabilis jalapa putative auxin/aluminum-responsive protein mRNA	0.0266346	2.86294
EB683717	Arabidopsis thaliana HIPL2 (HIPL2 PROTEIN PRECURSOR); catalytic (HIPL2) mRNA, complete cds;;; Identification of glycosylphosphatidylinositol-anchored proteins in Arabidopsis. A proteomic and genomic analysis. Plant Physiol. 2003 Jun; 132(2):568-77. Epub 2003 May 1.	0.000237674	2.84385
TA12851_4097	Oryza sativa Indica Group mitochondrial DNA, complete genome, cultivar: Lead rice	0.00602956	2.82601
FG639312	Vitis vinifera similar to putative iojap protein (LOC100245577); Arabidopsis thaliana unknown protein (AT3G12930) mRNA, complete cds	0.00152159	2.80847
BP132245	Arabidopsis thaliana pentatricopeptide (PPR) repeat-containing protein (AT3G59040) mRNA, complete cds	0.000354797	2.79637
TA15356_4097	Cleft lip and palate associated transmembrane protein-like	3.5221e-05	2.76983
EB448853	Arabidopsis thaliana atnudt8 (Arabidopsis thaliana Nudix hydrolase homolog 8); hydrolase (atnudt8) mRNA, complete cds	0.0048466	2.75827
TC12221	Calmodulin-5/6/7/8; n=3; Solanum|Rep: Calmodulin-5/6/7/8 - Solanum tuberosum (Potato)	0.0176071	2.71979
AJ866277	Putative cell cycle protein [Nicotiana tabacum (Common tobacco)] 100%	0.028037	2.7148
EH614928	Arabidopsis thaliana ARL (ARGOS-LIKE) (ARL) mRNA, complete cds;;;;ARGOS (AUXIN-REGULATED GENE INVOLVED IN ORGAN SIZE) [Arabidopsis thaliana]	0.0119836	2.70577
FG636363	Ricinus communis Organ-specific protein S2, putative, mRNA	0.000127891	2.69652
CV021086	Ricinus communis 21 kDa protein precursor, putative, mRNA	0.00241728	2.69253
EB430433	Cluster: Malonyltransferase MaT1; n=1; Nicotiana tabacum|Rep: Malonyltransferase MaT1 - Nicotiana tabacum (Common tobacco):This family includes a number of transferase enzymes. These include anthranilate N-hydroxycinnamoyl/benzoyltransferase that catalyses the first committed reaction of phytoalexin biosynthesis [1]. Deacetylvindoline 4-O-acetyltransferase EC:2.3.1.107 catalyses the last step in …	0.0312468	2.61765
EH623422	Development and cell death domain	3.10805e-05	2.58434
CV016336	SGRP-1 protein related cluster	3.96472e-06	2.55498
EB434062	2OG-Fe(II) oxygenase superfamily. This family contains members of the 2-oxoglutarate (2OG) and Fe(II)-dependent oxygenase superfamily. This family includes the C-terminal of prolyl 4-hydroxylase alpha subunit. The holoenzyme has the activity EC:1.14.11.2 catalysing the reaction: Procollagen L-proline + 2-oxoglutarate + O2 <=> procollagen trans- 4-hydroxy-L-proline + succinate + CO2. The full enzy…	0.0454759	2.55493
AB176525	Cluster: Malonyltransferase MaT1; n=1; Nicotiana tabacum|Rep: Malonyltransferase MaT1 - Nicotiana tabacum (Common tobacco)	0.0358185	2.52137
BP527352	Cluster related to UPI0000513D0F; similar to chondroitin synthase-like protein	0.0485623	2.51727
TA14171_4097	Cluster: Malonyltransferase MaT1; n=1; Nicotiana tabacum|Rep: Malonyltransferase MaT1 - Nicotiana tabacum (Common tobacco)	0.0239264	2.49705
CV020349	Epoxide hydrolase related cluster	0.00232305	2.47865
TA15939_4097	Cluster: Beta tubulin; n=1; Setaria viridis|Rep: Beta tubulin - Setaria viridis	0.0136227	2.45576
DV161600	Similar to sp|Q8TGM5 Saccharomyces cerevisiae Hypothetical 7.8 kDa protein [Kluyveromyces lactis (Yeast)]	0.000419686	2.44927
CV019346	Hypothetical protein At5g15805 related cluster	0.00293372	2.44344
CV020851	Putative 16kDa membrane protein [Nicotiana tabacum (Common tobacco)];	0.00869056	2.41805
EH665721	C.annuum (Yolo Wonder) Sn-1 gene puatative	0.000691014	2.41747
DW003300	Asparagine synthetase [glutamine-hydrolyzing] (DIN6) [Asparagus officinalis (Garden asparagus)]	0.0121064	2.41
EH621397	Tubulin is the major constituent of microtubules. It binds two moles of GTP, one at an exchangeable site on the beta chain and one at a non-exchangeable site on the alpha-chai	0.00332121	2.402
Z37978	Cluster: Cyclin B1; n=1; Nicotiana tabacum|Rep: Cyclin B1 - Nicotiana tabacum (Common tobacco)	0.0428266	2.39026
TA15939_4097	Cluster: Beta tubulin; n=1; Setaria viridis|Rep: Beta tubulin - Setaria viridis	0.0118267	2.37408
FG147102	Nicotiana tabacum mRNA for cyclin B1 (cycB1 gene)	0.0308507	2.35867
FG135482	Ricinus communis Anthranilate N-benzoyltransferase protein, putative	0.00695452	2.35411
TA18166_4097	Cluster: Multicopper oxidase, type 1; n=1; Medicago truncatula|Rep: Multicopper oxidase, type 1 - Medicago truncatula (Barrel medic)	0.122498	2.35385
EH622095	PLAC8 family	0.01646	2.26766
TA12849_4097	PLAC8 family	0.021418	2.25308
EH622880	Cluster: CP12 precursor; n=1; Nicotiana tabacum|Rep: CP12 precursor - Nicotiana tabacum (Common tobacco)	0.00175246	2.23888
TA15096_4097	Cluster: Putative hydrolase; n=1; Glycine max|Rep: Putative hydrolase - Glycine max (Soybean)	0.128238	2.2315
EB449715	Cluster: Hypothetical protein At2g23790; n=1; Arabidopsis thaliana|Rep: Hypothetical protein At2g23790 - Arabidopsis thaliana (Mouse-ear cress)	0.00247124	2.22717
TA16340_4097	Cluster: Annexin; n=1; Medicago truncatula|Rep: Annexin - Medicago truncatula (Barrel medic)	0.00172891	2.2164
FG136119	Nicotiana tabacum mRNA for polyphenol oxidase	0.0361552	2.21263
FG174251	Ricinus communis ATP binding protein, putative, mRNA;Nicotiana benthamiana isolate Z3.04 PB1 domain-containing protein	0.0402659	2.1968
AJ496227	Cluster: Putative rac protein; n=1; Nicotiana tabacum|Rep: Putative rac protein - Nicotiana tabacum (Common tobacco)	0.00122913	2.16485
FG148386	Nicotiana tabacum phi-1 mRNA, complete cds	0.0190073	2.15518
TA15357_4097	Cleft lip and palate transmembrane protein 1 (CLPTM1)	0.000139583	2.1534
BP530524	Cluster: Drm3-like protein; n=1; Solanum tuberosum|Rep: Drm3-like protein - Solanum tuberosum (Potato);;;This family contains several plant dormancy-associated and auxin-repressed proteins	0.0420321	2.14941
AF154639	Inositol oxygenase 1 related cluster	0.00650513	2.14808
EB446635	Arabidopsis thaliana ankyrin repeat family protein (AT1G11740) mRNA, complete cds	0.00990202	2.14129
TA16339_4097	Cluster: Annexin; n=1; Medicago truncatula|Rep: Annexin - Medicago truncatula (Barrel medic)	0.000277172	2.13731
EB450977	Arabidopsis thaliana glycine-rich protein (AT1G15280) mRNA, complete cds	6.79144e-06	2.13217
TA11848_4097	Cluster: Auxin repressed/dormancy associated protein; n=1; Solanum lycopersicum|Rep: Auxin repressed/dormancy associated protein - Solanum lycopersicum (Tomato) (Lycopersicon esculentum)…	0.00843422	2.12543
FG635715	Taxus chinensis taxadiene synthase mRNA, complete cds	0.0014274	2.10707
TA16575_4097	Cluster: Hypothetical protein; n=1; Oryza sativa (indica cultivar-group)|Rep: Hypothetical protein - Oryza sativa subsp. indica (Rice)	0.0104155	2.10281
FG142676	Solanum tuberosum clone 096F02 tubulin alpha-5 chain-like protein	0.00439585	2.09469
BP530512	Drm3-like protein related cluster	0.0367821	2.08042
BP130071	Arabidopsis thaliana HHP1 (HEPTAHELICAL TRANSMEMBRANE PROTEIN1); receptor (HHP1) mRNA, complete cds	0.00854449	2.07828
EB447745	Cluster: Allergen-like protein BRSn20; n=1; Sambucus nigra|Rep: Allergen-like protein BRSn20 - Sambucus nigra (European elder)	0.0381783	2.0772
EB444508	Cluster: Hydroxyproline-rich glycoprotein precursor; n=1; Phaseolus vulgaris|Rep: Hydroxyproline-rich glycoprotein precursor - Phaseolus vulgaris (Kidney bean) (French bean)…	0.00659132	2.07312
BP531362	CDS related cluster;Arabidopsis thaliana glycosyl hydrolase family 17 protein (AT1G32860	0.0830171	2.06971
X85382	Cluster: Tobacco calretulin; n=1; Nicotiana tabacum|Rep: Tobacco calretulin - Nicotiana tabacum (Common tobacco)	0.0110712	2.06187
CN824837	Cell division control protein 48 homolog E related cluster	0.00983962	2.06146
FG637486	Petunia Hybrida mRNA for Gip1-like protein (gip5 gene); GIP, a Petunia hybrida GA-induced cysteine-rich protein: a possible role in shoot elongation and transition to flowering	0.0026255	2.05705
U91562	Cluster: Beta-tubulin 1; n=1; Nicotiana tabacum|Rep: Beta-tubulin 1 - Nicotiana tabacum (Common tobacco)	0.0145257	2.05431
CV017919	Auxin-repressed protein related cluster	0.0119864	2.05173
DV161481	Cluster: H/ACA ribonucleoprotein complex subunit 4; n=1; Arabidopsis thaliana|Rep: H/ACA ribonucleoprotein complex subunit 4 - Arabidopsis thaliana (Mouse-ear cress)…	0.16219	2.03742
TA11849_4097	Cluster: Auxin repressed/dormancy associated protein; n=1; Solanum lycopersicum|Rep: Auxin repressed/dormancy associated protein - Solanum lycopersicum (Tomato) (Lycopersicon esculentum)…	0.0121852	2.03066
CV020767	Hypothetical protein 7E10 related cluster	0.013526	2.02813
TA15171_4097	Cluster: Auxin-responsive protein IAA26; n=1; Arabidopsis thaliana|Rep: Auxin-responsive protein IAA26 - Arabidopsis thaliana (Mouse-ear cress)	0.00014923	2.01452
FG136012	Nicotiana tabacum subtilase (SBT1.2A) gene, complete cds	0.0286073	2.01085
EB424659	Auxin-repressed protein [Solanum virginianum]	0.0121933	2.00833

## Sheet: Table1 HcPro
Functional characterization	HcPRO leaf (UP)	HcPRO leaf (DOWN)	HCPRO flower (UP)	HCPRO flower (DOWN)
1. Defence related	19	16	21	11
2. ROI related	12	12	2	6
3. R gene-like	1	1	0	1
4. Kinases and phosphatases	18	20	1	12
5. Transcriptional regulators	49	28	9	7
6. Protein degradation and proteases	29	7	9	4
7. Lipases and hydrolases	11	8	0	4
8. Transporters	7	20	2	24
9. HSPs	8	7	1	0
10. Interesting miscellaneous	120	101	21	65
11. Signalling	7	2	2	3
12. Cell wall	28	11	9	29
13. Stress related	43	37	8	7
14. Protein synthesis related	9	4	1	1
15. Photosynthesis related	31	42	3	15
16. RNA binding	16	2	3	1
0. Unknown function	55	62	29	21
Total	463	380	121	211

## Sheet: Median vs. AVG leaf normalized 
Additional file 2. Normalized HC-Pro transgenic leaf microarray results
Please note! Excel table has shortened because of limitation of size in supporting information (information deleted based on (HC-Pro/WT median) values in between 1.05-0.95)															Control fold (average)								Fold (median)			Fold (Average)
Block	Probe	ID	HC-Pro/WT median	Student's t-test	Classification	Description	WT median	Wt2-252111310056_200906100118_S01_GE1_105_Dec08_1_1	WT3-252111310059_200906100133_S01_GE1_105_Dec08_1_2	WT4-252111310060_200906100148_S01_GE1_105_Dec08_1_3	BIN1-252111310056_200906100118_S01_GE1_105_Dec08_1_2	BIN2-252111310059_200906100133_S01_GE1_105_Dec08_1_3	BIN3-252111310060_200906100148_S01_GE1_105_Dec08_1_4	AVG BIN	AVG WT/BIN	t-test WT/pBIN	BIN median	HC-Pro1-252111310056_200906100118_S01_GE1_105_Dec08_1_3	HC-Pro2-252111310059_200906100133_S01_GE1_105_Dec08_1_4	HC-Pro 3A- 252111310060_200906100148_S01_GE1_105_Dec08_1_1	HC-Pro median	Student's t-test	HC-Pro/WT median	AVG WT	AVG HC-Pro	AVG HC-Pro/WT
16755	A_95_P012686	EB438380	27.4758	0.0400193	6	Solanum lycopersicum unknown trypsin inhibitor-like protein precursor, mRNA, complete cds.	131.341	260.411	131.341	128.027	156.457	200.718	197.301	184.825	0.968711	0.406631	197.301	3608.7	709.537	18930.8	3608.7	0.0400193	27.4758	179.042	7749.67	43.284
15985	A_95_P103327	EB438380	23.1412	0.039595	6	Solanum lycopersicum unknown trypsin inhibitor-like protein precursor	119.624	212.652	119.624	118.291	141.134	173.723	166.216	160.358	0.968295	0.385853	166.216	2768.25	508.662	13970.9	2768.25	0.039595	23.1412	155.273	5749.27	37.0268
41698	A_95_P253064	FG637943	14.2302	4.77239e-05	6	Glycine max circadian clock-associated FKF1 (FKF1) mRNA, complete	320.72	241.413	320.72	336.423	260.411	549.974	503.683	438.023	0.841899	0.108303	503.683	4213.58	7213.54	4563.91	4563.91	4.77239e-05	14.2302	368.771	5330.34	14.4544
36479	A_95_P161687	EH620344	12.4477	1.23143e-06	6	Arabidopsis thaliana FKF1 (FLAVIN-BINDING, KELCH REPEAT, F BOX 1); signal transducer/ two-component sensor/ ubiquitin-protein ligase (FKF1) mRNA, complete cds	281.98	219.534	281.98	301.315	227.046	414.059	402.955	348.02	0.884475	0.143147	402.955	3106.7	4335.62	3510	3510	1.23143e-06	12.4477	307.815	3650.77	11.8603
29002	A_95_P185277	TA13877_4097	10.9028	0.0134531	6	Nicotiana glutinosa putative proteinase inhibitor mRNA, complete cds; Nicotiana alata stigma expressed protein (StEP) mRNA, complete cds	1544.5	1845.37	607.204	1544.5	384.79	390.123	746.454	507.122	1.81365	0.0513901	390.123	16839.4	2620.45	35407.5	16839.4	0.0134531	10.9028	919.739	18289.1	19.8851
23317	A_95_P083910	BP528885	10.1018	2.47091e-05	6	Arabidopsis thaliana FKF1 (FLAVIN-BINDING, KELCH REPEAT, F BOX 1); signal transducer/ two-component sensor/ ubiquitin-protein ligase (FKF1) mRNA, complete cds	214.185	174.406	221.256	214.185	187.52	321.387	301.773	270.227	0.876133	0.102277	301.773	2068.33	3282.64	2163.66	2163.66	2.47091e-05	10.1018	236.755	2504.88	10.5801
12520	A_95_P031196	BP133364	9.12045	7.95895e-06	11	Populus trichocarpa pseudo response regulator (PtpRR3), mRNA	411.017	221.525	469.599	411.017	352.669	487.745	814.829	551.748	0.832925	0.15176	487.745	3748.66	4967.33	3345.66	3748.66	7.95895e-06	9.12045	459.564	4020.55	8.74862
19943	A_95_P184312	DW004579	6.96018	0.0514007	12	N.tabacum cysteine-rich extensin-like protein-3 mRNA, complete cds	2716.58	5546.62	1866.41	2716.58	2073.02	4000.29	4073.31	3382.2	0.999162	0.498354	4000.29	18907.9	5125.41	121822	18907.9	0.0514007	6.96018	3379.37	48618.5	14.3869
17706	A_95_P153367	DW004579	6.93582	0.0512878	12	N.tabacum cysteine-rich extensin-like protein-3 mRNA, complete cds	2857.66	5878.7	1667	2857.66	2212.37	3917.54	4322.7	3484.2	0.997644	0.495635	3917.54	19820.2	4483.37	121056	19820.2	0.0512878	6.93582	3476	48453.3	13.9394
36266	A_95_P032331	AB017966	6.51654	0.00252608	4	Nicotiana tabacum PAP mRNA for purple acid phosphatase, complete	1015.22	1015.22	590.683	1745.14	403.747	681.099	602.62	562.489	1.49292	0.0926785	602.62	6615.75	2596.83	9500.25	6615.75	0.00252608	6.51654	839.752	6237.61	7.42791
7575	A_95_P026141	EH615198	6.40696	0.00182921	1	Nicotiana tabacum nictaba (NT1) mRNA, complete cds. Jasmonic acid methyl ester induces the synthesis of a cytoplasmic/nuclear chito-oligosaccharide binding lectin in tobacco leaves JOURNAL FASEB J. 16 (8), 905-907 (2002)	3946.75	3946.75	1444.62	4139.95	686.579	1390.83	2218.83	1432.08	1.60926	0.0739087	1390.83	25286.6	7464.54	25286.6	25286.6	0.00182921	6.40696	2304.59	19345.9	8.39451
11171	A_95_P014526	TA16228_4097	6.13077	0.000156723	12	Nicotiana benthamiana mRNA for PME inhibitor; Nicotiana tabacum mRNA for DC1.2 homologue, complete cds.ACCESSION AB009888	615.433	430.058	615.433	618.62	486.433	522.162	625.308	544.634	1.00924	0.449811	522.162	3773.08	4908.81	2394.5	3773.08	0.000156723	6.13077	549.669	3692.13	6.717
36959	A_95_P199267	EH621938	6.11889	0.00778987	12	Nicotiana benthamiana mRNA for PME inhibitor; Nicotiana tabacum mRNA for DC1.2 homologue, complete cds	123.599	123.599	166.919	121.462	115.81	134.024	121.129	123.654	1.05529	0.217367	121.129	756.287	905.558	158.101	756.287	0.00778987	6.11889	130.49	606.649	4.649
12124	A_95_P023016	TA13495_4097	6.07689	1.84098e-07	13	Arabidopsis thaliana MEE14 (maternal effect embryo arrest 14) (MEE14) mRNA, complete cds; Populus EST from severe drought-stressed leaves	1805.85	1805.85	2662.33	1538.52	1491.95	610.287	1470.04	1190.76	1.34074	0.0715791	1470.04	11518.5	9889.16	10974	10974	1.84098e-07	6.07689	1596.5	10793.9	6.76098
26243	A_95_P109092	FG195661	5.9898	0.0486573	12	N.tabacum cysteine-rich extensin-like protein-4 mRNA, complete cds	422.767	1115.08	367.479	422.767	421.225	585.912	910.079	639.072	0.996899	0.494694	585.912	2532.29	704.079	12554.9	2532.29	0.0486573	5.9898	637.09	5263.75	8.26217
1636	A_95_P187637	TA14391_4097	5.74421	0.0047122	12	Nicotiana benthamiana mRNA for PME inhibitor; Nicotiana tabacum mRNA for DC1.2 homologue, complete cds. AUTHORS Hara,K., Yagi,M., Koizumi,N., Kusano,T. and Sano,H. TITLE Screening of wound-responsive genes identifies an immediate-early expressed gene encoding a highly charged protein in mechanically wounded tobacco plants JOURNAL Plant Cell Physiol. 41 (6), 684-691 (2000) PUBMED 10945337	284.623	151.523	309.685	284.623	232.566	235.347	239.834	235.915	1.02691	0.404419	235.347	1634.93	2322.41	494.704	1634.93	0.0047122	5.74421	242.263	1484.02	6.12564
15781	A_95_P239420	AY639145	5.70898	0.232308	13	Nicotiana tabacum proline oxidase/dehydrogenase 1 (ERD5) mRNA, complete cds; proline catabolic reactions;The proline oxidase/dehydrogenase is responsible for the first step in the conversion of proline to glutamate for use as a carbon and nitrogen source.	408.059	408.059	628.62	326.905	435.287	6532.12	988.87	2652.09	0.585692	0.16125	988.87	3924.16	1927.91	2329.6	2329.6	0.232308	5.70898	1553.31	2727.22	1.75575
39202	A_95_P157942	EH615998	5.14663	0.00201799	1	Nicotiana tabacum nictaba (NT1) mRNA, complete cds	796.516	923.141	439.996	796.516	279.129	365.208	519.245	387.861	1.42802	0.0539229	365.208	4617.29	1397.2	4099.37	4099.37	0.00201799	5.14663	553.873	3371.29	6.08676
4758	A_95_P284928	DV162180	5.11483	0.000247595	11	Populus trichocarpa pseudo response regulator, mRNA	138.428	125.173	144.583	138.428	129.994	149.058	197.301	158.785	0.928447	0.168336	149.058	708.037	1090.31	558.745	708.037	0.000247595	5.11483	147.423	785.697	5.32954
17861	A_95_P118822	DV161898	5.09801	0.0142202	5	Arabidopsis thaliana zinc finger (B-box type) family protein (AT1G68520) mRNA, complete cds;BBOX, B-Box-type zinc finger; zinc binding domain (CHC3H2); ;;B-Box-type zinc finger; zinc binding domain (CHC3H2); often present in combination with other motifs, like RING zinc finger, NHL motif, coiled-coil or RFP domain in functionally unrelated proteins, most likely mediating protein-protein interacti…	195.169	318.763	189.007	195.169	243.283	168.486	285.059	232.276	1.00438	0.485939	243.283	994.974	785.662	3322.75	994.974	0.0142202	5.09801	233.294	1701.13	7.29176
14326	A_95_P157947	EH616001	5.03372	0.00438792	10	Nicotiana suaveolens plastid 1,8-cineol synthase precursor, mRNA	232.274	333.007	204.01	232.274	176.553	217.543	253.216	215.771	1.09422	0.208565	217.543	1169.2	493.745	1866.5	1169.2	0.00438792	5.03372	236.101	1176.48	4.98296
34651	A_95_P283429	AY639146	5.02867	0.344625	13	Nicotiana tabacum proline oxidase/dehydrogenase 1 (ERD5) mRNA, complete cds; proline catabolic reactions	305.812	359.043	305.812	189.836	411.642	4012.5	819.204	1747.78	0.581503	0.134276	819.204	1537.83	1022.75	1607.33	1537.83	0.344625	5.02867	1016.34	1389.3	1.36697
24914	A_95_P000606	FG195661	4.98136	0.0465372	12	N.tabacum cysteine-rich extensin-like protein-4 mRNA, complete cds	8884	25781.5	8325.7	8884	8115.7	14346.2	19922.7	14128.2	1.00716	0.488627	14346.2	44254.4	14113	177111	44254.4	0.0465372	4.98136	14229.3	78492.8	5.51628
25298	A_95_P210162	DV160652	4.93782	0.00409111	7	Ricinus communis zinc finger protein, putative, mRNA; Capsicum annuum GDSL-lipase protein (LIP1) mRNA, complete cds	256.751	353.794	256.751	175.996	279.129	212.113	223.35	238.198	1.05034	0.343751	223.35	1267.79	452.204	1719.56	1267.79	0.00409111	4.93782	250.189	1146.52	4.5826
37802	A_95_P157907	EH615944	4.71793	0.0541092	12	N.tabacum cysteine-rich extensin-like protein-4 mRNA, complete cds	2820.87	8513.45	2713	2820.87	2895.45	4069.04	6556.97	4507.15	1.01945	0.470147	4069.04	13308.7	4148.06	63533.7	13308.7	0.0541092	4.71793	4594.8	26996.8	5.87551
22519	A_95_P158527	EH616464	4.65931	1.54783e-06	14	Neurospora crassa OR74A 40S ribosomal protein S17 partial mRNA	368.375	364.125	560.329	368.375	462.141	364.729	332.153	386.341	1.05772	0.293404	364.729	1498.04	1939.27	1716.37	1716.37	1.54783e-06	4.65931	408.642	1717.89	4.2039
2741	A_95_P006976	NP917355	4.59885	0.00428108	5	Nicotiana tabacum mRNA for ERF1, complete cds	552.329	362.355	552.329	628.495	644.433	910.37	509.62	688.141	0.873755	0.14392	644.433	2540.08	3064.79	923.745	2540.08	0.00428108	4.59885	601.267	2176.2	3.61936
11068	A_95_P158767	EH616620	4.56377	0.000627841	5	Ricinus communis transcription factor, putative, mRNA; Arabidopsis thaliana zinc finger (B-box type) family protein (AT5G48250); BBOX, B-Box-type zinc finger; zinc binding domain (CHC3H2); Contans	142.489	127.212	142.489	143.473	157.774	238.047	188.469	194.763	0.85357	0.0380147	188.469	390.289	650.287	838.724	650.287	0.000627841	4.56377	166.244	626.433	3.76815
42421	A_95_P025341	TA12601_4097	4.55831	0.00387916	6	Acyrthosiphon pisum similar to ubiquitin ligase E3	2802.54	3022.18	1519.75	2802.54	735.579	558.745	1089.91	794.745	2.04021	0.0143115	735.579	19997.9	4752.62	12774.8	12774.8	0.00387916	4.55831	1621.45	12508.4	7.71436
2662	A_95_P113022	TA12601_4097	4.52969	0.00387379	6	Acyrthosiphon pisum similar to ubiquitin ligase E3	3223.16	3456.5	1765.75	3223.16	812.308	640.204	1338.89	930.467	2.01275	0.0148139	812.308	23425.8	5645.37	14599.9	14599.9	0.00387379	4.52969	1872.8	14557	7.77287
22280	A_95_P028776	TA16088_4097	4.44403	5.3962e-05	14	Olpidium brassicae isolate AFTOL-ID 633 28S ribosomal RNA gene, partial sequence	328.717	328.717	520.933	298.776	533.349	323.886	335.402	397.546	0.981465	0.443468	335.402	1460.83	2037.58	1326.89	1460.83	5.3962e-05	4.44403	390.177	1608.43	4.12231
11283	A_95_P110192	CV019616	4.37631	0.0046866	0	Glycine max clone gmw2-38l18, complete sequence	959.579	986.162	480.808	959.579	276.632	219.969	411.663	302.755	1.83582	0.0217842	276.632	5874.87	1250.62	4199.41	4199.41	0.0046866	4.37631	555.802	3774.97	6.79193
10525	A_95_P001666	EH619711	4.32417	6.94388e-07	13	Arabidopsis thaliana MEE59 (maternal effect embryo arrest 59) (MEE59, Drought related gene populus.	944.245	637.954	945.537	944.245	775.62	750.995	976.62	834.412	1.00489	0.475482	775.62	4083.08	5019.33	3958.33	4083.08	6.94388e-07	4.32417	838.495	4353.58	5.19213
40890	A_95_P190962	EB428018	4.30449	0.0116579	10	Lycopersicon esculentum ripening regulated protein DDTFR10/A (DDTFR10/A) mRNA, partial cds, eythylene response binding protein.	1196.18	427.329	1242.06	1196.18	1087.08	1751.29	695.495	1177.95	0.905445	0.306183	1087.08	5515	5148.95	1033.39	5148.95	0.0116579	4.30449	1066.57	3899.11	3.65574
37037	A_95_P185272	EB425965	4.22608	0.0108374	6	Nicotiana glutinosa putative proteinase inhibitor mRNA, complete cds ,Nicotiana alata sexual organ expressed protein (SOEP) mRNA, partial cds	157.197	160.697	110.681	157.197	104.967	108.303	115.134	109.468	1.15251	0.0556926	108.303	664.329	180.475	1140.85	664.329	0.0108374	4.22608	126.163	661.884	5.24625
4329	A_95_P102453	CV016028	4.22335	0.00373569	0		1664.29	1743.68	901.891	1664.29	414.371	356.293	679.287	483.317	1.98621	0.0145354	414.371	10330.2	2527.25	7028.87	7028.87	0.00373569	4.22335	959.969	6628.79	6.90521
25459	A_95_P223057	TA22166_4097	4.22067	0.0107715	0	Arabidopsis thaliana BT1 (BTB AND TAZ DOMAIN PROTEIN 1); protein binding / transcription regulator (BT1) mRNA, complete cds.	926.599	578.495	1159.68	926.599	944.183	2353.52	1250.2	1515.97	0.792968	0.122097	1250.2	3910.87	5268.16	1526.66	3910.87	0.0107715	4.22067	1202.11	3568.56	2.96858
30543	A_95_P207447	EH616564	4.1756	0.0109724	10	Petunia Hybrida mRNA for Gip1-like protein (gip4 gene,This is the GASA gibberellin regulated cysteine rich protein family. The expression of these proteins is up-regulated by the plant hormone gibberellin, most of these proteins have some role in plant development. There are 12 cysteine residues conserved within the alignment giving the potential for these proteins to posses 6 disulphide bonds.	1046.29	2253.83	1046.29	559.912	1308.06	490.058	1892.91	1230.34	1.02289	0.467419	1308.06	4368.87	1613.66	5826.35	4368.87	0.0109724	4.1756	1258.51	3936.29	3.12774
28320	A_95_P144932	EB448488	4.13875	0.00912074	0		408.163	285.018	525.412	408.163	289.035	241.891	235.846	255.591	1.29463	0.0513007	241.891	1788.91	1689.29	358.272	1689.29	0.00912074	4.13875	330.894	1278.82	3.86475
37059	A_95_P200752	TA17274_4097	4.13114	0.00226595	0	Nicotiana sylvestris 5.8S rRNA gene, ITS1 (partial) and ITS2 (partial)	662.558	657.016	662.558	764.662	976.662	458.37	1791.66	1075.56	0.822968	0.191858	976.662	2737.12	2190.08	4621.08	2737.12	0.00226595	4.13114	885.155	3182.76	3.59571
8161	A_95_P005501	TA12601_4097	4.08001	0.00329684	10	Nicotiana glauca X Nicotiana langsdorffii mRNA for tumor-related protein, complete cds, clone:tid771	16186.3	16198.6	7532.79	16186.3	3637.62	2467.75	6072.62	4059.33	2.13893	0.0198458	3637.62	66040.3	19997.9	76495.3	66040.3	0.00329684	4.08001	8682.61	54177.8	6.2398
30289	A_95_P306943	FG644491	4.06867	0.0100315	7	Lycopersicon pennellii fatty acid 9/13-hydroperoxide lyase mRNA, complete cds, Solanum tuberosum allene oxide syntase mRNA, complete cds	532.329	532.329	514.787	770.891	367.125	390.581	460.579	406.095	1.24613	0.0418602	390.581	3626.45	2165.87	721.329	2165.87	0.0100315	4.06867	506.048	2171.22	4.29053
16192	A_95_P114917	CV021818	3.93857	0.00269653	0		2232	2476.83	1282.08	2232	547.287	466.558	831.454	615.099	2.12329	0.011091	547.287	10632.2	3132.54	8790.87	8790.87	0.00269653	3.93857	1306.03	7518.52	5.75676
34320	A_95_P190187	TA14956_4097	3.77151	0.00500702	13	Putative stress-responsive protein Tamarix	2409.64	1317.83	3260.33	2409.64	1804.41	2718.04	1997.12	2173.19	1.03591	0.407866	1997.12	9088	9681.7	3088.95	9088	0.00500702	3.77151	2251.23	7286.22	3.23655
43304	A_95_P260091	DV162086	3.76875	6.46863e-05	10	Ricinus communis YTH domain containg protein,A protein of the YTH family has been shown to selectively remove transcripts of meiosis-specific genes expressed in mitotic cells [3]. It has been speculated that in higher eukaryotic YTH-family members may be involved in similar mechanaisms to supress gene regulation during gametogenesis or general silencing. The rat protein Q9QY02 YT521-B is a tyrosi…	1966.08	1892.62	1966.08	2419.14	2115.89	3036.7	2565.29	2572.63	0.906707	0.0997765	2565.29	7409.66	8920.58	5698.16	7409.66	6.46863e-05	3.76875	2332.62	7342.8	3.14788
33464	A_95_P103172	FG636567	3.76174	0.0227936	1	Nicotiana tabacum mRNA for P-rich protein NtEIG-C29, complete cds;;;Disease stress-inducible genes of tobacco: expression profile of elicitor-responsive genes isolated by subtractive hybridization JOURNAL Physiol. Plantarum 118, 545-553 (2003)	675.745	243.886	980.474	675.745	565.329	434.912	321.304	440.515	1.2189	0.219862	434.912	4484.54	2541.97	369.541	2541.97	0.0227936	3.76174	536.942	2465.35	4.59147
18984	A_95_P183207	TA13405_4097	3.68321	0.250111	13	The proline oxidase/dehydrogenase is responsible for the first step in the conversion of proline to glutamate for use as a carbon and nitrogen source. The enzyme requires FAD as a cofactor, and is induced by proline. It is found in combination with in bacteria.	176.407	176.407	216.173	152.322	192.833	1702.16	312.558	735.851	0.623418	0.158344	312.558	1013.54	519.245	649.745	649.745	0.250111	3.68321	458.743	727.509	1.58588
31090	A_95_P112022	EB683763	3.65308	0.0216684	1	Nicotiana tabacum mRNA for P-rich protein NtEIG-C29, complete cds;;;This domain is found is several proteins, including plant lipid transfer proteins PUBMED:15823028, seed storage proteins PUBMED:14636051 and trypsin-alpha amylase inhibitors PUBMED:9354618, PUBMED:10713515. The domain forms a four-helical bundle in a right-handed superhelix with a folded leaf topology, which is stabilised by disu…	779.787	243.886	1048.54	779.787	683.162	613.995	378.165	558.441	1.11845	0.314917	613.995	3720.66	2848.62	350.253	2848.62	0.0216684	3.65308	624.589	2306.51	3.69285
38792	A_95_P210372	TA19383_4097	3.65253	4.73867e-05	0		1690.87	1089.54	1892.91	1690.87	1347.2	1627.08	1839.87	1604.72	0.985373	0.437558	1627.08	6175.95	8840.95	5677.75	6175.95	4.73867e-05	3.65253	1581.25	6898.22	4.36252
42228	A_95_P103092	CV016341	3.62865	0.0039819	6	Metallocarboxypeptidase inhibitor IIa related cluster	226.174	226.174	155.345	317.056	129.42	258.331	176.532	188.094	1.11899	0.248786	176.532	820.704	476.308	1458	820.704	0.0039819	3.62865	210.476	918.335	4.36313
14008	A_95_P001686	EH620909	3.61609	0.0317066	15	Nicotiana tabacum photosystem I reaction center subunit (PsaN) mRNA	263.612	125.741	605.079	263.612	505.016	754.454	144.007	467.826	0.854274	0.29052	505.016	504.245	957.412	953.245	953.245	0.0317066	3.61609	399.652	804.967	2.01417
28469	A_95_P313418	FG156808	3.61108	0.00271764	13	Nicotiana tabacum 1-D-deoxyxylulose 5-phosphate synthase (dxs) mRNA, complete cds	572.599	708.329	559.662	572.599	1036.58	1288.97	1024.5	1116.68	0.774711	0.00346625	1036.58	2856	1458.47	2067.7	2067.7	0.00271764	3.61108	865.106	2127.39	2.45911
18642	A_95_P200097	EB440679	3.59063	0.00695398	2	Cytochrome P450s are haem-thiolate proteins [6] involved in the oxidative degradation of various compounds. They are particularly well known for their role in the degradation of environmental toxins and mutagens. They can be divided into 4 classes, according to the method by which electrons from NAD(P)H are delivered to the catalytic site. Sequence conservation is relatively low within the family…	1983.83	1983.83	2184.25	1661.95	4638.93	4724.04	3339.58	4234.18	0.729483	0.00419342	4638.93	9330.16	7123.2	4606.58	7123.2	0.00695398	3.59063	3088.76	7019.98	2.27275
25673	A_95_P103107	TA12851_4097	3.52932	0.00342945	14	Coffea arabica 26S ribosomal RNA gene, partial sequence; mitochondrial	417.454	513.974	401.997	417.454	252.967	393.164	311.996	319.376	1.19585	0.0400601	311.996	1473.33	786.224	2388.16	1473.33	0.00342945	3.52932	381.925	1549.24	4.05639
17908	A_95_P211952	TA19726_4097	3.52226	0.468164	10	Nicotiana tabacum putative cyclase gene, complete cds	248.478	225.717	248.478	457.412	574.079	2873.87	419.163	1289.04	0.620453	0.143452	574.079	321.887	875.204	1046.08	875.204	0.468164	3.52226	799.786	747.723	0.934903
18854	A_95_P108017	CV018633	3.52199	3.05636e-05	16	Putative glycine-rich RNA-binding protein related cluster	9313	9813.16	9313	6994.2	10450.7	9793.16	10812.5	10352.1	0.920532	0.073812	10450.7	24247.3	32800.3	36804.2	32800.3	3.05636e-05	3.52199	9529.45	31283.9	3.28287
42703	A_95_P000541	FG636567	3.51261	0.0233239	1	Nicotiana tabacum mRNA for P-rich protein NtEIG-C29, complete cds	1713	441.787	2420.2	1713	1362.87	1231.33	718.037	1104.08	1.19062	0.264484	1231.33	7683.2	6017.08	690.745	6017.08	0.0233239	3.51261	1314.54	4797.01	3.6492
39494	A_95_P128052	EB427609	3.50837	8.407e-06	15	Rubisco subunit binding-protein beta subunit-like	949.87	949.87	937.558	1108.91	1002.27	1321.66	1161	1161.64	0.9299	0.102095	1161	3332.5	3535.62	2625.58	3332.5	8.407e-06	3.50837	1080.21	3164.56	2.92958
14483	A_95_P007231	NP918204	3.50613	0.114094	10	Nicotiana tabacum A3 protein gene, complete cds	484.829	705.329	484.829	320.262	3303.29	1979.25	2447.58	2576.7	0.597697	0.00339598	2447.58	950.829	1699.87	10124	1699.87	0.114094	3.50613	1540.09	4258.23	2.76493
35434	A_95_P136712	EB440480	3.41565	0.00306578	10	Arabidopsis thaliana atnudt8 (Arabidopsis thaliana Nudix hydrolase homolog 8); hydrolase (atnudt8) mRNA, complete cds; response in wounding;;;Ricinus communis mutt domain protein, putative, mRNA	2180.33	1921.29	2180.33	2449.27	1857.6	2031.66	2469	2119.42	1.01515	0.400049	2031.66	7447.25	8401.45	3111.33	7447.25	0.00306578	3.41565	2151.52	6320.01	2.93746
35069	A_95_P059640	BP134791	3.4052	0.00189879	8	Arabidopsis thaliana SFH3 (SEC14-LIKE 3); phosphatidylinositol transporter	256.751	450.516	256.751	197.406	524.599	291.99	192.399	336.329	0.948307	0.397024	291.99	1366.7	874.287	694.37	874.287	0.00189879	3.4052	318.943	978.454	3.0678
17722	A_95_P109272	TA12851_4097	3.36611	0.00343877	0	Olea europaea mitochondrial partial 26S rRNA gene, isolated from Montopoli	1224.33	1470.7	1072.83	1224.33	604.245	758.391	831.62	731.419	1.35857	0.00864546	758.391	4121.22	1981.45	6215	4121.22	0.00343877	3.36611	993.686	4105.89	4.13198
16345	A_95_P259871	FG145666	3.35434	0.0136618	5	Nicotiana tabacum RAV mRNA, complete cds	311.038	245.651	358.459	311.038	272.887	297.569	293.281	287.912	1.02976	0.318326	293.281	1043.33	1076.41	252.24	1043.33	0.0136618	3.35434	296.481	790.66	2.66682
31483	A_95_P003436	TA11653_4097	3.34626	0.0660366	0	Lycopersicon esculentum LE-ACC2 gene for 1-aminocyclopropane-1-carboxylic acid synthase	743.204	1357.62	743.204	556.516	701.537	1757.2	1883.35	1447.36	0.805998	0.138241	1757.2	2879.5	2486.95	856.037	2486.95	0.0660366	3.34626	1166.57	2074.16	1.778
14667	A_95_P263376	AM840257	3.34235	0.00011382	13	stress related (not sure) predicted	2130.66	1371.39	2466.62	2130.66	1638.22	1920.81	2394.89	1984.64	1.00124	0.495297	1920.81	7121.41	10990.2	6829.72	7121.41	0.00011382	3.34235	1987.1	8313.77	4.18387
114	A_95_P195572	DV999109	3.32875	0.0267192	5	Nicotiana tabacum mRNA for ERF1, complete cds	780.12	398.309	780.12	956.954	917.537	1867.54	780.662	1188.58	0.799431	0.138652	917.537	2596.83	3975.33	861.599	2596.83	0.0267192	3.32875	950.186	2477.92	2.60782
27771	A_95_P147872	EB643479	3.32246	0.271045	13	Nicotiana tabacum proline oxidase/dehydrogenase 1 (ERD5) mRNA, complete cds; proline catabolic reactions	184.588	184.588	197.116	135.887	200.096	1486.79	345.462	677.448	0.627338	0.141412	345.462	802.495	473.954	613.287	613.287	0.271045	3.32246	424.989	629.912	1.48218
14258	A_95_P109422	CV019298	3.32182	0.00494095	6	Solanum tuberosum metallocarboxypeptidase inhibitor IIa precursor, mRNA, complete cds	460.1	537.204	370.833	460.1	239.044	303.064	317.056	286.388	1.2962	0.0171359	303.064	1528.37	848.724	2855.7	1528.37	0.00494095	3.32182	371.217	1744.27	4.69878
32602	A_95_P153227	FG147737	3.31137	0.00281293	13	unknown ,Arabidopsis thaliana ABA-regulated gene cluster, complete sequence	347.878	337.485	519.995	347.878	373.874	350.836	357.71	360.807	1.05679	0.264669	357.71	1151.95	549.37	1326.12	1151.95	0.00281293	3.31137	381.296	1009.15	2.64662
30506	A_95_P213107	TA19978_4097	3.29096	0.0706742	0		98.3535	98.2773	98.3535	98.6804	358.335	255.878	464.829	359.68	0.63684	0.0061712	358.335	323.678	297.444	690.745	323.678	0.0706742	3.29096	229.059	437.289	1.90907
29849	A_95_P112227	CV020585	3.28321	0.0126027	15	Putative chloroplast thiazole biosynthetic protein related cluster	3203.31	1784.91	3203.31	5042.25	3431.35	5050.29	3061.87	3847.84	0.934464	0.338354	3431.35	10517.1	15253.1	4108.58	10517.1	0.0126027	3.28321	3595.66	9959.61	2.7699
16853	A_95_P223472	TA22258_4097	3.27651	0.0245255	8	Sugar transport protein 8	448.475	222.396	590.683	448.475	245.402	462.537	243.076	317.005	1.16327	0.234582	245.402	1469.43	2278	223.808	1469.43	0.0245255	3.27651	368.761	1323.75	3.58971
7926	A_95_P143787	EB446559	3.27277	0.0167201	0		3829.91	2014.43	5079.83	3829.91	2559.7	2560	2487.12	2535.61	1.21805	0.141021	2559.7	12534.4	17253.5	2567.29	12534.4	0.0167201	3.27277	3088.5	10785.1	3.49201
43224	A_95_P156942	DQ350358	3.266	0.0324025	2	Nicotiana tobaccum cytochrome p450	556.495	537.204	556.495	968.058	432.35	1580.25	792.995	935.197	0.867437	0.268109	792.995	1817.52	2066.77	852.495	1817.52	0.0324025	3.266	811.224	1578.93	1.94635
36271	A_95_P191097	TA15156_4097	3.2647	0.00395781	0		233.353	172.712	295.529	233.353	205.274	158.679	173.89	179.281	1.15223	0.112199	173.89	862.079	761.829	296.903	761.829	0.00395781	3.2647	206.573	640.27	3.09949
43189	A_95_P289068	DW000214	3.22202	0.015168	13	ThiC is found within the thiamine biosynthesis operon. ThiC is involved in pyrimidine biosynthesis [1]. The precise catalytic function of ThiC is still not known. ThiC participates in the formation of 4-Amino-5-hydroxymethyl-2-methylpyrimidine from AIR, an intermediate in the de novo pyrimidine biosynthesis	3449.12	2319.5	3449.12	5495.5	2436.75	7397.64	4501.66	4778.68	0.89286	0.291084	4501.66	11113.1	15599.9	4992.54	11113.1	0.015168	3.22202	4266.69	10568.5	2.47698
41624	A_95_P192332	TA15429_4097	3.20543	0.00399005	0		10746.2	16466.5	10746.2	7890.79	13156.8	6834.1	14333.6	11441.5	1.01135	0.471661	13156.8	34446.2	18527.6	48108.2	34446.2	0.00399005	3.20543	11571.3	33694	2.91186
22829	A_95_P163392	EH622433	3.18208	0.179095	10	MazG nucleotide pyrophosphohydrolase domain This domain is about 100 amino acid residues in length. It is found in the MazG protein from E. coli. It contains four conserved negatively charged residues that probably form an active site or metal binding site. This domain is found in isolation in some proteins as well as associated with PF00590. This domain is clearly related to PF01503 another pyro…	398.309	398.309	395.935	1497.43	354.918	1221.72	463.287	679.977	1.0617	0.431625	463.287	1267.45	1901.83	271.431	1267.45	0.179095	3.18208	721.934	1146.9	1.58865
13625	A_95_P209492	TA19202_4097	3.15405	0.00665704	10	Cluster: NUDIX hydrolase; n=1; Medicago truncatula;;;Members of the Nudix hydrolase superfamily catalyze the hydrolysis of NUcleoside DIphosphates linked to other moieties, X. Enzymes belonging to this superfamily require a divalent cation, such as Mg2+ or Mn2+, for their activity and contain a highly conserved 23-residue nudix motif (GX5EX7REUXEEXGU, where U = I, L or V), which functions as a me…	8673.66	7310.91	8673.66	10421.2	6436	8626.29	10024	8362.09	1.0263	0.382827	8626.29	30514.2	27357.1	10016	27357.1	0.00665704	3.15405	8582.02	22629.1	2.6368
35637	A_95_P027721	AB176524	3.13414	0.0072523	13	UDP glycosyltransferases (UGT) are a superfamily of enzymes that catalyzes the addition of the glycosyl group from a UTP-sugar to a small hydrophobic molecule. In plants the udp glycosyl transferase catalyzes the transfer of glucose from UDP-glucose to a flavanol. This reaction is essential and one of the last steps in anthocyanin pigment biosynthesis.	261.035	171.66	261.035	544.995	312.163	389.039	305.146	335.449	0.985761	0.469085	312.163	818.12	829.579	439.371	818.12	0.0072523	3.13414	330.673	695.69	2.10386
29283	A_95_P190912	EH620499	3.12887	0.0249999	5	Arabidopsis thaliana PLPB (PAS/LOV PROTEIN B); signal transducer/ two-component sensor (PLPB) mRNA;;;PAS domains are involved in many signalling proteins where they are used as a signal sensor domain. Encodes a putative blue light receptor protein; PAS domains appear in archaea, bacteria and eukaryotes. Several PAS-domain proteins are known to detect their signal by way of an associated cofactor.…	1821	946.662	1821	3094.87	1154.29	3347.95	2302.83	2268.36	0.930747	0.37081	2302.83	5697.66	8888.7	1954.35	5697.66	0.0249999	3.12887	2111.27	5513.57	2.6115
13633	A_95_P105552	TA11849_4097	3.12683	0.00408583	13	Auxin repressed/dormancy associated protein:This family contains several plant dormancy-associated and auxin-repressed proteins the function of which are poorly understood	11547.8	2759.95	12123.5	11547.8	4810.91	10325	4881.33	6672.41	1.16021	0.289108	4881.33	36107.9	41576.4	13218	36107.9	0.00408583	3.12683	7741.42	30300.8	3.91411
25970	A_95_P029466	TA19036_4097	3.12449	3.64064e-06	0	Nicotiana tabacum 18S ribosomal RNA gene, and internal transcribed spacer 1, partial sequence	2024.08	1306.81	2025.91	2024.08	2233.25	1387.89	2511.58	2044.24	0.93674	0.283045	2233.25	5439.18	6475.58	6324.2	6324.2	3.64064e-06	3.12449	1914.92	6079.65	3.17489
30634	A_95_P005196	EB435599	3.11233	0.00685401	6	Solanum tuberosum metallocarboxypeptidase inhibitor IIa precursor, mRNA, complete cds	2737.12	3643.7	2185.95	2737.12	1271.97	1500.08	1900.2	1557.42	1.41677	0.0243006	1500.08	8518.83	3680.29	13722.5	8518.83	0.00685401	3.11233	2206.51	8640.55	3.91594
16642	A_95_P089228	BP530413	3.08373	0.0332157	11	Inositol oxygenase 2 related cluster	350.669	350.669	598.579	336.423	301.066	313.183	300.816	305.021	1.2025	0.110356	301.066	1081.37	631.599	4213.58	1081.37	0.0332157	3.08373	366.789	1975.52	5.38597
24503	A_95_P002476	EB450385	3.07149	0.00351165	16	RNA-binding protein, RRM domain:The RRM motif is probably diagnostic of an RNA binding protein. RRMs are found in a variety of RNA binding proteins, including various hnRNP proteins, proteins implicated in regulation of alternative splicing, and protein components of snRNPs. The motif also appears in a few single stranded DNA binding proteins. The RRM structure consists of four strands and two he…	19239.7	19239.7	18583.8	19617.9	22666.1	20927.7	23483.1	22359	0.928176	0.00836456	22666.1	55489.4	59094.6	131669	59094.6	0.00351165	3.07149	20753.1	82084.2	3.95528
42027	A_95_P006051	TA15127_4097	3.06363	0.0221207	13	Cluster: Ripening regulated protein DDTFR10/A; n=1; Solanum lycopersicum|Rep: Ripening regulated protein DDTFR10/A - Solanum lycopersicum (Tomato) (Lycopersicon esculentum)…	264.527	139.17	307.186	264.527	230.739	356.293	171.207	252.746	0.968773	0.421055	230.739	810.412	869.37	177.852	810.412	0.0221207	3.06363	244.854	619.211	2.5289
23183	A_95_P002561	TA19143_4097	3.06084	1.74813e-05	0	Nicotiana tabacum 18S ribosomal RNA gene, and internal transcribed spacer 1, partial sequence	431.267	304.813	431.267	434.412	394.58	432.954	385.685	404.407	0.982391	0.383927	394.58	1320.04	1650.47	1127.2	1320.04	1.74813e-05	3.06084	397.285	1365.9	3.4381
26932	A_95_P070685	BP192699	3.05979	0.0645791	5	Ricinus communis transcription factor: Daucus carota mRNA for 98b, complete cds,, putative, mRNA;;;high mobility group (HMG1/2) family protein; FUNCTIONS IN: transcription factor activity	277.672	757.912	277.672	193.267	294.53	215.304	564.974	358.269	1.07166	0.407388	294.53	849.62	373.582	5536.87	849.62	0.0645791	3.05979	383.943	2253.36	5.86899
32286	A_95_P107994	CV018626	3.0405	0.0497965	6	AT3g45010/F14D17_80 related cluster,Ricinus communis Serine carboxypeptidase, putative, mRNA	190.455	133.023	190.455	230.739	316.015	592.12	249.683	385.939	0.739337	0.0688077	316.015	579.079	699.62	290.617	579.079	0.0497965	3.0405	285.339	523.105	1.83327
4176	A_95_P087258	BP529751	3.03901	0.000167482	10	Ricinus communis pentatricopeptide repeat-containing protein, putative; Arabidopsis thaliana emb1417 (embryo defective 1417) (emb1417	218.518	247.48	195.169	218.518	211.781	213.854	314.932	246.856	0.946392	0.258329	213.854	547.12	664.079	897.537	664.079	0.000167482	3.03901	233.622	702.912	3.00875
28673	A_95_P009701	EB451377	3.03631	0.00435348	12	Plant invertase/pectin methylesterase inhibitor; This domain inhibits pectin methylesterases (PMEs) and invertases through formation of a non-covalent 1:1 complex [1]. It has been implicated in the regulation of fruit development, carbohydrate metabolism and cell wall extension (see [2]). It may also be involved in inhibiting microbial pathogen PMEs. It has been observed that it is often expresse…	1009.47	1009.47	1036.41	410.059	851.704	374.166	1022.5	749.455	1.04616	0.409075	851.704	4147.29	1314.83	3065.08	3065.08	0.00435348	3.03631	784.052	2842.4	3.62527
15155	A_95_P301618	FG638745	3.02545	0.0702564	8	Nicotiana tabacum lipid transfer protein 1 precursor (LTP1) mRNA, partial cds	800.87	1967.35	800.87	406.33	1202.87	666.954	1740.83	1203.55	0.939609	0.404312	1202.87	2423	757.037	14981.7	2423	0.0702564	3.02545	1130.87	6053.9	5.35333
31199	A_95_P106502	EH616340	3.02385	1.47274e-05	16	Cluster: RNA-binding gricine-rich protein-1; n=1; Nicotiana sylvestris|Rep: RNA-binding gricine-rich protein-1 - Nicotiana sylvestris (Wood tobacco):	945.537	890.766	945.537	1165.08	1081.02	1216.27	1245.79	1181.02	0.923557	0.0695507	1216.27	2859.16	3269.33	2410.45	2859.16	1.47274e-05	3.02385	1090.74	2846.31	2.60952
18696	A_95_P034953	BJ999191	3.00839	0.0396541	1	Cluster: P-rich protein NtEIG-C29; n=1; Nicotiana tabacum|Rep: P-rich protein NtEIG-C29 - Nicotiana tabacum (Common tobacco)	1925.43	424.788	3013.7	1925.43	1700.75	1686.79	746.454	1378	1.14876	0.320535	1686.79	5792.45	6808.83	601.162	5792.45	0.0396541	3.00839	1582.98	4400.81	2.78007
3293	A_95_P227589	EB428791	3.00042	0.0209937	8	Cluster: Sugar transport protein 8; n=1; Arabidopsis thaliana|Rep: Sugar transport protein 8 - Arabidopsis thaliana (Mouse-ear cress)	411.746	204.57	450.662	411.746	245.402	391.518	225.054	287.325	1.11892	0.250828	245.402	1235.41	1708.37	218.33	1235.41	0.0209937	3.00042	321.492	1054.04	3.27858
16184	A_95_P106022	CV017724	2.96673	0.00210382	0		177.045	154.009	177.045	304.376	134.413	290.325	187.024	203.921	1.01934	0.454934	187.024	525.245	710.37	365	525.245	0.00210382	2.96673	207.865	533.539	2.56675
1135	A_95_P268451	EB445078	2.96579	0.012639	13	Glycine max EDR1 mRNA, complete cds;;;Dictyostelium discoideum AX4 LISK family protein kinase (kinX) mRNA, complete cds	358.293	243.886	414.788	358.293	255.045	214.724	217.46	229.076	1.2399	0.0508598	217.46	1062.62	1073.37	264.652	1062.62	0.012639	2.96579	284.033	800.214	2.81733
17668	A_95_P102522	CV016057	2.88836	0.00527391	13	Arabidopsis thaliana COR413-PM2 (COLD-REGULATED 413-PLASMA MEMBRANE 2) (COR413-PM2) mRNA, complete cds; Putative stress-responsive protein related cluster	1378.93	729.995	1842.37	1378.93	897.204	1524.83	1102.33	1174.79	1.06057	0.360669	1102.33	3982.85	4888.37	1735.37	3982.85	0.00527391	2.88836	1245.94	3535.53	2.83763
6662	A_95_P117147	DV159924	2.88787	0.00642207	10	Arabidopsis thaliana Nudix hydrolase homolog 8 (atnudt8); FUNCTIONS IN: hydrolase activity; INVOLVED IN: response to wounding; LOCATED IN: cytosol;Solanum tuberosum partial adk gene for putative adenylate kinase	6113.72	5322.95	6113.72	7336.33	4838	5476.33	7368.16	5894.16	1.03084	0.361988	5476.33	17655.6	17798.5	6971.08	17655.6	0.00642207	2.88787	6075.92	14141.8	2.32751
28620	A_95_P118182	DV161197	2.87891	0.00057962	0		5871.29	2639.06	5871.29	7560.41	4618.75	9061.75	6787.66	6822.72	0.89258	0.245064	6787.66	18367.6	16902.9	12070.6	16902.9	0.00057962	2.87891	6089.82	15780.4	2.59127
42658	A_95_P006901	NP916903	2.86404	0.0261492	0	Nicotiana tabacum asparagine synthetase (din6) mRNA, partial cds	295.487	213.19	744.516	295.487	169.04	162.589	138.428	156.686	1.83302	0.0947938	162.589	1877.43	846.287	382.04	846.287	0.0261492	2.86404	287.208	1035.25	3.60454
20414	A_95_P026201	EB441754	2.86294	0.0266346	10	Mirabilis jalapa putative auxin/aluminum-responsive protein mRNA	733.058	634.579	1261.12	733.058	527.495	254.921	399.997	394.138	1.61161	0.0415896	399.997	2881.39	2098.7	472.87	2098.7	0.0266346	2.86294	635.195	1817.65	2.86157
16163	A_95_P009051	EB441160	2.86167	0.0130749	13	Solanum lycopersicum dxs2 gene for 1-deoxy-D-xylulose 5-phosphate;Nicotiana tabacum enr-T2 gene; Nicotiana tabacum mRNA for putative quinolinate phosphirobosyltransferase	3433.66	1674.79	4935.37	3433.66	2317.27	3931.33	2732.66	2993.75	1.05915	0.377442	2732.66	9826	13129.5	3399.16	9826	0.0130749	2.86167	3170.85	8784.88	2.77052
14275	A_95_P105132	CV017312	2.85255	0.0206274	1	Nicotiana tabacum mRNA for P-rich protein NtEIG-C29, complete cds	189.836	116.642	254.38	189.836	177.106	166.528	134.575	159.403	1.08641	0.272888	166.528	719.454	541.516	134.334	541.516	0.0206274	2.85255	173.178	465.101	2.68568
32365	A_95_P018871	EB435759	2.84721	0.00912512	13	Ipomoea nil In04 mRNA for caffeoyl-CoA O-methyltransferase, complete cds	344.254	344.254	174.758	454.954	166.713	241.496	244.156	217.455	1.24649	0.13871	241.496	980.162	376.874	1499.75	980.162	0.00912512	2.84721	271.055	952.26	3.51316
36463	A_95_P146492	EB450557	2.847	1.32267e-06	1	Lycopersicon esculentum mRNA for alternaria stem canker resistance protein, Asc-1 allele (Asc gene)	350.711	319.492	388.039	350.711	332.861	423.913	384.123	380.299	0.963776	0.225188	384.123	1031.08	849.62	998.474	998.474	1.32267e-06	2.847	366.523	959.724	2.61845
26317	A_95_P133007	EB433973	2.84414	0.00340438	1	Parsley PcPR1-3 mRNA for pathogenesis-related protein type B	4153.25	5200.79	4153.25	2596.5	7560.41	6930.58	6566.25	7019.08	0.783763	0.0100095	6930.58	11812.4	8287.12	12255.9	11812.4	0.00340438	2.84414	5501.29	10785.1	1.96047
17077	A_95_P153457	EB683717	2.84385	0.000237674	10	Arabidopsis thaliana HIPL2 (HIPL2 PROTEIN PRECURSOR); catalytic (HIPL2) mRNA, complete cds;;; Identification of glycosylphosphatidylinositol-anchored proteins in Arabidopsis. A proteomic and genomic analysis. Plant Physiol. 2003 Jun; 132(2):568-77. Epub 2003 May 1.	928.537	826.287	1077.95	928.537	778.329	1144.5	944.704	955.842	0.993941	0.466286	944.704	2640.62	3466.29	2020.47	2640.62	0.000237674	2.84385	950.051	2709.13	2.85156
17881	A_95_P303953	FG643489	2.83986	0.00166111	6	Arabidopsis thaliana AtPP2-B13 (Phloem protein 2-B13); carbohydrate binding (AtPP2-B13) mRNA, complete cds;;;F-box protein PP2-B13; AltName: Full=Protein PHLOEM PROTEIN 2-LIKE B13	149.096	133.023	149.096	172.238	155.512	193.555	170.092	173.053	0.93759	0.12275	170.092	423.413	467.37	233.043	423.413	0.00166111	2.83986	162.253	374.609	2.3088
11245	A_95_P229449	FG146265	2.83412	0.00279071	15	Solanum tuberosum starch associated protein R1 mRNA, complete cds; Arabidopsis thaliana SEX1 (STARCH EXCESS 1); alpha-glucan, water dikinase (SEX1) mRNA, complete cds	551.058	473.266	551.058	647.891	483.912	777.141	736.537	665.863	0.918558	0.179413	736.537	1561.77	2310.25	1013.39	1561.77	0.00279071	2.83412	611.634	1628.47	2.66249
22062	A_95_P114832	TA12851_4097	2.82601	0.00602956	10	Oryza sativa Indica Group mitochondrial DNA, complete genome, cultivar: Lead rice	1399.7	1901.66	1399.7	1194.6	731.349	586.704	998.474	772.176	1.47041	0.0199782	731.349	3955.58	1800	5789.41	3955.58	0.00602956	2.82601	1135.42	3848.33	3.38936
31455	A_95_P223037	TA22161_4097	2.81101	0.00485971	15	ATP synthase subunit beta, chloroplastic Nicotiana sylvestris (Wood tobacco); Nicotiana tabacum chloroplast genome DNA	16644	19588.7	16165.2	16644	18735.5	12822.5	15891.9	15816.6	1.05214	0.229518	15891.9	54929	46786.5	20844.2	46786.5	0.00485971	2.81101	16641.3	40853.2	2.45493
14852	A_95_P304098	FG639312	2.80847	0.00152159	10	Vitis vinifera similar to putative iojap protein (LOC100245577); Arabidopsis thaliana unknown protein (AT3G12930) mRNA, complete cds	802.495	1197.04	802.495	607.599	1021.97	484.266	1308.79	938.342	0.963074	0.413601	1021.97	2253.79	1974.6	3622.58	2253.79	0.00152159	2.80847	903.693	2616.99	2.89588
21702	A_95_P030522	TC13226	2.80842	0.0654765	8	similar to UniRef100_Q9LJ86 Cluster: Non-specific lipid-transfer protein; n=3; Arabidopsis thaliana	5196.29	8920.58	4822.58	5196.29	5791.72	5822	6105.7	5906.47	1.03443	0.386032	5822	14593.4	6035.41	112498	14593.4	0.0654765	2.80842	6109.81	44375.6	7.26301
27988	A_95_P122017	Y10472	2.79846	0.0579659	13	N.tabacum mRNA for ornithine decarboxylase	523.204	1045.72	523.204	383.165	490.808	555.12	900.537	648.822	1.00145	0.497049	555.12	1464.16	647.891	7524.5	1464.16	0.0579659	2.79846	649.76	3212.18	4.94365
6875	A_95_P108637	CV018932	2.79833	0.000345892	0		1939.83	2434.37	1939.83	1451.7	1972.83	588.62	2654.87	1738.77	1.05843	0.388525	1972.83	5737.54	4039.27	5428.29	5428.29	0.000345892	2.79833	1840.37	5068.36	2.75399
5396	A_95_P072990	BP526097	2.79657	6.00941e-08	14	Ricinus communis glycyl-tRNA synthetase, putative, mRNA	856.516	659.995	919.787	856.516	744.183	861.745	827.995	811.308	1.00049	0.496535	827.995	2395.31	2627.1	2375.45	2395.31	6.00941e-08	2.79657	811.704	2465.95	3.038
16530	A_95_P049781	BP132245	2.79637	0.000354797	10	Arabidopsis thaliana pentatricopeptide (PPR) repeat-containing protein (AT3G59040) mRNA, complete cds	404.809	713.683	404.809	339.005	585.287	442.871	727.245	585.134	0.915146	0.261028	585.287	1158.54	1048.04	1132	1132	0.000354797	2.79637	535.483	1112.86	2.07823
22582	A_95_P020291	TA12600_4097	2.78885	1.72873e-05	13	Low temperature and salt responsive protein Solanum tuberosum (Potato)	3202.87	2786	5156.83	3202.87	3007.95	4063.12	3559.79	3543.62	1.02421	0.419506	3559.79	9268.16	8932.33	8240.08	8932.33	1.72873e-05	2.78885	3629.43	8813.52	2.42835
15678	A_95_P152142	EB682451	2.78374	0.0304204	4	Arabidopsis thaliana receptor protein kinase-related (AT3G22060) mRNA, complete cds	348.899	348.899	385.498	279.92	238.504	334.465	440.162	337.71	1.00058	0.497754	334.465	971.245	1488.85	208.592	971.245	0.0304204	2.78374	337.908	889.562	2.63256
25705	A_95_P218152	EB451519	2.77909	0.0205837	13	Solanum lycopersicum geranylgeranyl pyrophosphate synthase 1 (GGPS1) mRNA, complete cds	3780.7	3780.7	4385.75	2809.7	7582.95	8904.41	5422.45	7303.27	0.750485	0.015364	7582.95	11245.6	10506.9	6987.33	10506.9	0.0205837	2.77909	5481	9579.95	1.74785
40857	A_95_P216762	DQ350358	2.77586	0.0857444	2	Nicotiana tabacum clone D134-AE11 CYP72A54 mRNA, complete cds; Sesamum indicum cytochrome P450 monooxygenase mRNA, complete cds	1969	1962.91	1969	3547.66	1380.7	6603.79	2953.04	3645.84	0.841922	0.259783	2953.04	5465.66	7101.16	2957.08	5465.66	0.0857444	2.77586	3069.52	5174.63	1.68581
35645	A_95_P191987	TA15356_4097	2.76983	3.5221e-05	10	Cleft lip and palate associated transmembrane protein-like	1468.45	1520.89	1243.29	1468.45	1589.95	1637.83	1894.81	1707.53	0.913134	0.0401258	1637.83	4067.37	3610.08	5156.83	4067.37	3.5221e-05	2.76983	1559.2	4278.09	2.74377
25788	A_95_P010321	EB448853	2.75827	0.0048466	10	Arabidopsis thaliana atnudt8 (Arabidopsis thaliana Nudix hydrolase homolog 8); hydrolase (atnudt8) mRNA, complete cds	1769.7	1769.7	2372.72	908.995	1993.95	1065.91	1568.29	1542.72	1.04573	0.396366	1568.29	8884	3220.75	4881.33	4881.33	0.0048466	2.75827	1613.26	5662.02	3.50967
41405	A_95_P134817	EB437623	2.74609	0.0992669	0		2571.08	9999.7	2571.08	782.829	2041.68	922.662	6484.75	3149.7	1.20661	0.356446	2041.68	7060.41	1623.91	22556.1	7060.41	0.0992669	2.74609	3800.45	10413.5	2.74007
35843	A_95_P145997	EB449808	2.73212	0.0820029	5	Populus trichocarpa histone 2 (HTA911), mRNA	1124.62	4395.29	1124.62	642.891	1288.56	591.329	2370.41	1416.77	1.22498	0.323215	1288.56	3072.6	1039.58	14763	3072.6	0.0820029	2.73212	1735.52	6291.72	3.62527
31553	A_95_P115612	DV157917	2.72495	0.00873444	12	Lycopersicon esculentum xyloglucan endotransglycosylase LeXET2 (LeXET2) mRNA, complete cds	2080.33	2080.33	2359.16	1045.54	2618.33	1252.14	1746.81	1872.43	0.988228	0.470775	1746.81	12541.5	3822.29	5668.79	5668.79	0.00873444	2.72495	1850.38	7344.18	3.969
14835	A_95_P028226	TC12221	2.71979	0.0176071	10	Calmodulin-5/6/7/8; n=3; Solanum|Rep: Calmodulin-5/6/7/8 - Solanum tuberosum (Potato)	485.099	320.408	539.099	485.099	306.229	286.537	283.436	292.067	1.26729	0.0388289	286.537	1319.37	1511.87	289.389	1319.37	0.0176071	2.71979	370.135	1040.21	2.81035
10029	A_95_P287833	EB427882	2.71634	0.0297201	13	Solanum lycopersicum myo-inositol oxygenase (MIOX) mRNA, complete cds	155.47	155.47	192.645	147.864	146.036	146.837	143.106	145.327	1.06881	0.111537	146.036	422.308	238.92	1406.54	422.308	0.0297201	2.71634	155.327	689.255	4.43746
39155	A_95_P251682	AJ866277	2.7148	0.028037	10	Putative cell cycle protein [Nicotiana tabacum (Common tobacco)] 100%	174.758	283.54	163.741	174.758	202.871	142.489	202.912	182.757	1.06727	0.299863	202.871	474.433	148.441	618.204	474.433	0.028037	2.7148	195.052	413.692	2.12094
12532	A_95_P156862	EH614928	2.70577	0.0119836	10	Arabidopsis thaliana ARL (ARGOS-LIKE) (ARL) mRNA, complete cds;;;;ARGOS (AUXIN-REGULATED GENE INVOLVED IN ORGAN SIZE) [Arabidopsis thaliana]	172.238	141.914	183.347	172.238	139.904	142.122	130.975	137.667	1.1023	0.0466774	139.904	466.037	466.579	141.83	466.037	0.0119836	2.70577	151.75	358.149	2.36012
15085	A_95_P110367	CV019705	2.70052	1.18512e-05	13	Low temperature and salt responsive protein related cluster	1351.08	1296.45	1847.02	1351.08	1320.6	1774.16	1569.27	1554.68	0.981831	0.404492	1569.27	3648.62	3253.58	4116.83	3648.62	1.18512e-05	2.70052	1526.43	3673.01	2.40628
10270	A_95_P027912	FG636363	2.69652	0.000127891	10	Ricinus communis Organ-specific protein S2, putative, mRNA	1718.62	1718.62	1495.16	1924.16	1348.64	1838.54	1829.54	1672.24	1.01208	0.426245	1829.54	6286.95	3913.37	4634.29	4634.29	0.000127891	2.69652	1692.44	4944.87	2.92173
7462	A_95_P050261	BP132352	2.69301	0.00355731	15	Alpha-glucan water dikinase, chloroplast precursor related cluster	213.854	191.613	213.854	265.774	202.209	284.664	268.186	251.686	0.944496	0.225143	268.186	575.912	768.62	333.923	575.912	0.00355731	2.69301	237.717	559.485	2.35358
27909	A_95_P113277	CV021086	2.69253	0.00241728	10	Ricinus communis 21 kDa protein precursor, putative, mRNA	250.39	250.39	268.145	155.387	229.991	162.961	246.108	213.02	1.02728	0.400806	229.991	876.287	357.626	674.183	674.183	0.00241728	2.69253	218.83	636.032	2.90651
21230	A_95_P219012	TA21306_4097	2.68585	0.0508718	4	MAP3Ka:Protein kinases are a group of enzymes that possess a catalytic subunit which transfers the gamma phosphate from nucleotide triphosphates (often ATP) to one or more amino acid residues in a protein substrate side chain, resulting in a conformational change affecting protein function. The enzymes fall into two broad classes, characterised with respect to substrate specificity: serine/threon…	1123.18	713.683	1123.18	1367.45	895.829	1952.37	901.995	1250.06	0.92722	0.336243	901.995	3016.7	3048.08	682.079	3016.7	0.0508718	2.68585	1159.09	2248.95	1.94028
30224	A_95_P186077	DV157646	2.68576	0.0709096	1	Cluster: Thaumatin, pathogenesis-related; n=1; Medicago truncatula|Rep: Thaumatin, pathogenesis-related - Medicago truncatula (Barrel medic)	813.245	2487.12	813.245	488.912	1076	627.016	1744.95	1149.32	1.04949	0.439312	1076	2184.18	921.204	5553.2	2184.18	0.0709096	2.68576	1206.21	2886.2	2.39279
32130	A_95_P066935	BP136730	2.66677	0.0643326	5	transcriptional factor B3 family protein: AT5G42700;;; MVI11-domain	227.771	584.558	227.771	217.46	271.847	209.358	431.267	304.157	1.06428	0.39517	271.847	607.412	270.121	2628.12	607.412	0.0643326	2.66677	323.71	1168.55	3.60987
257	A_95_P262931	BP137328	2.66594	0.00292458	0		187.127	180.746	212.298	187.127	165.188	218.33	234.184	205.901	0.96962	0.307547	218.33	524.62	498.87	256.272	498.87	0.00292458	2.66594	199.646	426.587	2.13672
11323	A_95_P106807	CV018069	2.66553	0.000214169	16	Nicotiana sylvestris mRNA for RNA-binding gricine-rich protein-1c, complete cds	14130.3	14130.3	13297	15593.4	17329.1	16772.6	19838.1	17980	0.898784	0.017343	17329.1	27322.4	37664.7	41357.6	37664.7	0.000214169	2.66553	16160.1	35448.2	2.19356
39748	A_95_P151997	EB682263	2.66541	0.0313676	5	Ricinus communis DNA binding protein, putative, mRNA	1362.27	977.537	1362.27	1473.93	1544.93	1774.5	1195	1504.81	0.922395	0.179712	1544.93	3841.89	3631	920.954	3631	0.0313676	2.66541	1388.03	2797.95	2.01577
25040	A_95_P030286	EH623716	2.66364	0.00187496	16	Nicotiana tabacum glycine-rich RNA-binding protein (GRP1) mRNA, complete cds	326.322	306.604	326.322	338.61	378.457	335.256	321.304	345.006	0.969333	0.170173	335.256	700.245	869.204	1512.75	869.204	0.00187496	2.66364	334.425	1027.4	3.07213
1575	A_95_P233239	EB445705	2.66313	0.00296438	13	Vitis vinifera RD22-like protein mRNA, complete cds	563.933	749.495	563.933	292.615	387.185	300.608	677.037	454.943	1.08837	0.334712	387.185	1501.83	833.954	1904.35	1501.83	0.00296438	2.66313	495.145	1413.38	2.85447
18545	A_95_P102367	CV015995	2.66104	0.0216677	1	Nicotiana tabacum mRNA for P-rich protein NtEIG-C29, complete cds; Arabidopsis thaliana pEARLI 1-like protein (At4g12470) mRNA, complete cds	212.423	113.745	260.286	212.423	195.605	184.007	136.562	172.058	1.06808	0.321378	184.007	641.412	565.266	137.691	565.266	0.0216677	2.66104	183.771	448.123	2.43848
14712	A_95_P230829	DV157646	2.66094	0.0710838	1	Arabidopsis thaliana thaumatin-like protein, putative / pathogenesis-related protein, putative (AT1G73620) mRNA, complete cds; Ricinus communis Protein P21, putative, mRNA	738.912	2224.66	738.912	481.412	920.433	582.537	1676.58	1059.85	1.04174	0.447735	920.433	1966.2	858.662	5060.25	1966.2	0.0710838	2.66094	1104.09	2628.37	2.38058
26940	A_95_P297533	FG157361	2.65736	0.0148205	5	Nicotiana tabacum RAV mRNA, complete cds. LOCUS EU870518 1238 bp mRNA linear PLN 02-AUG-2008 DEFINITION Nicotiana tabacum RAV mRNA, complete cds. EU870518	242.909	194.756	250.64	242.909	246.441	220.986	227.149	231.525	0.995485	0.459035	227.149	645.495	656.329	200.015	645.495	0.0148205	2.65736	230.48	500.613	2.17204
25494	A_95_P105032	EB428527	2.65122	0.00447291	13	Cluster: Putative stress-responsive protein; n=1; Tamarix androssowii|Rep: Putative stress-responsive protein - Tamarix androssowii	2979.2	1576.58	4008.12	2979.2	2079.43	3334.08	2363.45	2592.32	1.05059	0.379796	2363.45	7898.54	10107.3	3987.41	7898.54	0.00447291	2.65122	2723.48	7331.08	2.69181
37105	A_95_P147867	TA12737_4097	2.65099	2.88917e-06	15	Cluster: ATP synthase subunit alpha, mitochondrial; n=4; Nicotiana|Rep: ATP synthase subunit alpha, mitochondrial - Nicotiana plumbaginifolia (Leadwort-leaved tobacco)...	23319	23319	24814.7	22031.5	27357.1	35683.6	27034.3	30025	0.889482	0.0435727	27357.1	63533.7	61818.5	61723.4	61818.5	2.88917e-06	2.65099	26706.7	62358.5	2.33494
15531	A_95_P234679	AJ718154	2.63127	0.0791447	10	Tubulin/FtsZ family, GTPase domain This family includes the tubulin alpha, beta and gamma chains, as well as the bacterial FtsZ family of proteins. Members of this family are involved in polymer formation. FtsZ is the polymer-forming protein of bacterial cell division. It is part of a ring in the middle of the dividing cell that is required for constriction of cell membrane and cell envelope to y…	2304.47	8122	2304.47	1500.91	2811.25	1734.6	5494.06	3346.63	1.094	0.401749	2811.25	6063.7	2616.33	34201.8	6063.7	0.0791447	2.63127	3661.21	14294	3.90416
3844	A_95_P027371	TA11967_4097	2.62701	0.00827847	15	Cluster: Ribulose bisphosphate carboxylase large chain precursor; n=2; Nicotiana|Rep: Ribulose bisphosphate carboxylase large chain precursor - Nicotiana sylvestris (Wood tobacco)…	2135.08	2135.08	4944.83	2112	2820.87	1662.16	3245.12	2576.05	1.0947	0.33356	2820.87	4200.75	5608.87	7380	5608.87	0.00827847	2.62701	2820.01	5729.87	2.03186
15498	A_95_P202952	TA17751_4097	2.62163	0.00013065	6	Development and cell death domain The DCD domain is found in plant proteins involved in development and cell death. The DCD domain is an approximately 130 amino acid long stretch that contains several mostly invariable motifs. These include a FGLP and a LFL motif at the N-terminus and a PAQV and a PLxE motif towards the C-terminus of the domain. The DCD domain is present in proteins with differen…	3677.29	4081.45	3521.5	3677.29	3802.16	5926.58	5787.25	5172	0.863504	0.0580841	5787.25	9640.47	10135.3	8453.58	9640.47	0.00013065	2.62163	4466.04	9409.79	2.10697
16367	A_95_P293088	EB430433	2.61765	0.0312468	10	Cluster: Malonyltransferase MaT1; n=1; Nicotiana tabacum|Rep: Malonyltransferase MaT1 - Nicotiana tabacum (Common tobacco):This family includes a number of transferase enzymes. These include anthranilate N-hydroxycinnamoyl/benzoyltransferase that catalyses the first committed reaction of phytoalexin biosynthesis [1]. Deacetylvindoline 4-O-acetyltransferase EC:2.3.1.107 catalyses the last step in …	1073.37	648.87	1386	1073.37	723.641	1411.95	739.204	958.266	1.0406	0.407557	739.204	2809.7	3350.2	657.829	2809.7	0.0312468	2.61765	997.172	2272.58	2.27902
14939	A_95_P302878	FG635812	2.61207	0.00500495	5	Arabidopsis thaliana zinc finger (B-box type) family protein (AT2G47890	1930.81	1925.12	2032.16	1930.81	2098.54	3566.5	3127.33	2930.79	0.834841	0.045388	3127.33	5043.41	5441.79	3268.25	5043.41	0.00500495	2.61207	2446.74	4584.48	1.87371
24094	A_95_P242492	DQ460148	2.61031	0.00029069	15	Solanum tuberosum glucose-6-phosphate/phosphate translocator 2 gene, promoter region and complete cds; nuclear gene for plastid product;Nicotiana tabacum cultivar Xanthi cap binding protein 20 (CBP20) gene	150.412	177.294	150.412	146.799	164.649	125.256	227.149	172.352	0.958854	0.336423	164.649	380.186	392.622	586.891	392.622	0.00029069	2.61031	165.26	453.233	2.74254
10007	A_95_P218517	TA21193_4097	2.60709	0.0679349	10	Cluster: Polyphenol oxidase; n=1; Nicotiana tabacum|Rep: Polyphenol oxidase - Nicotiana tabacum (Common tobacco);Tyrosinase () PUBMED:3130643 is a copper monooxygenases that catalyzes the hydroxylation of monophenols and the oxidation of o-diphenols to o-quinols. This enzyme, found in prokaryotes as well as in eukaryotes, is involved in the formation of pigments such as melanins and other polyphe…	6029.83	9963.37	4173.83	6029.83	6097.54	5472.12	7276.5	6282.05	1.03504	0.40875	6097.54	15720.3	5188.62	120037	15720.3	0.0679349	2.60709	6502.2	46982.1	7.22558
25284	A_95_P105372	CV017431	2.58834	0.00453345	12	Xyloglucan endotransglycosylase related cluster	215.387	215.387	254.38	145.401	233.458	159.503	179.546	190.836	1.03726	0.366213	179.546	1013.54	378.207	557.495	557.495	0.00453345	2.58834	197.946	649.746	3.28244
34954	A_95_P164282	EH623422	2.58434	3.10805e-05	10	Development and cell death domain	1453.72	1667	1290.16	1453.72	1688.7	1968.93	2182.12	1946.59	0.87766	0.028505	1968.93	4312.83	3483.54	3756.91	3756.91	3.10805e-05	2.58434	1708.44	3851.09	2.25416
213	A_95_P232369	BP531560	2.56947	0.00914549	13	Cluster: Putative EARLY flowering 4 protein; n=1; Solanum lycopersicum|Rep: Putative EARLY flowering 4 protein - Solanum lycopersicum (Tomato) (Lycopersicon esculentum)…	123.005	123.005	117.87	125.376	122.843	145.689	151.398	139.977	0.936085	0.0588625	145.689	236.884	316.056	696.537	316.056	0.00914549	2.56947	131.03	416.492	3.1786
36828	A_95_P000576	EB446879	2.56601	0.0113944	13	Cluster: Dehydration-induced protein ERD15; n=1; Solanum lycopersicum|Rep: Dehydration-induced protein ERD15 - Solanum lycopersicum (Tomato) (Lycopersicon esculentum)…	14630.3	11686.2	14630.3	17917.8	11179	17917.8	12824.3	13973.7	1.02759	0.395129	12824.3	38313.1	37541.5	14489.9	37541.5	0.0113944	2.56601	14359.2	30114.8	2.09725
43463	A_95_P003206	DV160478	2.56308	0.0171117	9	Cluster: DnaJ-like protein isoform; n=1; Solanum phureja|Rep: DnaJ-like protein isoform - Solanum phureja	505.787	311.517	708.037	505.787	452.245	280.336	298.193	343.591	1.2399	0.131731	298.193	2359.33	1296.37	502.099	1296.37	0.0171117	2.56308	426.019	1385.93	3.25322
16037	A_95_P103082	CV016336	2.55498	3.96472e-06	10	SGRP-1 protein related cluster	147.864	151.954	147.845	147.864	164.012	160.491	162.261	162.255	0.959837	0.000783233	162.261	309.726	395.539	377.79	377.79	3.96472e-06	2.55498	155.738	361.019	2.31811
20902	A_95_P133032	EB434062	2.55493	0.0454759	10	2OG-Fe(II) oxygenase superfamily This family contains members of the 2-oxoglutarate (2OG) and Fe(II)-dependent oxygenase superfamily [1]. This family includes the C-terminal of prolyl 4-hydroxylase alpha subunit. The holoenzyme has the activity EC:1.14.11.2 catalysing the reaction: Procollagen L-proline + 2-oxoglutarate + O2 <=> procollagen trans- 4-hydroxy-L-proline + succinate + CO2. The full e…	262.905	242.327	262.905	544.995	203.865	392.372	333.715	309.984	1.06467	0.369683	333.715	673.537	671.704	296.903	671.704	0.0454759	2.55493	330.03	547.381	1.65858
33319	A_95_P031906	TC13823	2.5514	0.000581994	13	Calcium-binding protein	196.018	172.197	196.018	209.96	235.14	160.491	381.373	259.001	0.872054	0.185402	235.14	500.12	496.454	690.016	500.12	0.000581994	2.5514	225.863	562.197	2.4891
22245	A_95_P007271	AY169238	2.5444	0.0784197	5	Cluster: DNA topoisomerase II; n=1; Nicotiana tabacum|Rep: DNA topoisomerase II - Nicotiana tabacum (Common tobacco)	743.954	2597.45	743.954	518.245	727.537	521.641	1655.29	968.155	1.16443	0.345606	727.537	1892.91	822.516	9265.04	1892.91	0.0784197	2.5444	1127.35	3993.49	3.54236
36804	A_95_P001726	TA16963_4097	2.53409	0.00146005	16	Cluster: RNA-binding glycine-rich protein-1; Nicotiana sylvestris (Wood tobacco);;; Cold-inducible mRNA binding protein. Acts cooperatively with elavl1/elrA to stabilize AU-rich sequence (ARE)-containing mRNAs by binding to them and inhibiting their deadenylation.	5728.04	8203.5	5728.04	4926.6	8845.33	5799	8359.12	7667.81	0.909898	0.18446	8359.12	13570.2	14515.4	23398.1	14515.4	0.00146005	2.53409	6976.93	17161.2	2.45971
11238	A_95_P184507	TA13711_4097	2.53138	0.0209662	5	Cluster: DNA binding protein Rav; n=1; Capsicum annuum|Rep: DNA binding protein Rav - Capsicum annuum (Bell pepper)	395.122	316.098	420.829	395.122	406.455	354.606	362.126	374.395	1.00395	0.468769	362.126	1000.2	1079.87	287.994	1000.2	0.0209662	2.53138	375.873	789.356	2.10006
42796	A_95_P214602	TA20297_4097	2.52654	0.00891892	0		2325.27	1844.79	2592.12	2325.27	1994.87	1474.79	2260.97	1910.21	1.09	0.170188	1994.87	6076.87	5874.87	2207.29	5874.87	0.00891892	2.52654	2082.13	4719.68	2.26675
20092	A_95_P026776	AB176525	2.52137	0.0358185	10	Cluster: Malonyltransferase MaT1; n=1; Nicotiana tabacum|Rep: Malonyltransferase MaT1 - Nicotiana tabacum (Common tobacco)	1277.93	793.954	1679.95	1277.93	847.87	1698.45	887.954	1144.76	1.04623	0.396491	887.954	3222.14	3754.41	765.745	3222.14	0.0358185	2.52137	1197.69	2580.77	2.15479
21541	A_95_P236729	DV161292	2.51926	0.0875285	10	Ricinus communis Uro-adherence factor A precursor, putative, mRNA	1244.41	1413.29	1244.41	1125.58	1386.62	1996.35	1637.83	1673.6	0.876761	0.0513212	1637.83	3135	3246.2	660.245	3135	0.0875285	2.51926	1467.35	2347.15	1.59959
35882	A_95_P149722	EB679666	2.51913	0.00014917	14	Anticodon-binding domain:This domain is found valyl and leucyl tRNA synthetases. It binds to the anticodon of the tRNA.,The aminoacyl-tRNA synthetases () catalyse the attachment of an amino acid to its cognate transfer RNA molecule in a highly specific two-step reaction. These proteins differ widely in size and oligomeric state, and have limited sequence homology PUBMED:2203971. The 20 aminoacyl-…	1725.25	1939.5	1486.12	1725.25	1936.83	1711.31	2027.95	1892.03	0.953733	0.169331	1936.83	4346.12	3774.27	5903.41	4346.12	0.00014917	2.51913	1804.49	4674.6	2.59054
19083	A_95_P077825	BP527352	2.51727	0.0485623	10	Cluster related to UPI0000513D0F; similar to chondroitin synthase-like protein	245.651	468.662	245.651	172.238	207.679	183.018	378.165	256.287	1.07653	0.367641	207.679	618.37	289.805	2315.75	618.37	0.0485623	2.51727	275.902	1074.64	3.895
15769	A_95_P301143	FG636498	2.50344	0.00285725	7	Ricinus communis hydrolase, putative, mRNA	4364.66	2432.45	4496.54	4364.66	2319	5866.2	4947.45	4377.55	0.929984	0.325391	4947.45	10926.7	16497.1	7435.33	10926.7	0.00285725	2.50344	4071.05	11619.7	2.85423
31120	A_95_P186647	TA14171_4097	2.49705	0.0239264	10	Cluster: Malonyltransferase MaT1; n=1; Nicotiana tabacum|Rep: Malonyltransferase MaT1 - Nicotiana tabacum (Common tobacco)	598.579	447.516	755.162	598.579	498.933	611.37	479.495	529.933	1.0665	0.255609	498.933	1521.91	1494.68	433.579	1494.68	0.0239264	2.49705	565.176	1150.06	2.03487
414	A_95_P263316	AM840768	2.48364	0.0552234	10	Ricinus communis plant mitotic spindle assembly checkpoint protein	312.912	667.204	312.912	225.884	316.015	209.047	531.454	352.172	1.07074	0.388813	316.015	777.162	419.246	3638.39	777.162	0.0552234	2.48364	377.086	1611.6	4.27383
1933	A_95_P111727	CV020349	2.47865	0.00232305	10	Epoxide hydrolase related cluster	151.216	168.691	137.77	151.216	155.036	177.356	217.46	183.284	0.916182	0.102695	177.356	221.525	374.811	400.705	374.811	0.00232305	2.47865	167.922	332.347	1.97918
14937	A_95_P204477	TA18074_4097	2.47736	0.00150082	0		356.106	439.912	311.788	356.106	264.61	471.308	448.121	394.679	0.967808	0.376529	448.121	882.204	580.745	1046.08	882.204	0.00150082	2.47736	381.974	836.342	2.18953
25158	A_95_P103362	FG169086	2.46607	0.00580982	5	AUX/IAA family;;;Transcription of the AUX/IAA family of genes is rapidly induced by the plant hormone auxin. Some members of this family are longer and contain an N terminal DNA binding domain.GH1 protein [Glycine max].	856.204	595.808	856.204	1059.66	783.537	1669.2	946.579	1133.11	0.869438	0.192375	946.579	2111.45	2910.08	1483.31	2111.45	0.00580982	2.46607	985.165	2168.28	2.20093
35897	A_95_P256184	FG163825	2.46423	8.7782e-05	0		187.024	148.482	187.024	190.539	161.892	227.149	238.94	209.327	0.918838	0.142016	227.149	460.87	498.204	360.105	460.87	8.7782e-05	2.46423	192.338	439.726	2.28622
7881	A_95_P107769	CV018522	2.45938	8.95086e-05	11	Solanum tuberosum multiprotein bridging factor 1 mRNA, complete cds	998.912	1003.39	963.287	998.912	818.162	1000.89	1159.91	992.988	0.997755	0.483212	1000.89	2142.2	2456.7	3254.41	2456.7	8.95086e-05	2.45938	990.759	2617.77	2.64219
33205	A_95_P194637	TA15939_4097	2.45576	0.0136227	10	Cluster: Beta tubulin; n=1; Setaria viridis|Rep: Beta tubulin - Setaria viridis	4712.06	7992	4712.06	4212.16	7198.7	3571.66	6520.87	5763.75	0.989156	0.471211	6520.87	11571.7	6502.5	12906.7	11571.7	0.0136227	2.45576	5701.24	10326.9	1.81135
36236	A_95_P107622	CV018465	2.44984	0.0107819	6	Subtilisin-like protease related cluster	503.245	316.098	503.245	513.974	353.46	422.288	354.335	376.694	1.08992	0.188295	354.335	1232.87	1248	410.496	1232.87	0.0107819	2.44984	410.567	963.787	2.34746
42974	A_95_P118517	DV161600	2.44927	0.000419686	10	Similar to sp|Q8TGM5 Saccharomyces cerevisiae Hypothetical 7.8 kDa protein [Kluyveromyces lactis (Yeast)]	25127.6	25188.7	25127.6	22473.1	32939.3	23600	33702.3	30080.6	0.903302	0.0796363	32939.3	61544.3	47904.7	77452.6	61544.3	0.000419686	2.44927	27171.8	62300.6	2.29283
9214	A_95_P151112	EB681343	2.44915	0.00910137	15	ATP synthase alpha chain [Nicotiana tabacum (Common tobacco)]	40678.7	43887	40678.7	40678.7	47686	50373.3	43780.3	47279.9	0.9415	0.0325754	47686	119641	99628.1	46786.5	99628.1	0.00910137	2.44915	44514	88685.1	1.9923
38480	A_95_P230759	DV157775	2.44842	0.122337	16	Cluster: H/ACA ribonucleoprotein complex subunit 4; n=1; Arabidopsis thaliana|Rep: H/ACA ribonucleoprotein complex subunit 4 - Arabidopsis thaliana (Mouse-ear cress),Plays a central role in ribosomal RNA processing. Probable catalytic subunit of H/ACA small nucleolar ribonucleoprotein (H/ACA snoRNP) complex, which catalyzes pseudouridylation of rRNA. This involves the isomerization of uridine suc…	1324.66	5501.33	1324.66	871.558	6949.37	750.995	3038.91	3579.76	0.858383	0.343181	3038.91	3243.33	1769.41	19820.2	3243.33	0.122337	2.44842	3072.8	8277.65	2.69384
16322	A_95_P007591	S44869	2.44531	0.00096091	1	Cluster: Endochitinase A precursor; n=1; Nicotiana tabacum|Rep: Endochitinase A precursor - Nicotiana tabacum (Common tobacco)	1230.33	1230.33	1855.12	1094.85	888.079	948.162	819.204	885.148	1.28712	0.0493247	888.079	3525.02	3008.54	2075.39	3008.54	0.00096091	2.44531	1139.29	2869.65	2.5188
10387	A_95_P263471	CV019346	2.44344	0.00293372	10	Hypothetical protein At5g15805 related cluster	645.537	913.579	645.537	621.224	1028.29	543.891	1031.87	868.016	0.918644	0.24626	1028.29	1577.33	1988.83	1181.39	1577.33	0.00293372	2.44344	797.398	1582.52	1.9846
24685	A_95_P126117	EB425603	2.44275	0.00645854	12	Cluster: Polygalacturonase inhibitor protein precursor; n=1; Solanum lycopersicum|Rep: Polygalacturonase inhibitor protein precursor - Solanum lycopersicum (Tomato) (Lycopersicon esculentum)…	1022.37	1264.7	1022.37	641.433	916.787	271.452	806.37	664.87	1.23411	0.156157	806.37	2497.39	1372.56	4073.95	2497.39	0.00645854	2.44275	820.519	2647.97	3.22719
27469	A_95_P193632	TA15713_4097	2.43943	0.0120795	12	Cluster: Polygalacturonase inhibitor protein precursor; n=1; Solanum lycopersicum|Rep: Polygalacturonase inhibitor protein precursor - Solanum lycopersicum (Tomato) (Lycopersicon esculentum)…	1611.58	2287.41	1611.58	1003.47	1558.16	426.079	1378.79	1121.01	1.22888	0.185966	1378.79	3931.33	2065.22	7243.87	3931.33	0.0120795	2.43943	1377.58	4413.47	3.20378
30359	A_95_P196213	EF051136	2.43903	0.0780958	10	Cluster: Tubulin beta-8 chain; n=1; Arabidopsis thaliana|Rep: Tubulin beta-8 chain - Arabidopsis thaliana (Mouse-ear cress)	1397.75	4072.12	1397.75	1104.29	2034.75	790.704	2796.1	1873.85	1.08473	0.394556	2034.75	3409.14	1378.62	15505.8	3409.14	0.0780958	2.43903	2032.62	6764.52	3.32799
261	A_95_P054436	BP133434	2.42543	0.00323978	6	Ricinus communis protein binding protein, putative, mRNA ( ubiquitin protein ligase)	348.545	341.38	348.545	405.288	339.13	556.12	465.412	453.554	0.902456	0.125816	465.412	845.37	1138.02	585.287	845.37	0.00323978	2.42543	409.313	856.224	2.09186
18488	A_95_P252549	EH624365	2.4236	0.00946896	4	Cluster: LysM-domain containing receptor-like kinase; n=1; Sesbania rostrata|Rep: LysM-domain containing receptor-like kinase - Sesbania rostrata;LysM domain The LysM (lysin motif) domain is about 40 residues long. It is found in a variety of enzymes involved in bacterial cell wall degradation [1]. This domain may have a general peptidoglycan binding function. The structure of this domain is know…	235.804	207.181	277.131	235.804	222.977	331.549	253.591	269.373	0.945552	0.242515	253.591	571.495	583.829	269.143	571.495	0.00946896	2.4236	254.706	474.822	1.8642
18704	A_95_P037168	BP128932	2.42258	3.15818e-05	15	Arabidopsis thaliana CRR4 (CHLORORESPIRATORY REDUCTION 4) (CRR4) mRNA, complete cds;Ricinus communis pentatricopeptide repeat-containing protein, putative, mRNA	160.038	209.794	160.038	142.94	187.52	154.605	248.644	196.923	0.933987	0.243996	187.52	387.706	387.289	432.204	387.706	3.15818e-05	2.42258	183.924	402.4	2.18786
33588	A_95_P110442	CV019731	2.42015	0.0812999	5	Histone H2A related cluster	1477.45	5088.45	1477.45	838.62	1734.06	861.745	3219.75	1938.52	1.13661	0.370209	1734.06	3575.66	1536.25	20133.3	3575.66	0.0812999	2.42015	2203.35	8415.08	3.81923
5334	A_95_P001896	AB176522	2.41984	0.0282285	12	Glucosyltransferase NTGT4 related cluster	1270.25	1081.54	1270.25	1953.95	1120.83	1646.37	1309.58	1358.93	1.02808	0.40777	1309.58	3073.79	3507.89	1145.54	3073.79	0.0282285	2.41984	1397.09	2575.74	1.84365
32862	A_95_P148662	EB678069	2.41922	0.450698	15	Carboxyphosphonoenolpyruvate mutase, putative [Arabidopsis thaliana (Mouse-ear cress)]	360.376	1833.35	360.376	279.295	1105.12	191.509	825.37	707.333	1.08271	0.424058	825.37	871.829	189.048	1076.37	871.829	0.450698	2.41922	765.837	712.416	0.930245
24948	A_95_P108272	CV018762	2.41812	0.00402737	16	RNA-binding protein related cluster	37388.3	37388.3	38098.1	33298.7	55344.6	41148.8	41227.6	45907	0.894947	0.0615862	41227.6	82990.5	90409.3	180401	90409.3	0.00402737	2.41812	41084.4	117934	2.87052
29625	A_95_P112802	CV020851	2.41805	0.00869056	10	Putative 16kDa membrane protein [Nicotiana tabacum (Common tobacco)];	3498.18	2545.41	4148.83	3498.18	2952.02	2281.75	3197.75	2810.5	1.10442	0.16912	2952.02	8458.79	9313	3390.33	8458.79	0.00869056	2.41805	3103.99	7054.04	2.27257
19727	A_95_P004976	EH665721	2.41747	0.000691014	10	C.annuum (Yolo Wonder) Sn-1 gene puatative	2338.08	2745.33	2338.08	2108.25	1650.47	1323.16	1880.91	1618.18	1.24071	0.0171367	1650.47	7921.58	5652.25	4218.7	5652.25	0.000691014	2.41747	2007.7	5930.84	2.95405
27101	A_95_P123442	DW003300	2.41	0.0121064	10	Asparagine synthetase DIN6 [glutamine-hydrolyzing] [Asparagus officinalis (Garden asparagus)]	3252.95	3252.95	2929.62	7683.2	3149.27	4459.75	2846.6	3485.2	1.16308	0.25973	3149.27	8064.75	6337.91	7839.62	7839.62	0.0121064	2.41	4053.56	7414.09	1.82903
20067	A_95_P284188	FG635582	2.40756	0.0522415	9	Ricinus communis small heat-shock protein, putative, mRNA	739.829	739.829	1191.25	595.745	1010.79	1177.64	1059.72	1082.72	0.888963	0.132955	1059.72	1976.7	1781.18	746.162	1781.18	0.0522415	2.40756	962.495	1501.35	1.55985
22050	A_95_P089078	BP530340	2.406	0.0708191	6	Cyclin-specific ubiquitin carrier protein, putative related cluster	259.246	629.308	259.246	197.946	243.678	177.045	391.664	270.796	1.16871	0.286339	243.678	623.745	236.219	3852.29	623.745	0.0708191	2.406	316.481	1570.75	4.96317
69	A_95_P239709	AB176524	2.40206	0.0139397	12	Cluster: Glycosyltransferase NTGT5b; n=1; Nicotiana tabacum|Rep: Glycosyltransferase NTGT5b - Nicotiana tabacum (Common tobacco)	227.771	148.482	227.771	433.475	251.721	330.675	253.591	278.662	0.984295	0.46312	253.591	547.12	652.808	329.883	547.12	0.0139397	2.40206	274.286	509.937	1.85915
34181	A_95_P162452	EH621397	2.402	0.00332121	10	Tubulin is the major constituent of microtubules. It binds two moles of GTP, one at an exchangeable site on the beta chain and one at a non-exchangeable site on the alpha-chai	2745.33	2745.33	3321.89	2710.35	3183.02	3081.37	2939.25	3067.88	0.976854	0.268432	3081.37	10057.2	6594.29	4524.41	6594.29	0.00332121	2.402	2996.87	7058.63	2.35534
34610	A_95_P002176	AB063574	2.40044	0.00393281	5	Cluster: WRKY DNA-binding protein; n=1; Nicotiana tabacum|Rep: WRKY DNA-binding protein - Nicotiana tabacum (Common tobacco)	850.37	843.537	964.495	850.37	1073.85	1166.64	871.183	1037.22	0.927166	0.0946723	1073.85	3745.2	2041.27	1721.7	2041.27	0.00393281	2.40044	961.679	2502.72	2.60245
31798	A_95_P273391	EB102906	2.40036	6.63685e-05	15	Cluster: Plastid alpha-amylase; n=1; Actinidia chinensis|Rep: Plastid alpha-amylase - Actinidia chinensis (Kiwi) (Yangtao)	3048.62	3048.62	3036.7	4910.33	4323.06	4260.41	4223.33	4268.93	0.92929	0.193783	4260.41	7311.66	7317.79	7724.04	7317.79	6.63685e-05	2.40036	3967.08	7451.16	1.87825
38324	A_95_P063510	FG191836	2.3997	0.0694236	11	Capsicum annuum mRNA for Knolle (kn gene;Ricinus communis syntaxin, putative, mRNA	202.871	561.245	202.871	171.66	206.972	166.96	399.497	257.81	1.10495	0.363189	206.972	486.829	264.402	2724.97	486.829	0.0694236	2.3997	284.868	1158.74	4.06763
32398	A_95_P029586	EB450630	2.3974	0.0404249	9	Chaperone protein dnaJ 8, chloroplast precursor [Arabidopsis thaliana (Mouse-ear cress)]	4159.87	2578.33	4159.87	4768.62	2120.04	6144.45	2670.54	3645.01	1.02614	0.449814	2670.54	12123.5	9972.87	2323.54	9972.87	0.0404249	2.3974	3740.31	8139.98	2.17629
37763	A_95_P116307	DV159001	2.39703	0.0624795	0		261.659	615.245	261.659	205.647	244.841	199.726	467.87	304.146	1.09322	0.364591	244.841	627.204	374.166	3758.75	627.204	0.0624795	2.39703	332.498	1586.7	4.77207
19262	A_95_P112677	CV020784	2.39598	0.000591417	0		207.968	175.334	220.426	207.968	217.667	150.968	161.357	176.664	1.06956	0.188003	161.357	498.287	302.544	500.745	498.287	0.000591417	2.39598	188.953	433.859	2.29612
17922	A_95_P080475	FG637951	2.39245	3.64745e-07	5	Nicotiana sylvestris nserf3 gene for ethylene-responsive element binding factor, complete cds	102.817	101.273	102.817	109.678	109.475	105.092	105.009	106.525	0.990911	0.275289	105.092	215.304	245.984	254.505	245.984	3.64745e-07	2.39245	105.557	238.598	2.26036
9086	A_95_P001101	FG635581	2.39232	0.0875484	5	Nicotiana tabacum NthisH3.1 mRNA for histone H3.1, complete cds	7692.58	23340.1	7692.58	6231.75	11812.4	5477.12	17114.5	11468	1.04157	0.444616	11812.4	18403.1	6547.29	99915.2	18403.1	0.0875484	2.39232	11944.7	41621.9	3.48453
2093	A_95_P008451	Z37978	2.39026	0.0428266	10	Cluster: Cyclin B1; n=1; Nicotiana tabacum|Rep: Cyclin B1 - Nicotiana tabacum (Common tobacco)	389.164	843.016	389.164	264.132	327.884	262.822	607.349	399.352	1.12448	0.326666	327.884	930.204	491.204	2683.33	930.204	0.0428266	2.39026	449.061	1368.25	3.0469
31255	A_95_P019576	TA16763_4097	2.38761	0.0217572	13	Cluster: RD22-like protein; n=1; Vitis vinifera|Rep: RD22-like protein - Vitis vinifera (Grape)	382.79	680.558	382.79	218.518	308.269	250.224	584.537	381.01	1.06073	0.399497	308.269	913.954	489.037	1664	913.954	0.0217572	2.38761	404.149	1022.33	2.52958
23433	A_95_P265181	DV999721	2.37853	0.00945525	0		272.576	202.912	294.883	272.576	428.454	303.814	306.187	346.152	0.870922	0.0730085	306.187	852.287	648.329	354.044	648.329	0.00945525	2.37853	301.471	618.22	2.05068
33623	A_95_P016741	TA15939_4097	2.37408	0.0118267	10	Cluster: Beta tubulin; n=1; Setaria viridis|Rep: Beta tubulin - Setaria viridis	7779.95	12801.3	7779.95	6748.16	11503.5	6448.54	10982.2	9644.72	0.97227	0.419387	10982.2	18470.3	10909.4	22254.8	18470.3	0.0118267	2.37408	9377.27	17211.5	1.83545
10322	A_95_P025451	TA12737_4097	2.37394	1.96983e-05	15	Cluster: ATP synthase subunit alpha, mitochondrial; n=4; Nicotiana|Rep: ATP synthase subunit alpha, mitochondrial - Nicotiana plumbaginifolia (Leadwort-leaved tobacco)…	18310.6	18310.6	19411	17442.2	19281.1	27287.6	21019.6	22529.4	0.908087	0.086287	21019.6	43468.4	44334.7	38924	43468.4	1.96983e-05	2.37394	20458.7	42242.4	2.06476
6972	A_95_P034933	TA12851_4097	2.37358	0.00877765	0	Olea europaea mitochondrial partial 26S rRNA gene	1646.37	2146.68	1646.37	1409.6	757.829	647.433	1191.91	865.724	1.5016	0.016846	757.829	3907.79	2204.45	7179.56	3907.79	0.00877765	2.37358	1299.97	4430.6	3.40823
13738	A_95_P019601	TA13721_4097	2.37057	0.0267952	12	Cluster: Expansin-like protein precursor; n=1; Solanum tuberosum|Rep: Expansin-like protein precursor - Solanum tuberosum (Potato)	699.62	545.079	1199.04	699.62	761.683	890.662	693.141	781.829	1.02094	0.440596	761.683	2929.43	1658.5	788.183	1658.5	0.0267952	2.37057	798.204	1792.04	2.24509
34414	A_95_P025081	DV159714	2.36636	0.00281212	5	GIGANTEA protein; Medicago truncatula (Barrel medic);;;GIGANTEA: a circadian clock-controlled gene that regulates photoperiodic flowering in Arabidopsis and encodes a protein with several possible membrane-spanning domains	1641.85	1226.25	1641.85	1837.37	1263.58	2330.7	1900.87	1831.72	0.928147	0.251787	1900.87	3885.2	4335.62	2361.5	3885.2	0.00281212	2.36636	1700.1	3527.44	2.07484
29981	A_95_P040536	BP129857	2.36333	0.0141888	4	Putative receptor-like protein kinase related cluster	261.035	455.495	261.035	233.353	327.509	277.298	412.455	339.087	0.966882	0.396732	327.509	616.912	366.958	761.954	616.912	0.0141888	2.36333	327.858	581.941	1.77498
19405	A_95_P034174	FG147102	2.35867	0.0308507	10	Nicotiana tabacum mRNA for cyclin B1 (cycB1 gene)	211.823	401.997	211.823	178.222	192.833	177.045	307.186	225.688	1.08491	0.330077	192.833	499.62	274.052	1112.33	499.62	0.0308507	2.35867	244.851	628.667	2.56755
12619	A_95_P307363	FG135482	2.35411	0.00695452	10	Ricinus communis Anthranilate N-benzoyltransferase protein, putative	131.957	174.406	127.457	131.957	208.031	185.04	188.469	193.847	0.872993	0.0205826	188.469	404.913	205.938	310.643	310.643	0.00695452	2.35411	169.227	307.165	1.81511
37554	A_95_P000091	AJ717873	2.35408	0.0701637	5	Cluster: Probable histone H2B.1; n=2; Medicago truncatula|Rep: Probable histone H2B.1 - Medicago truncatula (Barrel medic)	5410.16	13689.8	5410.16	4027.7	7316.91	3249.41	9789.54	6785.29	1.06808	0.404247	7316.91	12736	6095.95	67193.3	12736	0.0701637	2.35408	7247.25	28675.1	3.95668
25918	A_95_P204907	TA18166_4097	2.35385	0.122498	10	Cluster: Multicopper oxidase, type 1; n=1; Medicago truncatula|Rep: Multicopper oxidase, type 1 - Medicago truncatula (Barrel medic)	563.933	2035.47	563.933	318.742	875.412	319.034	1230.2	808.216	1.10177	0.39845	875.412	1327.41	408.538	4043.91	1327.41	0.122498	2.35385	890.466	1926.62	2.16361
9359	A_95_P003371	DV159621	2.3535	0.00060335	15	NADPH:protochlorophyllide oxidoreductase [Nicotiana tabacum (Common tobacco)]	17759.8	19881.9	17759.8	13578.1	18415.8	5708.41	23858.4	15994.2	1.03373	0.429382	18415.8	50180.1	33822	41797.7	41797.7	0.00060335	2.3535	16533.7	41933.3	2.53622
1516	A_95_P018891	TA15828_4097	2.35182	0.0777388	10	Tubulin is the major constituent of microtubules. It binds two moles of GTP, one at an exchangeable site on the beta chain and one at a non-exchangeable site on the alpha-chai	1273.5	3881.2	1273.5	755.704	1386.08	802.12	2780.83	1656.34	1.09472	0.397623	1386.08	2995.04	1356.52	15495.8	2995.04	0.0777388	2.35182	1813.24	6615.8	3.64861
15351	A_95_P210862	TA19486_4097	2.35174	0.0019679	0		417.454	367.583	578.954	417.454	338.401	669.87	364.334	457.535	0.996862	0.491323	364.334	981.745	1322.04	761.954	981.745	0.0019679	2.35174	456.099	1021.91	2.24055
43229	A_95_P196892	TA16443_4097	2.35093	0.0483015	11	Cluster: Patellin-4; n=1; Arabidopsis thaliana|Rep: Patellin-4 - Arabidopsis thaliana (Mouse-ear cress);Carrier protein that may be involved in membrane-trafficking events associated with cell plate formation during cytokinesis. Binds to some hydrophobic molecules such as phosphoinositides and promotes their transfer between the different cellular sites	247.356	529.995	247.356	188.594	230.49	188.882	370.416	263.262	1.11152	0.323552	230.49	581.516	289.243	1748.68	581.516	0.0483015	2.35093	292.622	873.147	2.98387
356	A_95_P010526	AB074570	2.34926	0.000593298	15	Cluster: NADPH:protochlorophyllide oxidoreductase; n=1; Nicotiana tabacum|Rep: NADPH:protochlorophyllide oxidoreductase - Nicotiana tabacum (Common tobacco)	31842.9	34961.7	31842.9	24858.6	33702.3	13088.7	42032.3	29607.8	1.01599	0.461105	33702.3	76495.3	55604.6	74807.3	74807.3	0.000593298	2.34926	30081.1	68969.1	2.29277
41779	A_95_P285443	FG191836	2.34776	0.065121	11	Capsicum annuum mRNA for Knolle (kn gene) ;;; t_SNARE, Soluble NSF (N-ethylmaleimide-sensitive fusion protein)-Attachment protein (SNAP)...	235.95	606.079	235.95	190.539	222.396	183.018	466.162	290.525	1.09236	0.376067	222.396	553.954	341.213	3206.58	553.954	0.065121	2.34776	317.357	1367.25	4.30823
1103	A_95_P058611	TA15746_4097	2.34664	0.087874	10	Cluster: Elicitor inducible protein; n=1; Nicotiana tabacum|Rep: Elicitor inducible protein - Nicotiana tabacum (Common tobacco)	237.092	134.862	524.204	237.092	180.746	170.009	145.113	165.289	1.40363	0.158909	170.009	559.849	556.37	147.705	556.37	0.087874	2.34664	232.004	421.308	1.81595
32264	A_95_P249937	AB112080	2.34257	0.0683106	10	Cluster: 24K germin like protein precursor; n=1; Nicotiana tabacum|Rep: 24K germin like protein precursor - Nicotiana tabacum (Common tobacco);This family represents the conserved barrel domain of the 'cupin' superfamily ('cupa' is the Latin term for a small barrel). This family contains 11S and 7S plant seed storage proteins, and germins. Plant seed storage proteins provide the major nitrogen so…	22916.6	58658.9	22916.6	14837.5	47515.4	12947.5	53683.7	38048.9	0.922321	0.382615	47515.4	53683.7	46340.6	72036	53683.7	0.0683106	2.34257	35093.3	57353.4	1.63431
30723	A_95_P139622	TA12746_4097	2.34096	0.0443898	14	Nascent polypeptide-associated complex (NAC) is among the first ribosome-associated entities to bind the nascent polypeptide after peptide bond formation. The nascent polypeptide-associated complex (NAC) of yeast functions in the targeting process of ribosomes to the ER membrane PUBMED:10518932. NAC may prevent binding of ribosome nascent chains (RNCs) without a signal sequence to yeast membranes	748.016	1405.89	748.016	728.704	1693.87	568.058	1035.1	1099.01	0.937153	0.372155	1035.1	1751.08	1047.2	3149.95	1751.08	0.0443898	2.34096	1029.94	1982.75	1.92511
34455	A_95_P015871	TA12007_4097	2.33917	0.00168133	9	Hsp20.1 protein; n=1; Solanum peruvianum|Rep: Hsp20.1 protein - Solanum peruvianum (Peruvian tomato) (Lycopersicon peruvianum)	649.829	644.037	649.829	807.954	798.245	1116.06	845.412	919.905	0.880804	0.0616993	845.412	1520.06	1761.95	1158.91	1520.06	0.00168133	2.33917	810.256	1480.31	1.82696
23997	A_95_P177572	TA12010_4097	2.33618	0.00032919	9	Cluster: Hsp20.1 protein; n=1; Solanum peruvianum|Rep: Hsp20.1 protein - Solanum peruvianum (Peruvian tomato) (Lycopersicon peruvianum)	236.843	221.525	236.843	269.018	234.516	345.462	299.026	293.001	0.913756	0.11156	299.026	553.308	655.62	445.079	553.308	0.00032919	2.33618	267.732	551.336	2.05928
29831	A_95_P211097	TA19537_4097	2.33529	0.208926	2	Cluster: Cytochrome P450; n=1; Nicotiana tabacum|Rep: Cytochrome P450 - Nicotiana tabacum (Common tobacco)	3340.12	4610.62	2242.81	3340.12	8287.12	9656.37	6775.37	8239.62	0.70619	0.00543241	8287.12	8495.08	7800.16	5838.08	7800.16	0.208926	2.33529	5818.73	7377.77	1.26793
33459	A_95_P146167	EB450134	2.33	0.0918133	10	MATH domain, This motif has been called the Meprin And TRAF-Homology (MATH) domain. This domain is hugely expanded in the nematode C. elegans [3	1773.62	1691.12	2563	1773.62	2801.54	2695.83	2136	2544.45	0.894828	0.0985167	2695.83	4155.43	4132.54	1443.08	4132.54	0.0918133	2.33	2276.85	3243.68	1.42464
30330	A_95_P203932	TA17959_4097	2.3295	0.000536859	6	Cluster: Ubiquitin ligase; n=1; Mirabilis jalapa|Rep: Ubiquitin ligase - Mirabilis jalapa (Garden four-o'clock)	1449.31	884.162	1548.18	1449.31	939.37	1672.75	1236.66	1282.93	1.00427	0.486162	1236.66	3376.16	4528.06	2603.33	3376.16	0.000536859	2.3295	1288.4	3502.52	2.71849
36070	A_95_P228499	EB449516	2.32859	0.000155745	6	Cluster: Ubiquitin ligase; n=1; Mirabilis jalapa|Rep: Ubiquitin ligase - Mirabilis jalapa (Garden four-o'clock)	1100.41	702.495	1105.08	1100.41	718.204	1114.41	934.829	922.481	1.02539	0.401546	934.829	2562.41	2845.2	1858.16	2562.41	0.000155745	2.32859	945.905	2421.93	2.56043
34664	A_95_P060205	BP134939	2.32668	0.0710595	0		275.3	747.079	275.3	185.701	247.48	207.514	476.579	310.524	1.14841	0.329146	247.48	640.537	378.207	5518.45	640.537	0.0710595	2.32668	356.609	2179.07	6.11052
32773	A_95_P269776	EB426704	2.3246	3.92232e-05	15	Arabidopsis thaliana sugar isomerase (SIS) domain-containing protein	582.662	667.204	520.37	582.662	565.329	378.853	622.62	522.267	1.06492	0.234851	565.329	1354.45	1170.04	1589.62	1354.45	3.92232e-05	2.3246	556.173	1371.37	2.46573
15570	A_95_P139842	AM851012	2.32172	0.291185	7	Nicotiana tabacum mRNA for putative esterase (T36 gene);Arabidopsis thaliana hydrolase, alpha/beta fold family protein (AT5G13800) mRNA, complete cds	2501.68	2501.68	2436.12	5413.91	1742.79	8040.33	3147.04	4310.05	0.900294	0.354654	3147.04	5808.2	6453	2263.41	5808.2	0.291185	2.32172	3880.31	4841.54	1.24772
9842	A_95_P000091	AJ717873	2.32121	0.0746937	5	Cluster: Probable histone H2B.1; n=2; Medicago truncatula|Rep: Probable histone H2B.1 - Medicago truncatula (Barrel medic)	5789.41	15741.9	5789.41	4675.33	7903.95	3490.68	11267.5	7554.04	1.0782	0.395655	7903.95	13438.5	6592.75	78392	13438.5	0.0746937	2.32121	8144.8	32807.7	4.02806
41380	A_95_P156197	EG650460	2.31932	1.68979e-07	5	Arabidopsis thaliana DNA binding / transcription factor (AT1G49475) only 9% query coverage	98.8053	98.8053	104.926	95.8474	101.766	104.926	102.574	103.089	0.984338	0.159221	102.574	229.161	221.277	256.272	229.161	1.68979e-07	2.31932	101.474	235.57	2.32148
15205	A_95_P059161	BP134667	2.31823	0.00927597	5	Ricinus communis zinc finger protein, putative, mRNA	377.207	377.207	363.292	498.954	303.814	594.995	389.164	429.324	0.981164	0.437559	389.164	874.454	987.683	484.245	874.454	0.00927597	2.31823	421.238	782.127	1.85674
37503	A_95_P000976	CN949751	2.31749	0.0808767	5	Cluster: Homolog of Homo sapiens "Histone 1, H2ai; n=1; Takifugu rubripes|Rep: Homolog of Homo sapiens "Histone 1, H2ai - Takifugu rubripes	6943.2	20133.3	6943.2	5185.12	9705.66	5603.5	13943.8	9750.98	1.05143	0.429513	9705.66	16090.8	7195.7	66577.5	16090.8	0.0808767	2.31749	10252.4	29954.7	2.92171
16365	A_95_P241400	AJ718294	2.31581	0.0535921	10	Solanum melongena 5E08 mRNA for hypothetical protein, partial cds	247.356	600.891	247.356	204.446	224.638	197.239	384.644	268.84	1.15261	0.292751	224.638	572.829	307.645	1819.31	572.829	0.0535921	2.31581	309.869	899.927	2.90422
39046	A_95_P015281	DV157955	2.31567	0.0330557	12	Expansin-like protein [Quercus robur (English oak)]	508.266	366.958	674.87	508.266	523.808	569.037	462.162	518.336	0.998421	0.493484	523.808	2747.37	1176.97	500.037	1176.97	0.0330557	2.31567	517.517	1474.79	2.84975
41661	A_95_P222127	EB429101	2.31416	0.0648192	10	Cluster: Gonadotropin, beta chain; Gibberellin regulated protein; n=1; Medicago truncatula|Rep: Gonadotropin, beta chain; Gibberellin regulated protein - Medicago truncatula (Barrel medic)…	466.537	802.412	466.537	307.645	752.37	322.095	668.37	580.945	0.952307	0.39596	668.37	1079.64	376.874	3957.16	1079.64	0.0648192	2.31416	553.238	1804.56	3.26181
22149	A_95_P127202	TA14702_4097	2.31073	0.113713	10	Cluster: Expressed protein; n=1; Arabidopsis thaliana|Rep: Expressed protein - Arabidopsis thaliana (Mouse-ear cress);transmembrane protein	1481.08	1646.97	1276.79	1481.08	1626.83	5208.29	2237.2	3024.11	0.742763	0.117064	2237.2	3167.83	3695.25	3422.37	3422.37	0.113713	2.31073	2246.19	3428.48	1.52635
8281	A_95_P000536	EB683763	2.30827	0.0710432	1	Cluster: P-rich protein NtEIG-C29; n=1; Nicotiana tabacum|Rep: P-rich protein NtEIG-C29 - Nicotiana tabacum (Common tobacco)	2313.33	487.495	3222.83	2313.33	2019.5	1912.87	830.745	1587.7	1.13232	0.330619	1912.87	5339.79	5459.04	590.12	5339.79	0.0710432	2.30827	1797.79	3796.31	2.11165
37492	A_95_P008351	AB018441	2.30586	0.0580745	10	Cluster: Phi-1 protein; n=1; Nicotiana tabacum|Rep: Phi-1 protein - Nicotiana tabacum (Common tobacco)	1182.62	2061.14	1182.62	633.245	1529.77	964.037	1964.87	1486.22	0.934771	0.360752	1529.77	2969.83	1165.58	2726.95	2726.95	0.0580745	2.30586	1389.28	2287.45	1.6465
7645	A_95_P207287	TA18707_4097	2.3048	0.00504497	15	Cluster: Alpha-glucan water dikinase, chloroplast precursor; n=1; Solanum tuberosum|Rep: Alpha-glucan water dikinase, chloroplast precursor - Solanum tuberosum (Potato)…	1955	1474.29	1955	2344.12	1872.1	2951.5	2942.16	2588.59	0.871722	0.10192	2942.16	4453.27	9162.16	4505.87	4505.87	0.00504497	2.3048	2256.53	6040.43	2.67687
4234	A_95_P030531	EB431129	2.29609	0.000382986	15	Nicotiana sylvestris chloroplast DNA, complete sequence	1179.7	1356.29	1179.7	852.662	1129.66	596.329	940.329	888.773	1.13546	0.162518	940.329	2708.7	1905.29	3029.29	2708.7	0.000382986	2.29609	1009.16	2547.76	2.52463
24556	A_95_P207067	EB451448	2.28685	0.0348097	7	Phosphoesterase family	1350.75	904.829	1350.75	1883.16	1638.22	2789.33	1553.66	1993.74	0.845978	0.138609	1638.22	3088.95	3338.91	1788.7	3088.95	0.0348097	2.28685	1686.66	2738.86	1.62384
21013	A_95_P154602	EG649665	2.28601	0.00253592	16	Cluster: RNA-binding protein; n=1; Nicotiana glutinosa|Rep: RNA-binding protein - Nicotiana glutinosa (Tobacco)	72788.9	91649.8	70859.3	72788.9	127956	80702.7	95016.9	101225	0.887416	0.107474	95016.9	165376	166396	284383	166396	0.00253592	2.28601	89829	205385	2.2864
34994	A_95_P158892	EH616775	2.27801	0.322776	7	Nicotiana tabacum mRNA for putative esterase (T36 gene)	3312.54	3312.54	2912.18	7912.58	2392.62	10656.2	3954.08	5667.65	0.915731	0.383044	3954.08	8203.5	7546	3066.33	7546	0.322776	2.27801	5190.04	6271.94	1.20846
16759	A_95_P206692	AM794132	2.27405	0.0573343	1	Nicotiana attenuata defensin mRNA, partial cds	743.954	1229.5	743.954	629.495	837.787	1113.89	1010.68	987.454	0.939336	0.29142	1010.68	1691.79	1036.85	8338.66	1691.79	0.0573343	2.27405	927.551	3689.1	3.97725
13142	A_95_P196677	DQ350322	2.27309	0.00459708	2	Cytochrome P450 Cytochrome P450s are haem-thiolate proteins [6] involved in the oxidative degradation of various compounds. They are particularly well known for their role in the degradation of environmental toxins and mutagens. They can be divided into 4 classes, according to the method by which electrons from NAD(P)H are delivered to the catalytic site. Sequence conservation is relatively low w…	474.454	483.808	455.308	474.454	523.162	844.995	604.62	657.592	0.858269	0.0634702	604.62	1078.47	1287.45	757.787	1078.47	0.00459708	2.27309	564.391	1041.24	1.84489
33651	A_95_P027256	TA20275_4097	2.26907	0.0539981	4	Cluster: MAP3Ka; n=1; Solanum lycopersicum|Rep: MAP3Ka - Solanum lycopersicum (Tomato) (Lycopersicon esculentum)	979.162	592.245	979.162	1114.45	855.162	1381.83	768.745	1001.91	0.946789	0.344326	855.162	2236.54	2221.79	578.579	2221.79	0.0539981	2.26907	948.599	1678.97	1.76994
40532	A_95_P306578	FG635672	2.26879	1.53473e-05	0		902.995	820.579	902.995	967.12	940.579	1129.5	916.37	995.481	0.950485	0.141649	940.579	1805.85	2339.75	2048.7	2048.7	1.53473e-05	2.26879	946.19	2064.77	2.18219
9846	A_95_P247207	EH622095	2.26766	0.01646	10	PLAC8 family	1576.16	1077.16	1784.91	1576.16	1232.12	2031.66	1222.75	1495.51	0.994618	0.482281	1232.12	3574.2	3931.08	1415.45	3574.2	0.01646	2.26766	1487.46	2973.58	1.9991
33293	A_95_P299383	AM793808	2.26641	0.0205472	4	Arabidopsis thaliana AtPPC6;1 mRNA for protein phosphatase 2C, partial cds	602.787	602.787	594.495	934.933	600.495	800.87	694.245	698.537	1.00873	0.463809	694.245	1545.08	1366.16	662.495	1366.16	0.0205472	2.26641	704.638	1191.25	1.69058
40609	A_95_P297343	EB683054	2.26604	0.00187121	7	The annexins (or lipocortins) are a family of proteins that bind to phospholipids in a calcium-dependent manner PUBMED:1646719. They are distributed ubiquitously in different tissues and cell types of higher and lower eukaryotes, including mammals, fish, birds, Drosophila melanogaster (Fruit fly), Xenopus laevis (African clawed frog), Caenorhabditis elegans , Dictyostelium discoideum (Slime mold)…	450.995	465.62	330.945	450.995	312.163	538.141	447.496	432.6	0.980645	0.420556	447.496	1021.97	602.954	1104.29	1021.97	0.00187121	2.26604	424.227	909.738	2.14446
5892	A_95_P106042	CV017731	2.26437	0.00242858	16	RNA-binding protein related cluster	137.445	137.445	144.583	134.575	146.879	132.939	149.017	142.945	0.985738	0.262211	146.879	256.043	311.226	534.37	311.226	0.00242858	2.26437	140.906	367.213	2.60608
41338	A_95_P186407	EB444508	2.26368	0.00635538	12	Cluster: Hydroxyproline-rich glycoprotein precursor; n=1; Phaseolus vulgaris|Rep: Hydroxyproline-rich glycoprotein precursor - Phaseolus vulgaris (Kidney bean) (French bean)…	1418.41	989.287	1621.37	1418.41	736.099	613.329	615.579	655.002	1.52521	0.0112962	615.579	3210.83	1594.08	4860.95	3210.83	0.00635538	2.26368	999.013	3221.95	3.22514
36455	A_95_P105497	CV017484	2.25976	0.000566612	15	Light dependent NADH:protochlorophyllide oxidoreductase 1 related cluster	1324.66	1540.33	1324.66	898.745	1373.62	419.038	1562	1118.22	1.06097	0.375425	1373.62	3801.33	2515.37	2993.41	2993.41	0.000566612	2.25976	1186.4	3103.37	2.61579
12015	A_95_P176372	TA12737_4097	2.25437	1.00982e-05	15	Cluster: ATP synthase subunit alpha, mitochondrial; n=4; Nicotiana|Rep: ATP synthase subunit alpha, mitochondrial - Nicotiana plumbaginifolia (Leadwort-leaved tobacco)…	12581.3	12581.3	13129.5	11834.3	14012.7	18367.6	14063.1	15481.1	0.904203	0.0587994	14063.1	28058.4	30898.4	28362.8	28362.8	1.00982e-05	2.25437	13998.1	29106.5	2.07932
12311	A_95_P012936	TA12849_4097	2.25308	0.021418	10	PLAC8 family	1556.16	966.558	1824.64	1556.16	1102.87	2236.87	1205.12	1514.95	0.978272	0.444406	1205.12	3506.16	3986.08	1385.75	3506.16	0.021418	2.25308	1482.04	2959.33	1.9968
26812	A_95_P199957	TA17107_4097	2.25308	0.0043124	15	Cluster: Ribose-phosphate pyrophosphokinase 4; n=1; Spinacia oleracea|Rep: Ribose-phosphate pyrophosphokinase 4 - Spinacia oleracea (Spinach)	770.37	1231.58	770.37	762.287	1338.89	832.704	1138.02	1103.2	0.917607	0.221536	1138.02	1735.7	1392.39	2093.83	1735.7	0.0043124	2.25308	1012.31	1740.64	1.71948
29254	A_95_P198552	TA16801_4097	2.25072	0.217875	10	Cluster: Gibberellin oxidase-like protein; n=1; Arabidopsis thaliana|Rep: Gibberellin oxidase-like protein - Arabidopsis thaliana (Mouse-ear cress)	465.516	356.918	465.516	775.079	591.87	1918.29	831.62	1113.93	0.739021	0.122427	831.62	1047.75	1823.18	614.704	1047.75	0.217875	2.25072	823.215	1161.88	1.41139
5354	A_95_P216092	TA20629_4097	2.24997	0.0554543	10	Cluster: Putative thiamin biosynthesis protein; n=1; Arabidopsis thaliana|Rep: Putative thiamin biosynthesis protein - Arabidopsis thaliana (Mouse-ear cress)	3851.25	2057.68	3851.25	5673.08	2108.7	7014.04	4374.33	4499.02	0.929056	0.367606	4374.33	8665.2	15066.8	2917.25	8665.2	0.0554543	2.24997	4179.85	8883.08	2.12522
14261	A_95_P215057	TA20402_4097	2.24446	0.0767618	0		610.287	1866.12	610.287	400.58	542.537	374.166	1187.95	701.552	1.18348	0.323397	542.537	1369.77	668.933	4882.7	1369.77	0.0767618	2.24446	830.274	2307.13	2.77876
20843	A_95_P125007	DW004795	2.24379	0.0939925	0		346.212	218.33	346.212	356.752	426.038	838.037	268.561	510.878	0.800559	0.15509	426.038	776.829	1583.79	173.353	776.829	0.0939925	2.24379	408.988	844.656	2.06523
35193	A_95_P291973	EB425713	2.23978	0.271813	10	En/Spm-like transposon protein [Arabidopsis thaliana (Mouse-ear cress)]	2269.79	12709.2	2269.79	637.599	2681.91	1561.08	8699	4314	1.10333	0.42437	2681.91	5083.83	1041.89	16025.6	5083.83	0.271813	2.23978	4759.77	7383.78	1.55129
3328	A_95_P000630	EH622880	2.23888	0.00175246	10	Cluster: CP12 precursor; n=1; Nicotiana tabacum|Rep: CP12 precursor - Nicotiana tabacum (Common tobacco)	2464.83	1752.14	2464.83	2807.06	2242.27	2197.58	2399.04	2279.63	1.01354	0.42749	2242.27	5518.45	6497.45	3320	5518.45	0.00175246	2.23888	2310.48	5111.97	2.21251
33081	A_95_P070245	AB059832	2.2371	0.136158	5	Cluster: MAR-binding protein; n=1; Nicotiana tabacum|Rep: MAR-binding protein - Nicotiana tabacum (Common tobacco)	528.974	1698.45	528.974	432.704	2510.25	389.039	983.974	1294.42	0.842513	0.308105	983.974	1183.37	699.62	5171.81	1183.37	0.136158	2.2371	1090.57	2351.6	2.15631
37766	A_95_P004020	FG167702	2.23704	0.00399751	13	Nicotiana tabacum S-adenosylmethionine decarboxylase mRNA, partial cds	3955.58	3243.62	3955.58	4274.25	3765.5	4179.87	4226.79	4057.38	0.971299	0.26438	4179.87	8848.79	8673.66	18987.4	8848.79	0.00399751	2.23704	3940.93	12169.9	3.08809
15283	A_95_P034194	Y10862	2.23585	0.0725632	16	Cluster: Ribonucleotide reductase; n=1; Nicotiana tabacum|Rep: Ribonucleotide reductase - Nicotiana tabacum (Common tobacco)	1792.66	3949.83	1792.66	1536.75	3068.08	1302.45	3223.16	2531.23	0.979295	0.460084	3068.08	4008.12	1976.04	7760.95	4008.12	0.0725632	2.23585	2478.82	4581.7	1.84834
19033	A_95_P114512	CV021642	2.23429	0.000412707	0		892.954	741.495	892.954	997.204	701.537	1059.5	885.912	882.315	0.997111	0.484983	885.912	1995.12	2684.89	1630.12	1995.12	0.000412707	2.23429	879.766	2103.38	2.39084
32853	A_95_P105232	TA11850_4097	2.23363	0.00716696	10	Cluster: Auxin repressed/dormancy associated protein; n=1; Solanum lycopersicum|Rep: Auxin repressed/dormancy associated protein - Solanum lycopersicum (Tomato) (Lycopersicon esculentum)…	9210.29	2439.47	9210.29	9351.5	3694.45	7615.52	3425.79	4911.92	1.2126	0.237547	3694.45	20572.4	24627	8458.79	20572.4	0.00716696	2.23363	5956.17	17886.1	3.00295
24303	A_95_P286013	FG169086	2.2317	0.0118872	5	AUX/IAA family;;;Transcription of the AUX/IAA family of genes is rapidly induced by the plant hormone auxin. Some members of this family are longer and contain an N terminal DNA binding domain.GH1 protein [Glycine max].	1232.87	934.079	1232.87	1532.75	1270.25	2552.29	1342.25	1721.59	0.858166	0.169586	1342.25	2751.39	3154.66	1997.12	2751.39	0.0118872	2.2317	1477.41	2634.39	1.78311
30102	A_95_P190817	TA15096_4097	2.2315	0.128238	10	Cluster: Putative hydrolase; n=1; Glycine max|Rep: Putative hydrolase - Glycine max (Soybean)	613.599	331.133	613.599	1217.91	365.083	1153.2	430.246	649.511	1.05494	0.426973	430.246	1369.25	1531.5	392.289	1369.25	0.128238	2.2315	685.196	1097.68	1.60199
6507	A_95_P257189	EH623355	2.23138	0.487842	0		388.164	388.164	344.316	482.162	676.704	2210.58	536.204	1141.16	0.677399	0.121404	676.704	413.621	866.141	997.412	866.141	0.487842	2.23138	773.021	759.058	0.981937
4728	A_95_P105082	CV017289	2.22932	3.007e-05	1	Putative glucan endo-1,3-beta-glucosidase 6 precursor (EC 3.2.1.39) ((1->3)-beta-glucan endohydrolase) ((1->3)-beta-glucanase) related cluster	1207.02	1453.83	1132.89	1207.02	1194.16	751.662	1357.83	1101.22	1.07417	0.235479	1194.16	2690.83	2354.45	2756.7	2690.83	3.007e-05	2.22932	1182.9	2600.66	2.19855
4818	A_95_P018591	EB449715	2.22717	0.00247124	10	Cluster: Hypothetical protein At2g23790; n=1; Arabidopsis thaliana|Rep: Hypothetical protein At2g23790 - Arabidopsis thaliana (Mouse-ear cress)	629.495	938.87	629.495	576.495	809.974	567.037	804.287	727.099	0.991648	0.467162	804.287	1402	1003.47	1701.08	1402	0.00247124	2.22717	721.026	1368.85	1.89847
21629	A_95_P147862	EB643474	2.22709	0.00807749	8	Sugar transporter-like protein [Arabidopsis thaliana (Mouse-ear cress)]	128.23	128.23	126.273	167.58	139.904	124.84	135.683	133.475	1.02704	0.318773	135.683	285.58	145.134	305.021	285.58	0.00807749	2.22709	137.085	245.245	1.789
3804	A_95_P198372	TA16763_4097	2.22435	0.0262495	13	Cluster: RD22-like protein; n=1; Vitis vinifera|Rep: RD22-like protein - Vitis vinifera (Grape)	366.312	636.912	366.312	211.12	307.769	241.496	565.183	371.483	1.04482	0.422089	307.769	814.808	466.12	1649.35	814.808	0.0262495	2.22435	388.132	976.759	2.51656
28951	A_95_P000091	AJ717873	2.22369	0.0753741	5	Cluster: Probable histone H2B.1; n=2; Medicago truncatula|Rep: Probable histone H2B.1 - Medicago truncatula (Barrel medic)	6716.54	17082.5	6716.54	4946.12	8996.91	4043.54	12322.5	8454.31	1.06668	0.406949	8996.91	14935.5	7044.87	88943.4	14935.5	0.0753741	2.22369	9018.02	36974.6	4.10008
38236	A_95_P272406	EB449787	2.22123	0.0497747	2	Putative L-ascorbate peroxidase 3 [Oryza sativa (Rice)]	840.037	840.037	1103.08	770.891	1091.45	1245	1084.02	1140.15	0.896731	0.053862	1091.45	2072.79	1865.91	762.579	1865.91	0.0497747	2.22123	1022.41	1567.09	1.53274
1087	A_95_P004391	EH618856	2.22055	0.0699963	1	Cluster: P-rich protein NtEIG-C29; n=1; Nicotiana tabacum|Rep: P-rich protein NtEIG-C29 - Nicotiana tabacum (Common tobacco)	2116.66	444.579	2934.04	2116.66	1646.97	1597.62	748.454	1331.02	1.18811	0.279959	1597.62	4700.16	4974.66	510.495	4700.16	0.0699963	2.22055	1581.39	3395.11	2.14692
31230	A_95_P031291	EB433445	2.22039	0.0360617	5	Arabidopsis thaliana sigD gene for RNA polymerase sigma subunit SigD and spliced variant SigD*, complete cds; unknown protein	4547.93	2671.16	4547.93	6186.37	2938.58	6634.2	4164.58	4579.12	0.98792	0.47214	4164.58	11503.5	10098.2	3705.68	10098.2	0.0360617	2.22039	4523.8	8435.77	1.86475
29598	A_95_P235114	EB451590	2.21654	0.0299318	12	Expansin-like protein [Quercus robur (English oak)]	794.537	599.454	1116.62	794.537	943.245	863.891	706.287	837.808	0.999441	0.497883	863.891	4136.37	1761.12	919.224	1761.12	0.0299318	2.21654	837.339	2272.24	2.71364
16293	A_95_P196442	TA16340_4097	2.2164	0.00172891	10	Cluster: Annexin; n=1; Medicago truncatula|Rep: Annexin - Medicago truncatula (Barrel medic)	626.954	626.954	569.995	734.266	540.37	781.454	595.87	639.231	1.00353	0.480665	595.87	2233.66	1389.58	1164.16	1389.58	0.00172891	2.2164	641.485	1595.8	2.48767
7687	A_95_P193792	TA15746_4097	2.21488	0.107041	10	Cluster: Elicitor inducible protein; n=1; Nicotiana tabacum|Rep: Elicitor inducible protein - Nicotiana tabacum (Common tobacco)	308.894	148.482	710.87	308.894	235.846	183.555	171.207	196.869	1.48902	0.158373	183.555	735.641	684.162	170.549	684.162	0.107041	2.21488	293.142	530.117	1.8084
39977	A_95_P002111	AM827677	2.21378	0.0798872	14	Arabidopsis thaliana eIF-4A1 gene for translation initiation factor eIF-4A1, exons 1-5 and gus gene for beta-glucuronidase;Agrobacterium binary gap repair vector pGAP-Km, complete sequence	145.401	138.041	221.256	145.401	416.954	314.224	235.846	322.341	0.760954	0.0293693	314.224	280.981	321.887	493.829	321.887	0.0798872	2.21378	245.287	365.565	1.49036
41321	A_95_P048216	FG147102	2.21332	0.0513322	10	Nicotiana tabacum mRNA for cyclin B1 (cycB1 gene)	213.854	467.537	213.854	191.942	214.683	194.093	341.338	250.038	1.08213	0.350746	214.683	473.329	259.08	1246.22	473.329	0.0513322	2.21332	270.575	659.544	2.43757
31662	A_95_P297978	FG136119	2.21263	0.0361552	10	Nicotiana tabacum mRNA for polyphenol oxidase	115.503	115.503	114.764	167.58	112.077	123.901	116.117	117.365	1.06497	0.22022	116.117	255.565	149.385	770.224	255.565	0.0361552	2.21263	124.99	391.725	3.13404
26736	A_95_P245727	DV162156	2.21246	0.00147696	2	DWARF1/DIMINUTO; Solanum lycopersicum (Tomato) (Lycopersicon esculentum);;;sugar 1,4-lactone oxidases. This model represents a family of at least two different sugar 1,4 lactone oxidases, both involved in synthesizing ascorbic acid or a derivative. These include L-gulonolactone oxidase (EC 1.1.3.8) from rat and D-arabinono-1,4-lactone oxidase (EC 1.1.3.37) from Saccharomyces cerevisiae. Members a…	3300.33	4197.79	3300.33	2427.7	3069.2	2637.79	3925.33	3210.77	1.01524	0.442582	3069.2	7301.83	4912.33	8665.2	7301.83	0.00147696	2.21246	3259.69	6959.79	2.13511
176	A_95_P201812	EB439084	2.21001	0.0204788	13	Cluster: Probable caffeoyl-CoA O-methyltransferase At4g26220; n=1; Arabidopsis thaliana|Rep: Probable caffeoyl-CoA O-methyltransferase At4g26220 - Arabidopsis thaliana (Mouse-ear cress)…	194.756	194.756	142.489	222.189	127.171	169.561	158.536	151.756	1.1144	0.130919	158.536	430.412	232.358	1025.7	430.412	0.0204788	2.21001	169.117	562.825	3.32802
20937	A_95_P307218	FG637878	2.20774	0.0239919	0		947.912	927.495	1718.95	947.912	971.412	921.37	949.724	947.502	1.13225	0.195566	949.724	2092.75	2338.58	1067	2092.75	0.0239919	2.20774	1072.81	1832.77	1.70838
31885	A_95_P208192	EB449876	2.20271	0.00285241	12	Cluster: Cellulose synthase 2; n=1; Gossypioides kirkii|Rep: Cellulose synthase 2 - Gossypioides kirkii	317.618	472.12	313.558	317.618	421.225	409.163	528.516	452.968	0.905951	0.128569	421.225	1065.83	699.62	645.412	699.62	0.00285241	2.20271	410.367	803.62	1.9583
1077	A_95_P183897	TA13562_4097	2.19943	0.0691538	10	Cluster: Copper homeostasis factor; n=1; Arabidopsis thaliana|Rep: Copper homeostasis factor - Arabidopsis thaliana (Mouse-ear cress)	286.037	248.145	286.037	576.495	356.585	270.287	273.553	300.142	1.11675	0.27498	273.553	629.12	844.079	230.198	629.12	0.0691538	2.19943	335.184	567.799	1.69399
21609	A_95_P132757	EB433445	2.19751	0.0218186	5	Arabidopsis thaliana sigD gene for RNA polymerase sigma subunit SigD and spliced variant SigD*, complete cds	6803.66	3334.08	6803.66	8097.04	3791.25	10697.7	5506.37	6665.11	0.955976	0.413526	5506.37	14951.1	16011.3	6787.66	14951.1	0.0218186	2.19751	6371.68	12583.4	1.97489
12269	A_95_P136362	FG174251	2.1968	0.0402659	10	Ricinus communis ATP binding protein, putative, mRNA;Nicotiana benthamiana isolate Z3.04 PB1 domain-containing protein	395.497	259.391	493.079	395.497	335.756	341.692	300.816	326.088	1.08674	0.22904	335.756	963.037	868.829	217.46	868.829	0.0402659	2.1968	354.372	683.108	1.92766
13423	A_95_P148932	EB678513	2.1935	0.0655749	10	Putative WD-repeat protein [Arabidopsis thaliana (Mouse-ear cress)]	231.278	518.87	231.278	191.366	204.9	179.875	366.75	250.508	1.1264	0.310865	204.9	507.308	311.933	3362.79	507.308	0.0655749	2.1935	282.173	1394.01	4.94026
26962	A_95_P206922	TA18627_4097	2.19271	0.0142303	4	Cluster: LysM-domain containing receptor-like kinase; n=1; Sesbania rostrata|Rep: LysM-domain containing receptor-like kinase - Sesbania rostrata	326.905	257.416	393.039	326.905	316.993	494.12	331.549	380.888	0.927668	0.234531	331.549	716.808	835.183	366.958	716.808	0.0142303	2.19271	353.337	639.65	1.81031
14631	A_95_P112652	CV020777	2.19259	0.308305	0		1364.1	2651.91	1344.33	1364.1	2260.29	2481.45	2707.22	2482.99	0.859804	0.0989421	2481.45	3189.2	2990.91	1120.79	2990.91	0.308305	2.19259	2134.88	2433.63	1.13994
29372	A_95_P244397	EB447451	2.19011	0.258858	6	Cluster: Aspartic proteinase precursor; n=1; Cucurbita pepo|Rep: Aspartic proteinase precursor - Cucurbita pepo (Vegetable marrow) (Summer squash)	2556.83	2556.83	2404.5	3100.02	4182.29	4847.56	3762.58	4264.14	0.815083	0.00712385	4182.29	5688.56	5599.75	1373.93	5599.75	0.258858	2.19011	3475.63	4220.75	1.21438
25473	A_95_P207047	FG634174	2.18969	0.0866914	5	Nicotiana tabacum NtH4 mRNA for histone H4, complete cds	3172.25	9337.58	3172.25	1979.25	4636.47	1830.66	6192.66	4219.93	1.07225	0.413471	4636.47	6946.25	2989.22	28504.6	6946.25	0.0866914	2.18969	4524.81	12813.4	2.8318
39966	A_95_P026091	TA15357_4097	2.18899	4.52216e-05	10	Cleft lip and palate transmembrane protein 1 (CLPTM1	2134.2	2134.2	2104.12	2323.37	2203.58	2827.75	2627.37	2552.9	0.928382	0.0680313	2627.37	3970.27	4671.75	5077.02	4671.75	4.52216e-05	2.18899	2370.06	4573.01	1.92949
42694	A_95_P041446	BP130095	2.18207	0.0152079	9	Hypothetical protein PGEC513.5 related cluster:Ricinus communis small heat-shock protein, putative, mRNA	211.781	211.781	281.98	196.039	254.006	301.066	280.045	278.372	0.912996	0.0892178	280.045	472.349	462.12	255.295	462.12	0.0152079	2.18207	254.153	396.588	1.56043
22119	A_95_P153552	EB683798	2.17672	0.0575009	0		95.8474	95.0009	102.817	95.8474	208.633	216.63	220.778	215.347	0.727281	5.54028e-06	216.63	203.865	208.633	285.475	208.633	0.0575009	2.17672	156.618	232.658	1.48551
40407	A_95_P108587	FG638546	2.17594	0.027232	7	Nicotiana tabacum putative PLA2 (F8) mRNA, complete cds	105.984	105.942	105.984	138.428	103.951	227.709	120.686	150.782	0.887263	0.22292	120.686	230.614	149.385	334.507	230.614	0.027232	2.17594	133.783	238.168	1.78025
31389	A_95_P150297	EB680396	2.17276	0.188584	6	Cucumisin-like serine protease; subtilisin-like protease [Arabidopsis thaliana (Mouse-ear cress)]	761.683	673.204	761.683	1199.04	975.079	1285.43	879.37	1046.63	0.91943	0.226992	975.079	1654.95	1761.12	385.29	1654.95	0.188584	2.17276	962.301	1267.12	1.31676
35433	A_95_P256334	EH618866	2.1725	0.00278423	4	Cluster: Phosphoribosyltransferase; AAA ATPase; Phosphoribulokinase/uridine kinase; n=1; Medicago truncatula|Rep: Phosphoribosyltransferase; AAA ATPase; Phosphoribulokinase/uridine kinase - Medicago truncatula (Barrel medic)…	705.12	621.349	705.12	872.099	647.329	1001.6	818.329	822.419	0.945549	0.258344	818.329	1531.87	1640.83	1003.66	1531.87	0.00278423	2.1725	777.638	1392.12	1.79019
36213	A_95_P128597	EB428299	2.16991	0.0721774	7	GSDL-motif lipase [Agave americana (Century plant)]	410.288	1028	410.288	189.215	318.576	158.679	509.891	329.048	1.32435	0.237289	318.576	890.287	449.995	1084.66	890.287	0.0721774	2.16991	435.774	808.315	1.85489
22693	A_95_P114712	CV021730	2.16924	0.0812175	12	Cellulose synthase-like C3 related cluster	933.62	811.037	1246.5	933.62	1124.25	1266.79	1075	1155.34	0.931496	0.163452	1124.25	2025.25	2104.12	639.87	2025.25	0.0812175	2.16924	1076.2	1589.75	1.47719
38224	A_95_P209942	TA19295_4097	2.16915	0.109611	2	Cluster: E-class P450, group IV; n=1; Medicago truncatula|Rep: E-class P450, group IV - Medicago truncatula (Barrel medic)	2457.16	1248.79	2457.16	3650.54	2249.39	4703	1986.29	2979.56	0.911498	0.329544	2249.39	5701.62	5329.95	1670.27	5329.95	0.109611	2.16915	2715.86	4233.95	1.55897
35194	A_95_P007446	TA13801_4097	2.16685	0.070323	10	Cluster: Ornithine decarboxylase; n=1; Nicotiana tabacum|Rep: Ornithine decarboxylase - Nicotiana tabacum (Common tobacco)	433.558	892.745	433.558	349.42	426.704	462.537	687.912	525.718	1.03125	0.434736	462.537	939.454	456.62	5395.25	939.454	0.070323	2.16685	542.146	2263.77	4.17558
14776	A_95_P114562	CV021666	2.16602	0.00144338	15	Nicotiana tabacum chloroplast post-illumination chlorophyll fluorescence increase protein mRNA, complete cds; nuclear gene for chloroplast product	5774.18	5193.37	5774.18	8411.87	4751.29	6606.45	7060.41	6139.38	1.0261	0.40262	6606.45	12507	13333.9	8983.16	12507	0.00144338	2.16602	6299.6	11608	1.84266
11349	A_95_P239819	AJ496227	2.16485	0.00122913	10	Cluster: Putative rac protein; n=1; Nicotiana tabacum|Rep: Putative rac protein - Nicotiana tabacum (Common tobacco)	264.527	348.899	264.402	264.527	336.548	312.017	403.872	350.812	0.917046	0.106461	336.548	723.162	469.537	572.662	572.662	0.00122913	2.16485	321.711	588.454	1.82914
24236	A_95_P013371	EB425603	2.15988	0.0202424	12	Cluster: Polygalacturonase inhibitor protein precursor; n=1; Solanum lycopersicum|Rep: Polygalacturonase inhibitor protein precursor - Solanum lycopersicum (Tomato) (Lycopersicon esculentum)…	376.582	558.829	376.582	267.147	374.207	167.372	356.335	299.305	1.16964	0.199713	356.335	813.37	417.204	1534.52	813.37	0.0202424	2.15988	350.078	921.697	2.63283
40802	A_95_P018806	TA14379_4097	2.15904	0.0151993	13	Stress responsive A/B Barrel Domain	1087.79	1476.56	1087.79	754.537	1465.66	618.12	1252.7	1112.16	0.997362	0.493315	1252.7	2348.58	1224.7	2614.35	2348.58	0.0151993	2.15904	1109.23	2062.54	1.85944
26505	A_95_P022091	TA12410_4097	2.15611	0.0906521	5	Cluster: Homolog of Homo sapiens "Histone 1, H2ai; n=1; Takifugu rubripes|Rep: Homolog of Homo sapiens "Histone 1, H2ai - Takifugu	2219.87	7016.75	2219.87	1403.08	2850.16	1280.64	4203.7	2778.17	1.13829	0.356416	2850.16	4786.29	1907.66	21639.8	4786.29	0.0906521	2.15611	3162.37	9444.58	2.98655
5327	A_95_P283578	FG148386	2.15518	0.0190073	10	Nicotiana tabacum phi-1 mRNA, complete cds	546.829	784.891	546.829	343.608	714.37	502.224	975.079	730.558	0.882203	0.204694	714.37	1400.56	755.474	1178.52	1178.52	0.0190073	2.15518	644.5	1111.52	1.72462
32467	A_95_P021251	EH623899	2.15461	4.59457e-05	13	temperature and salt responsive protein; n=1; Solanum tuberosum|Rep: Low temperature and salt	845.954	845.954	1033.7	806.704	916.787	919.745	967.704	934.745	0.978983	0.30705	919.745	1822.7	1494.68	1988.7	1822.7	4.59457e-05	2.15461	915.099	1768.7	1.93279
42712	A_95_P191992	TA15357_4097	2.1534	0.000139583	10	Cleft lip and palate transmembrane protein 1 (CLPTM1)	2025.25	1949.77	2025.25	2145.95	1932.72	2718.72	2469	2373.48	0.929816	0.117729	2469	3631.43	4361.16	4957.7	4361.16	0.000139583	2.1534	2206.9	4316.77	1.95603
34555	A_95_P216132	EB448430	2.15316	0.0868966	13	Lycopersicon chilense proline-rich protein (PRP13) gene, complete cds	1656.79	3177.14	1656.79	936.204	1882.12	1468.08	2611.33	1987.18	0.983947	0.467729	1882.12	3567.33	1591.58	3701.2	3567.33	0.0868966	2.15316	1955.28	2953.37	1.51046
35574	A_95_P002516	FG170570	2.1527	0.0941594	5	Nicotiana tabacum A34 mRNA for H2A histone, complete cds	14610.9	45291.6	14610.9	11358.2	19364.5	9204.75	29158	19242.4	1.11722	0.365659	19364.5	31453	12610.7	135281	31453	0.0941594	2.1527	21498	59781.7	2.7808
10664	A_95_P033464	AJ632764	2.15089	0.0538025	16	Nicotiana tabacum gypsy-type retrotransposon TORE5 DNA, partial	162.589	356.106	162.589	150.516	227.875	184.007	314.328	242.07	0.960756	0.408424	227.875	349.711	238.047	878.12	349.711	0.0538025	2.15089	232.57	488.626	2.10098
33554	A_95_P109387	TA12024_4097	2.15078	0.103936	4	Cluster: Nucleoside diphosphate kinase 1; n=1; Nicotiana tabacum|Rep: Nucleoside diphosphate kinase 1 - Nicotiana tabacum (Common tobacco)	10556.8	19760.6	10556.8	10240.5	24357.5	6191.6	13629	14726	0.959026	0.426739	13629	22705.4	11594	30577	22705.4	0.103936	2.15078	14122.7	21625.5	1.53126
505	A_95_P012716	EB681919	2.15013	0.0445811	0		139.17	167.58	137.77	139.17	119.624	126.273	154.07	133.322	1.0557	0.179425	126.273	299.234	117.62	806.954	299.234	0.0445811	2.15013	140.748	407.936	2.89835
34456	A_95_P268546	DW002999	2.14973	2.46829e-06	5	Arabidopsis thaliana KTF1 (KOW DOMAIN-CONTAINING TRANSCRIPTION FACTOR 1); nucleotide binding (KTF1) mRNA, complete cds;;;production of siRNA involved in RNA interference; DNA methylation uncertain to be confirmed;;;An effector of RNA-directed DNA methylation in arabidopsis is an ARGONAUTE 4- and RNA-binding protein	495.933	520.704	465.516	495.933	575.579	549.974	437.787	521.113	0.974034	0.290897	549.974	1101.5	952.141	1066.12	1066.12	2.46829e-06	2.14973	507.582	1039.92	2.04877
42067	A_95_P201367	FG636738	2.14958	0.0956062	5	Ricinus communis histone h2a, putative, mRNA	2082.04	6926.08	2082.04	1230.62	2756.45	1277.5	4369.33	2801.09	1.10921	0.386689	2756.45	4475.5	1787.83	21499	4475.5	0.0956062	2.14958	3107	9254.11	2.97847
7303	A_95_P184327	BP530524	2.14941	0.0420321	10	Cluster: Drm3-like protein; n=1; Solanum tuberosum|Rep: Drm3-like protein - Solanum tuberosum (Potato);;;This family contains several plant dormancy-associated and auxin-repressed proteins	1393.87	1164	3771.87	1393.87	848.183	508.079	691.537	682.599	2.0455	0.082139	691.537	5079.83	2996	1850.5	2996	0.0420321	2.14941	1396.26	3308.77	2.36975
6199	A_95_P220887	TA21705_4097	2.14841	0.0516483	8	Cluster: Sodium/calcium exchanger membrane region; n=1; Medicago truncatula|Rep: Sodium/calcium exchanger membrane region - Medicago truncatula (Barrel medic)	265.358	214.227	265.358	299.525	219.989	699.891	294.447	404.776	0.820799	0.195772	294.447	570.099	704.079	412.58	570.099	0.0516483	2.14841	332.24	562.252	1.69231
6766	A_95_P028086	AF154639	2.14808	0.00650513	10	Inositol oxygenase 1 related cluster	441.787	441.787	470.162	372.541	766.579	458.37	426.871	550.607	0.888811	0.168196	458.37	948.995	798.787	1687.7	948.995	0.00650513	2.14808	489.385	1145.16	2.34
1767	A_95_P224277	EB451377	2.14638	0.00149837	12	pectinesterase activity;Arabidopsis thaliana invertase/pectin methylesterase inhibitor family	252.593	252.593	307.186	165.188	209.047	169.561	267.272	215.293	1.06122	0.313472	209.047	542.162	389.268	733.37	542.162	0.00149837	2.14638	228.475	554.933	2.42886
21712	A_95_P111402	TA11660_4097	2.14531	0.0995816	0		414.788	750.12	414.788	277.881	366.083	804.037	999.391	723.17	0.832515	0.179484	804.037	1513.25	889.849	502.974	889.849	0.0995816	2.14531	602.05	968.69	1.60899
18156	A_95_P143277	EB446635	2.14129	0.00990202	10	Arabidopsis thaliana ankyrin repeat family protein (AT1G11740) mRNA, complete cds	321.387	321.387	371.478	211.12	307.769	275.259	376.874	319.967	0.970874	0.378081	307.769	967.849	688.183	362.042	688.183	0.00990202	2.14129	310.648	672.691	2.16545
15577	A_95_P276193	FG636887	2.13833	6.16992e-05	4	Glycine max clone cw39 leucine-rich repeat family protein / protein kinase family protein mRNA, complete cds	529.579	443.204	697.12	529.579	454.204	579.954	483.245	505.801	1.05025	0.288146	483.245	1132.41	1248.79	976.537	1132.41	6.16992e-05	2.13833	531.218	1119.25	2.10694
13145	A_95_P002741	TA16339_4097	2.13731	0.000277172	10	Cluster: Annexin; n=1; Medicago truncatula|Rep: Annexin - Medicago truncatula (Barrel medic)	2051.04	2051.04	1935.75	2410.81	1659.95	2398.31	1960.6	2006.29	1.03146	0.324947	1960.6	6147.33	4012.5	4383.7	4383.7	0.000277172	2.13731	2069.41	4847.84	2.34262
35814	A_95_P095513	BP533223	2.13481	0.0688577	0		177.045	431.746	177.045	148.503	172.197	143.148	289.076	201.474	1.12646	0.31936	172.197	377.957	204.942	1863.16	377.957	0.0688577	2.13481	226.952	815.354	3.59262
15137	A_95_P104052	CV016820	2.13397	0.000901378	16	Nicotiana tabacum glycine-rich RNA-binding protein (GRP1) mRNA	17775.7	17775.7	16497.1	18415.8	28241.5	15803.7	17218.7	20421.3	0.930014	0.255758	17218.7	37932.8	33242.9	51159.1	37932.8	0.000901378	2.13397	18992.1	40778.3	2.14712
27176	A_95_P146832	EB450977	2.13217	6.79144e-06	10	Arabidopsis thaliana glycine-rich protein (AT1G15280) mRNA, complete cds	471.183	500.912	471.183	457.412	465.641	530.558	558.829	518.342	0.95964	0.120538	530.558	1004.64	938.287	1165.2	1004.64	6.79144e-06	2.13217	497.422	1036.04	2.08283
22701	A_95_P159107	EH617061	2.13168	0.0249763	12	Cluster: Expansin-like protein precursor; n=1; Solanum tuberosum|Rep: Expansin-like protein precursor - Solanum tuberosum (Potato)	171.207	139.987	207.679	171.207	176.553	197.779	185.558	186.63	0.96337	0.270699	185.558	613.745	364.958	168.051	364.958	0.0249763	2.13168	179.794	382.251	2.12605
19691	A_95_P260291	FG635491	2.13098	0.0103381	6	Ricinus communis RING-H2 finger protein ATL2B, putative, mRNA	366.125	366.125	449.329	320.262	372.666	623.12	519.537	505.108	0.874744	0.098599	519.537	623.245	780.204	1354.79	780.204	0.0103381	2.13098	441.84	919.412	2.08087
5183	A_95_P179857	TA12600_4097	2.1299	0.000946626	13	Cluster: Low temperature and salt responsive protein; n=1; Solanum tuberosum|Rep: Low temperature and salt responsive protein - Solanum tuberosum (Potato)	303.064	280.357	491.204	303.064	287.37	276.195	325.156	296.24	1.10459	0.208228	287.37	645.495	653.704	514.37	645.495	0.000946626	2.1299	327.224	604.523	1.84743
2424	A_95_P010676	D89635	2.12933	0.0633885	10	B-type cyclin related cluster	308.956	729.058	308.956	207.968	244.197	179.546	460.579	294.774	1.20448	0.270671	244.197	657.87	414.392	4152.7	657.87	0.0633885	2.12933	355.051	1741.66	4.90537
14699	A_95_P015882	AF004232	2.1282	0.0799428	10	Cluster: Hydroxy-methyl-glutaryl-coenzyme A reductase; n=1; Nicotiana tabacum|Rep: Hydroxy-methyl-glutaryl-coenzyme A reductase - Nicotiana tabacum (Common tobacco)…	642.579	1430.37	642.579	562.579	673.412	560.995	1660.83	965.079	0.955149	0.427746	673.412	1816.16	1105.83	1367.54	1367.54	0.0799428	2.1282	921.794	1429.84	1.55115
38216	A_95_P176997	TA11848_4097	2.12543	0.00843422	10	Cluster: Auxin repressed/dormancy associated protein; n=1; Solanum lycopersicum|Rep: Auxin repressed/dormancy associated protein - Solanum lycopersicum (Tomato) (Lycopersicon esculentum)…	2513	736.704	2788.5	2513	1045.37	2093.04	942.329	1360.25	1.23984	0.214036	1045.37	5341.2	7171.41	2399.29	5341.2	0.00843422	2.12543	1686.49	4970.63	2.94733
7800	A_95_P083550	FG644215	2.12208	9.7175e-05	0		2121.04	1956.66	2215.2	2121.04	1863.5	1315.5	2898	2025.66	1.01777	0.442864	1863.5	4851.2	4501.02	4087.45	4501.02	9.7175e-05	2.12208	2061.65	4479.89	2.17297
15393	A_95_P278698	AM819186	2.12039	0.0700475	0		2365.97	4333.79	2365.97	2128.04	5122	1687.16	3645.58	3484.91	0.922191	0.339321	3645.58	5016.79	2731.25	10012.7	5016.79	0.0700475	2.12039	3213.76	5920.23	1.84215
32403	A_95_P022701	TA15300_4097	2.11798	0.0646566	5	Cluster: Homolog of Homo sapiens "Histone 1, H2ai; n=1; Takifugu rubripes|Rep: Homolog of Homo sapiens "Histone 1, H2ai - Takifugu rubripes	3893.5	8857.7	3893.5	2873.87	4839.85	2513.6	5716.04	4356.5	1.09777	0.351603	4839.85	8246.33	4094	29210.6	8246.33	0.0646566	2.11798	4782.43	13850.3	2.89608
13371	A_95_P013126	TA14043_4097	2.11733	0.196938	2	Cluster: CYP1; n=1; Solanum lycopersicum|Rep: CYP1 - Solanum lycopersicum (Tomato) (Lycopersicon esculentum)	2758.93	2098.95	2758.93	3993.91	2216.43	6247.75	3452.08	3972.09	0.871417	0.240392	3452.08	5841.58	5896.2	2040.54	5841.58	0.196938	2.11733	3461.34	4592.77	1.32688
21090	A_95_P224377	EB449841	2.10737	0.00825741	3	Leucine-rich repeat, plant specific [Medicago truncatula (Barrel medic)]	308.311	275.383	308.311	351.836	341.921	615.349	386.331	447.867	0.848143	0.097638	386.331	698.287	649.724	535.683	649.724	0.00825741	2.10737	379.855	627.898	1.65299
43075	A_95_P003296	FG635715	2.10707	0.0014274	10	Taxus chinensis taxadiene synthase mRNA, complete cds	115.914	116.642	110.681	115.914	102.817	103.909	112.41	106.379	1.03776	0.0437022	103.909	244.239	146.099	262.386	244.239	0.0014274	2.10707	110.395	217.574	1.97086
24662	A_95_P043331	BP130586	2.10574	0.00408248	15	Isoamylase isoform 2 related cluster	206.972	179.546	206.972	249.392	196.991	212.652	222.355	210.666	1.0031	0.47739	212.652	517.12	435.829	255.857	435.829	0.00408248	2.10574	211.318	402.935	1.90677
8827	A_95_P269472	EB425343	2.10459	0.403354	15	Cluster: Glutamine synthetase; n=1; Nicotiana plumbaginifolia|Rep: Glutamine synthetase - Nicotiana plumbaginifolia (Leadwort-leaved tobacco)	2213.41	2213.41	2081.37	2673.83	3080.66	9726.2	4032.16	5613.01	0.706918	0.0946498	4032.16	3707	4875.08	4658.33	4658.33	0.403354	2.10459	3967.94	4413.47	1.11228
37523	A_95_P197502	TA16575_4097	2.10281	0.0104155	10	Cluster: Hypothetical protein; n=1; Oryza sativa (indica cultivar-group)|Rep: Hypothetical protein - Oryza sativa subsp. indica (Rice)	1297.81	1297.81	917.287	1739.33	1111.45	2145.37	1283.91	1513.58	0.935439	0.324698	1283.91	2729.04	1772.95	2868.12	2729.04	0.0104155	2.10281	1415.86	2456.7	1.73513
41168	A_95_P002361	TA13470_4097	2.10001	0.083596	5	Cluster: Histone H2B-like protein; n=1; Solanum tuberosum|Rep: Histone H2B-like protein - Solanum tuberosum (Potato)	4565.75	12884.5	4565.75	2957.5	6112.5	2475.75	8436.37	5674.87	1.09936	0.382731	6112.5	9588.12	4129.29	54379.8	9588.12	0.083596	2.10001	6238.72	22699.1	3.63842
30995	A_95_P203912	TA17955_4097	2.09893	0.0112414	13	Cluster: Putative EARLY flowering 4 protein; n=1; Solanum lycopersicum|Rep: Putative EARLY flowering 4 protein - Solanum lycopersicum (Tomato) (Lycopersicon esculentum)…	112.285	112.16	112.285	112.815	114.931	140.233	126.597	127.254	0.941718	0.0562345	126.597	188.552	235.679	507.454	235.679	0.0112414	2.09893	119.837	310.562	2.59153
2582	A_95_P042336	BP130332	2.09829	0.00129831	7	Protein At2g46210 related cluster; Nicotiana tabacum sphingolipid delta-8 desaturase (DXDES) mRNA, complete cds	1017.91	1270.37	962.62	1017.91	1116.87	804.704	1317.91	1079.83	1.00176	0.49193	1116.87	2135.87	1518.29	2377.12	2135.87	0.00129831	2.09829	1081.73	2010.43	1.85853
19236	A_95_P087338	BP529769	2.09775	0.00840716	16	Cluster related to UPI00005151EE;Arabidopsis thaliana EMB1865 (embryo defective 1865); RNA binding (EMB1865) mRNA, complete cds	185.207	296.819	185.207	174.218	231.445	140.825	264.631	212.3	1.01519	0.455253	231.445	388.518	277.672	514.37	388.518	0.00840716	2.09775	215.524	393.52	1.82588
27508	A_95_P014836	TA16067_4097	2.09493	0.0845824	9	Cluster: Putative DnaJ protein; n=1; Camellia sinensis|Rep: Putative DnaJ protein - Camellia sinensis (Tea)	5569.25	3293.79	5569.25	6581.25	2921.6	9238	3946.75	5368.78	0.979447	0.462209	3946.75	12155.7	11667.2	3037.37	11667.2	0.0845824	2.09493	5258.44	8953.41	1.70268
13525	A_95_P298453	FG142676	2.09469	0.00439585	10	Solanum tuberosum clone 096F02 tubulin alpha-5 chain-like protein	1315.7	1257.18	1631.45	1315.7	1418.16	1466.16	1416.1	1433.47	0.988829	0.399238	1418.16	4285.58	2756	2011.37	2756	0.00439585	2.09469	1417.46	3017.65	2.12891
27278	A_95_P088443	BP530065	2.0939	0.0697597	0		221.256	432.287	221.256	192.645	239.044	205.564	358.897	267.835	1.02656	0.440203	239.044	463.287	260.286	2989.54	463.287	0.0697597	2.0939	274.949	1237.7	4.50157
22520	A_95_P188662	EB424888	2.08901	0.00374554	2	Cluster: Peroxidase precursor; n=1; Solanum lycopersicum|Rep: Peroxidase precursor - Solanum lycopersicum (Tomato) (Lycopersicon esculentum)	727.995	1040.35	727.995	477.245	762.87	902.599	1122.81	929.426	0.902684	0.201573	902.599	1827.16	1520.79	1205.75	1520.79	0.00374554	2.08901	838.978	1517.9	1.80922
11011	A_95_P034269	TA18325_4097	2.08749	0.0647768	10	Cluster: Putative microtubule-associated protein, identical; n=1; Solanum demissum|Rep: Putative microtubule-associated protein, identical - Solanum demissum (Wild potato)…	144.583	303.397	144.583	132.657	149.017	128.272	227.149	168.146	1.07553	0.35313	149.017	301.815	178.514	1497.62	301.815	0.0647768	2.08749	180.846	659.316	3.64574
23193	A_95_P153167	EB683477	2.08613	7.96448e-06	16	Putative DNA-directed RNA polymerase [Arabidopsis thaliana (Mouse-ear cress)]	460.579	559.766	460.579	425.454	522.495	500.87	502.662	508.676	0.973713	0.274016	502.662	854.433	1026.58	960.829	960.829	7.96448e-06	2.08613	495.304	947.28	1.91252
9915	A_95_P025896	BP533402	2.08503	0.0735893	10	Arabidopsis thaliana PLP9 (PATATIN-LIKE PROTEIN 9); nutrient reservoir (PLP9) mRNA, complete cds	301.732	552.745	301.732	268.436	396.58	288.66	586.454	423.898	0.941503	0.355923	396.58	629.12	310.705	1080.47	629.12	0.0735893	2.08503	399.101	673.433	1.68737
35667	A_95_P220532	DV159716	2.08262	0.000680206	0		315.536	432.287	274.593	315.536	491.829	293.614	238.94	341.461	0.99904	0.497275	293.614	657.141	638.079	836.204	657.141	0.000680206	2.08262	341.133	710.474	2.08269
29662	A_95_P033404	EB678137	2.08248	0.0601827	5	Cluster: Homolog of Homo sapiens "Histone 1, H2ai; n=1; Takifugu rubripes|Rep: Homolog of Homo sapiens "Histone 1, H2ai - Takifugu rubripes	7194.14	14621	7194.14	4744.45	8316	5115.25	10073.7	7834.98	1.06498	0.386702	8316	14981.7	7538.91	55098.2	14981.7	0.0601827	2.08248	8344.08	25872.9	3.10075
41664	A_95_P020231	TA22055_4097	2.08216	0.00179923	1	Cluster: Multi antimicrobial extrusion protein MatE; n=1; Medicago truncatula|Rep: Multi antimicrobial extrusion protein MatE - Medicago truncatula (Barrel medic)…	415.871	415.871	496.974	364.459	442.329	348.545	369.125	386.666	1.05056	0.23022	369.125	887.079	531.12	865.912	865.912	0.00179923	2.08216	406.217	761.37	1.87429
30172	A_95_P017526	BP530512	2.08042	0.0367821	10	Drm3-like protein related cluster	1889.56	1511.66	4570.47	1889.56	1087.08	613.995	877.808	859.627	2.04557	0.0691201	877.808	6650.7	3931.08	2281.75	3931.08	0.0367821	2.08042	1758.43	4287.84	2.43845
40133	A_95_P041361	BP130071	2.07828	0.00854449	10	Arabidopsis thaliana HHP1 (HEPTAHELICAL TRANSMEMBRANE PROTEIN1); receptor (HHP1) mRNA, complete cds	178.222	199.042	175.996	178.222	214.683	328.613	263.654	268.983	0.842809	0.0333241	263.654	292.032	411.538	370.395	370.395	0.00854449	2.07828	226.701	357.988	1.57912
19899	A_95_P240823	AJ717949	2.07764	0.0659142	4	Arabidopsis thaliana RPK1 (RECEPTOR-LIKE PROTEIN KINASE 1); kinase/ protein binding / receptor signaling protein serine/threonine kinase (RPK1) mRNA, complete cds,28% query coverage	198.441	449.266	198.441	164.033	210.788	180.746	384.644	258.726	1.02291	0.459719	210.788	412.288	239.543	1229.5	412.288	0.0659142	2.07764	264.653	627.109	2.36955
27585	A_95_P104757	EB447745	2.0772	0.0381783	10	Cluster: Allergen-like protein BRSn20; n=1; Sambucus nigra|Rep: Allergen-like protein BRSn20 - Sambucus nigra (European elder)	1397.75	1583.08	1397.75	1196.75	3141.41	1225.04	1654.54	2007	0.846917	0.178673	1654.54	2903.39	2180.7	2906.87	2903.39	0.0381783	2.0772	1699.76	2663.65	1.56708
15752	A_95_P000091	AJ717873	2.07674	0.0743484	5	Cluster: Probable histone H2B.1; n=2; Medicago truncatula|Rep: Probable histone H2B.1 - Medicago truncatula (Barrel medic)	6757.33	16929.2	6757.33	5067.16	8261.95	4111.2	12418.9	8264.01	1.0799	0.389831	8261.95	14033.2	7814.04	82782.2	14033.2	0.0743484	2.07674	8924.29	34876.5	3.90804
36524	A_95_P001321	CV017371	2.07479	0.000200194	2	Cluster: Catalase isozyme 1; n=1; Nicotiana tabacum|Rep: Catalase isozyme 1 - Nicotiana tabacum (Common tobacco)	1801.87	908.495	1932.72	1801.87	1343.66	1808.62	1050.75	1401.01	1.05235	0.36303	1343.66	3738.5	4698.91	3234.37	3738.5	0.000200194	2.07479	1474.35	3890.59	2.63885
2781	A_95_P088268	BP530000	2.07358	0.000588786	6	Kelch repeat-containing F-box protein-like related cluster	371.437	319.887	439.996	371.437	316.015	367.125	358.897	347.345	1.04284	0.239864	358.897	844.37	770.204	532.266	770.204	0.000588786	2.07358	362.226	715.613	1.9756
31160	A_95_P027466	U66402	2.07341	0.104783	8	Cluster: Phosphate/phosphoenolpyruvate translocator; n=1; Nicotiana tabacum|Rep: Phosphate/phosphoenolpyruvate translocator - Nicotiana tabacum (Common tobacco)	1019.5	2926.87	1019.5	928.537	2187.83	1046.2	2050.54	1761.52	0.961239	0.431674	2050.54	2113.83	1193.95	7383.7	2113.83	0.104783	2.07341	1693.25	3563.83	2.10473
13862	A_95_P024856	EB444508	2.07312	0.00659132	10	Cluster: Hydroxyproline-rich glycoprotein precursor; n=1; Phaseolus vulgaris|Rep: Hydroxyproline-rich glycoprotein precursor - Phaseolus vulgaris (Kidney bean) (French bean)…	2328.54	1532	2397.66	2328.54	1061.12	958.245	953.724	991.03	1.55247	0.00868642	958.245	4827.33	2440.33	7347.75	4827.33	0.00659132	2.07312	1538.55	4871.8	3.16649
32547	A_95_P091463	BP531362	2.06971	0.0830171	10	CDS related cluster;Arabidopsis thaliana glycosyl hydrolase family 17 protein (AT1G32860	600.162	1221.16	600.162	452.287	868.829	580.329	1136.87	862.009	0.939595	0.36672	868.829	1242.16	614.829	2331.68	1242.16	0.0830171	2.06971	809.94	1396.22	1.72386
8974	A_95_P000091	AJ717873	2.06956	0.0723231	5	Cluster: Probable histone H2B.1; n=2; Medicago truncatula|Rep: Probable histone H2B.1 - Medicago truncatula (Barrel medic)	5947.16	14524.9	5947.16	4216.91	7335.31	3735.04	10909.4	7326.57	1.06163	0.411932	7335.31	12308	7074.7	67816.3	12308	0.0723231	2.06956	7778.11	29066.3	3.73694
33548	A_95_P131207	EB431335	2.06897	0.0791486	10	Nicotiana tabacum acyl3b mRNA for acyltransferase-like protein, complete cds	452.87	550.204	452.87	362.042	893.995	856.204	787.287	845.829	0.76899	0.00168474	856.204	1074.81	673.329	936.974	936.974	0.0791486	2.06897	650.434	895.037	1.37606
31764	A_95_P014496	X12739	2.06895	0.0151822	1	Cluster: Pathogenesis-related protein R major form precursor; n=2; Nicotiana tabacum|Rep: Pathogenesis-related protein R major form precursor - Nicotiana tabacum (Common tobacco)…	539.433	539.433	488.454	1201.12	199.601	770.62	261.575	410.599	1.40478	0.159439	261.575	1644.58	1116.06	1028.6	1116.06	0.0151822	2.06895	576.8	1263.08	2.1898
41504	A_95_P015286	DW003897	2.06798	0.0928723	1	Cluster: Elicitor inducible protein; n=1; Nicotiana tabacum|Rep: Elicitor inducible protein - Nicotiana tabacum (Common tobacco)	308.894	152.447	692.995	308.894	249.683	188.098	171.207	202.996	1.44775	0.162767	188.098	849.308	638.787	177.398	638.787	0.0928723	2.06798	293.887	555.164	1.88904
19592	A_95_P298173	FG137301	2.06793	0.00046432	6	Tomato ATP-dependent protease (CD4A) gene, complete cds	1119.75	1119.75	960.87	1162.04	1057.39	1357.22	1006.58	1140.4	0.973907	0.32988	1057.39	2315.56	2664.1	1696.54	2315.56	0.00046432	2.06793	1110.64	2225.4	2.00371
25509	A_95_P105907	CV017677	2.06787	0.00042026	12	Nicotiana tabacum partial mRNA for pectin methylesterase	31500.8	30154.1	40453.4	31500.8	34142.3	25671	31330.7	30381.3	1.06015	0.210542	31330.7	65139.6	50180.1	75539	65139.6	0.00042026	2.06787	32208.7	63619.6	1.97523
14484	A_95_P224727	FG134806	2.06604	0.157496	6	Ricinus communis Aspartic proteinase nepenthesin-1 precursor, putative, mRNA; Populus tremula isolate swl77-63 aspartyl protease gene, partial cds	838.537	2284.91	838.537	281.459	801.495	394.476	2279.08	1158.35	0.989908	0.489402	801.495	1732.45	737.954	3366.35	1732.45	0.157496	2.06604	1146.66	1945.59	1.69674
25845	A_95_P208442	TA18970_4097	2.06529	0.0661931	5	Cluster: Histone H2B; n=1; Gossypium hirsutum|Rep: Histone H2B - Gossypium hirsutum (Upland cotton) (Gossypium mexicanum)	691.245	1596.6	691.245	431.892	797.162	502.662	1082.25	794.023	1.07088	0.393791	797.162	1427.62	759.329	5627.56	1427.62	0.0661931	2.06529	850.301	2604.84	3.06343
28636	A_95_P022996	TA18991_4097	2.06409	0.152236	15	Cluster: Sucrose synthase; n=1; Solanum lycopersicum|Rep: Sucrose synthase - Solanum lycopersicum (Tomato) (Lycopersicon esculentum)	1483.72	2315.75	1442.33	1483.72	2210	2323.68	2544.04	2359.24	0.870303	0.0558702	2323.68	3697.58	3062.54	1249.1	3062.54	0.152236	2.06409	2053.25	2669.74	1.30025
29309	A_95_P290014	DV161729	2.06389	1.91643e-05	4	Serine/threonine protein kinase SAPK8-like protein [Solanum tuberosum (Potato)]	1025.25	802.954	1063.97	1025.25	861.37	604.37	734.329	733.356	1.15729	0.0520771	734.329	2486.95	2116	1958.75	2116	1.91643e-05	2.06389	848.707	2187.23	2.57713
37943	A_95_P109447	EH620863	2.06309	0.00429145	12	Cluster: Cell wall protein; n=1; Nicotiana tabacum|Rep: Cell wall protein - Nicotiana tabacum (Common tobacco)	1858.16	907.933	1994.1	1858.16	726.579	607.87	693.912	676.12	1.67341	0.0284595	693.912	4334.75	3833.56	1889.25	3833.56	0.00429145	2.06309	1131.43	3352.52	2.96309
34030	A_95_P153012	TA14076_4097	2.06206	0.14167	5	Cluster: H/ACA ribonucleoprotein complex subunit 4; n=1; Arabidopsis thaliana|Rep: H/ACA ribonucleoprotein complex subunit 4 - Arabidopsis thaliana (Mouse-ear cress)…	750.662	2843.54	750.662	517.849	3487.5	439.829	1539.75	1822.36	0.876074	0.358184	1539.75	1547.91	853.245	8741.29	1547.91	0.14167	2.06206	1596.52	3714.15	2.3264
8562	A_95_P240269	X85382	2.06187	0.0110712	10	Cluster: Tobacco calretulin; n=1; Nicotiana tabacum|Rep: Tobacco calretulin - Nicotiana tabacum (Common tobacco)	1353.75	1778.83	1353.75	1210.41	1616.5	1110.04	1583.79	1436.77	1.00379	0.482738	1583.79	2791.25	1693.87	4159.04	2791.25	0.0110712	2.06187	1442.22	2881.38	1.99788
25093	A_95_P101754	CN824837	2.06146	0.00983962	10	Cell division control protein 48 homolog E related cluster	581.787	564.704	581.787	728.204	539.454	840.62	650.87	676.981	0.961533	0.318388	650.87	1199.33	1243	705.079	1199.33	0.00983962	2.06146	650.94	1049.13	1.61172
18055	A_95_P217622	X92966	2.06123	0.0721945	10	Cluster: A-type cyclin; n=1; Nicotiana tabacum|Rep: A-type cyclin - Nicotiana tabacum (Common tobacco)	230.614	532.329	230.614	194.673	250.39	179.134	399.497	276.34	1.07756	0.374664	250.39	475.349	262.739	2641.97	475.349	0.0721945	2.06123	297.773	1126.69	3.78372
37832	A_95_P215202	TA20434_4097	2.06099	0.00161198	14	Cluster: Chloroplast 30S ribosomal protein S8; n=2; Nicotiana|Rep: Chloroplast 30S ribosomal protein S8 - Nicotiana sylvestris (Wood tobacco)	4392.95	5511.29	4392.95	3829.91	4429.79	3528.54	3921.58	3959.97	1.07804	0.165349	3921.58	14489.9	9053.83	7789.33	9053.83	0.00161198	2.06099	4269.01	10444.3	2.44655
26770	A_95_P013731	TA14299_4097	2.06087	0.100813	10	Cluster: MLP-like protein 423; n=1; Arabidopsis thaliana|Rep: MLP-like protein 423 - Arabidopsis thaliana (Mouse-ear cress)	827.329	2086.93	827.329	394.539	1099.12	949.745	1777.83	1275.56	0.932331	0.388164	1099.12	1705.02	835.183	4382	1705.02	0.100813	2.06087	1189.25	2307.4	1.94021
16424	A_95_P034034	AJ718058	2.06047	0.0605558	4	Protein kinase related cluster	335.965	717.912	335.965	242.327	267.168	197.239	503.683	322.696	1.16946	0.280245	267.168	692.245	401.997	3370.08	692.245	0.0605558	2.06047	377.382	1488.11	3.94324
10682	A_95_P110952	FG641444	2.06019	0.0174478	5	Ricinus communis conserved hypothetical protein, mRNA;;;CCHC domain containing 9 (ZCCHC9)	3132.54	1611.2	3132.54	3566.95	2418.16	1440.47	1701.54	1853.39	1.24734	0.11887	1701.54	6453.62	7342.37	2224.12	6453.62	0.0174478	2.06019	2311.81	5340.04	2.30989
395	A_95_P189027	TA14703_4097	2.0598	0.224278	10	Cluster: Gb|AAD32907.1; n=1; Arabidopsis thaliana|Rep: Gb|AAD32907.1 - Arabidopsis thaliana (Mouse-ear cress)	1393.66	1383.29	1393.66	1959.56	1432.66	5426.04	2068.16	2975.62	0.765295	0.163776	2068.16	2587.54	3695.25	2870.66	2870.66	0.224278	2.0598	2277.23	3051.15	1.33985
13368	A_95_P136612	FG134239	2.0594	0.0160849	4	Nicotiana benthamiana 4-diphosphocytidyl-2-C-methyl-D-erythritol kinase mRNA, complete cds;Lycopersicon esculentum ripening-associated protein (pTOM41) gene, partial cds; nuclear gene for chromoplast product	884.662	1182.7	697.12	884.662	1094.29	765.162	1142.79	1000.75	0.960405	0.344869	1094.29	1821.87	1027.81	2580.04	1821.87	0.0160849	2.0594	961.12	1809.9	1.88312
18017	A_95_P161912	DQ350318	2.05707	0.0031167	2	Cluster: CYP81B2v2; n=1; Nicotiana tabacum|Rep: CYP81B2v2 - Nicotiana tabacum (Common tobacco)	311.809	287.37	333.757	311.809	291.407	411.205	379.082	360.565	0.931238	0.132159	379.082	641.412	900.037	471.266	641.412	0.0031167	2.05707	335.771	670.905	1.9981
10475	A_95_P092853	FG637486	2.05705	0.0026255	10	Petunia Hybrida mRNA for Gip1-like protein (gip5 gene)	1084.62	1368.08	1084.62	627.204	1032.62	779.787	1402	1071.47	0.979079	0.440581	1032.62	2231.12	1539.52	2246.2	2231.12	0.0026255	2.05705	1049.05	2005.61	1.91184
8174	A_95_P251979	AJ001771	2.05445	0.00925665	15	Cluster: Glucose-6-phosphate dehydrogenase precursor; n=1; Nicotiana tabacum|Rep: Glucose-6-phosphate dehydrogenase precursor - Nicotiana tabacum (Common tobacco)…	1716.62	1762.56	1716.62	1387.45	2008.41	1475.52	1804.25	1762.72	0.960143	0.255578	1804.25	3526.7	3986.54	1780.37	3526.7	0.00925665	2.05445	1692.47	3097.87	1.83039
33697	A_95_P176312	U91562	2.05431	0.0145257	10	Cluster: Beta-tubulin 1; n=1; Nicotiana tabacum|Rep: Beta-tubulin 1 - Nicotiana tabacum (Common tobacco)	9304.91	14040	9304.91	7206.16	12836.8	7554.41	11862.3	10751.2	0.973608	0.41871	11862.3	19115.2	12200.6	26991.5	19115.2	0.0145257	2.05431	10467.4	19435.7	1.85678
4752	A_95_P187322	TA14319_4097	2.05416	0.000184222	0		4272.12	4272.12	4725.37	3655.62	4470.58	1832.29	4508.5	3603.79	1.08518	0.274359	4470.58	8775.62	9074.04	7568.58	8775.62	0.000184222	2.05416	3910.75	8472.75	2.16653
14443	A_95_P184552	EB451590	2.05251	0.0317321	12	Expansin-like protein [Quercus robur (English oak)]	718.641	501.745	945.954	718.641	751.412	830.204	645.954	742.523	0.986257	0.445147	751.412	3500.31	1475.02	791.495	1475.02	0.0317321	2.05251	732.318	1922.27	2.62492
11549	A_95_P106487	CV017919	2.05173	0.0119864	10	Auxin-repressed protein related cluster	3910.87	1211.29	4923.12	3910.87	1707.16	3365.5	1717.27	2263.31	1.23972	0.215002	1717.27	8024.04	11064.2	3651.41	8024.04	0.0119864	2.05173	2805.87	7579.88	2.70144
21227	A_95_P178557	EB425881	2.05065	0.0960868	13	Cluster: 1-aminocyclopropane-1-carboxylate oxidase; n=1; Solanum lycopersicum|Rep: 1-aminocyclopropane-1-carboxylate oxidase - Solanum lycopersicum (Tomato) (Lycopersicon esculentum)…	1665.83	1385.27	2646.66	1665.83	2041.68	1680.52	1200.45	1640.88	1.07873	0.299634	1680.52	3608.7	3416.04	1007.7	3416.04	0.0960868	2.05065	1770.07	2677.48	1.51264
29745	A_95_P016686	TA17563_4097	2.0499	0.0246069	0		2321.37	3773.5	1448.58	2321.37	3034.04	1220.54	2702.83	2319.13	1.04212	0.417402	2702.83	4758.58	2637.37	6223.45	4758.58	0.0246069	2.0499	2416.81	4539.8	1.87843
9265	A_95_P163707	EH623899	2.04889	1.17123e-05	13	Cluster: Low temperature and salt responsive protein; n=1; Solanum tuberosum|Rep: Low temperature and salt responsive protein - Solanum tuberosum (Potato)	591.537	591.537	781.766	539.87	626.474	655.099	632.433	638.002	0.999782	0.498594	632.433	1212	1111.41	1262.16	1212	1.17123e-05	2.04889	637.863	1195.19	1.87374
33968	A_95_P119397	DV162575	2.04831	0.000397232	5	Transcription initiation factor IIB-2 [Arabidopsis thaliana (Mouse-ear cress)]	640.099	638.954	640.099	727.183	672.37	726.079	709.787	702.745	0.975809	0.182266	709.787	1596.12	1311.12	1023.22	1311.12	0.000397232	2.04831	685.745	1310.15	1.91056
2299	A_95_P160477	EH619177	2.04769	0.000101254	0		251.928	251.928	246.274	273.428	192.833	289.826	338.631	273.763	0.969768	0.361865	289.826	462.079	570.287	515.87	515.87	0.000101254	2.04769	265.487	516.079	1.9439
17888	A_95_P078815	BP527611	2.04624	0.0139957	0		174.406	174.406	149.096	202.954	144.769	195.169	180.579	173.506	1.00571	0.465676	180.579	356.876	284.352	845.537	356.876	0.0139957	2.04624	174.496	495.588	2.84012
21275	A_95_P116527	DV159288	2.0456	0.217091	10	Gibberellin oxidase-like protein [Arabidopsis thaliana (Mouse-ear cress)]	437.787	301.773	437.787	670.495	344.754	1888.97	709.787	981.172	0.739519	0.172683	709.787	895.537	1845.37	526.704	895.537	0.217091	2.0456	725.595	1089.2	1.50112
14308	A_95_P188602	TA14607_4097	2.04488	0.00915752	15	Tim17/Tim22/Tim23 family	796.704	1236.08	796.704	699.62	1297.41	594.37	1091.41	994.398	0.957966	0.384528	1091.41	1629.16	1340.66	2432.5	1629.16	0.00915752	2.04488	952.599	1800.77	1.89038
22929	A_95_P105387	CV017445	2.04456	0.158477	6	Cucumisin-like serine protease; subtilisin-like protease related cluster	6405.72	4871.97	6405.72	7820.12	7190.66	11702	7289.37	8727.33	0.864713	0.120169	7289.37	13096.9	15911.1	3015.04	13096.9	0.158477	2.04456	7546.63	10674.3	1.41445
8505	A_95_P010511	TA15319_4097	2.04449	0.0365908	5	Solanum lycopersicum JA-induced WRKY protein mRNA; Cluster: WIZZ; n=2; Nicotiana tabacum|Rep: WIZZ - Nicotiana tabacum (Common tobacco)	393.393	228.29	473.537	393.393	340.318	443.204	289.076	357.533	1.01055	0.466881	340.318	1125.75	804.287	258.685	804.287	0.0365908	2.04449	361.303	729.572	2.01928
14200	A_95_P249647	U66402	2.04271	0.104628	8	Cluster: Phosphate/phosphoenolpyruvate translocator; n=1; Nicotiana tabacum|Rep: Phosphate/phosphoenolpyruvate translocator - Nicotiana tabacum (Common tobacco)	649.829	1752.5	649.829	636.433	1433.29	661.141	1411.33	1168.59	0.933395	0.373017	1411.33	1327.41	788.933	4711.66	1327.41	0.104628	2.04271	1090.75	2276	2.08664
2792	A_95_P089883	BP530697	2.0424	0.0858073	10	Phytocyanin-related protein Pn14 related cluster	479.62	1474.29	479.62	271.182	367.625	259.766	951.162	526.184	1.20479	0.320849	367.625	979.579	393.268	6351.7	979.579	0.0858073	2.0424	633.94	2574.85	4.06166
21770	A_95_P241940	DV160944	2.04208	0.00442302	15	Cluster: Ribose-phosphate pyrophosphokinase 4; n=1; Spinacia oleracea|Rep: Ribose-phosphate pyrophosphokinase 4 - Spinacia oleracea (Spinach)	2731.83	4138.64	2731.83	2419.14	4168.54	2863.62	4001.95	3678.04	0.92095	0.21694	4001.95	5578.62	4632.04	6948.2	5578.62	0.00442302	2.04208	3387.29	5719.62	1.68856
32533	A_95_P031211	DV161481	2.03742	0.16219	10	Cluster: H/ACA ribonucleoprotein complex subunit 4; n=1; Arabidopsis thaliana|Rep: H/ACA ribonucleoprotein complex subunit 4 - Arabidopsis thaliana (Mouse-ear cress)…	2296.02	9300.12	2296.02	1782.52	11776.2	1231.33	6469.54	6492.36	0.843446	0.314516	6469.54	4677.95	2220.25	29514.8	4677.95	0.16219	2.03742	5475.95	12137.7	2.21654
553	A_95_P211332	TA19587_4097	2.03282	0.000848321	13	response to stress	999.329	999.329	1352.52	910.12	979.329	731.745	951.766	887.613	1.1125	0.135033	951.766	2031.45	1526.66	2362.25	2031.45	0.000848321	2.03282	987.467	1973.45	1.9985
3317	A_95_P142222	EB445748	2.0312	0.0720418	10	Brugia malayi acetylcholine regulator unc-18 partial mRNA;18% query coverage	249.101	604.224	249.101	207.968	228.706	215.304	471.287	305.099	1.07975	0.381543	228.706	505.974	323.136	3151.66	505.974	0.0720418	2.0312	329.432	1326.92	4.02792
30394	A_95_P177002	TA11849_4097	2.03066	0.0121852	10	Cluster: Auxin repressed/dormancy associated protein; n=1; Solanum lycopersicum|Rep: Auxin repressed/dormancy associated protein - Solanum lycopersicum (Tomato) (Lycopersicon esculentum)…	14630.3	4376.16	17642.7	14630.3	6753.91	13670.8	6367.2	8930.63	1.18396	0.259992	6753.91	29709.1	35723.7	13198.2	29709.1	0.0121852	2.03066	10573.5	26210.3	2.47887
37918	A_95_P099133	BP534804	2.02856	0.0255484	0		119.171	231.299	119.171	112.16	182.024	121.822	180.868	161.571	0.977219	0.436793	180.868	241.745	239.979	644.204	241.745	0.0255484	2.02856	157.891	375.309	2.37702
22919	A_95_P112627	CV020767	2.02813	0.013526	10	Hypothetical protein 7E10 related cluster	877.162	1122.97	877.162	620.287	1091.45	489.537	1026.22	869.072	1.00253	0.493111	1026.22	1779	992.849	1798.83	1779	0.013526	2.02813	871.273	1523.56	1.74866
3622	A_95_P118888	DV161967	2.02685	0.0679604	10	B-type cyclin [Nicotiana tabacum (Common tobacco)]	261.035	584.558	261.035	171.207	223.413	195.647	415.038	278.032	1.10952	0.346277	223.413	529.079	351.044	3947.08	529.079	0.0679604	2.02685	308.483	1609.07	5.21607
2164	A_95_P186412	TA14122_4097	2.0256	0.00641269	0		1398.5	879.787	1625.37	1398.5	629.495	611.912	591.329	610.912	1.56498	0.0176865	611.912	2832.79	1634.66	4583.2	2832.79	0.00641269	2.0256	956.065	3016.88	3.15552
6982	A_95_P083335	FG638409	2.02324	0.0551159	5	Arabidopsis thaliana sigD gene for RNA polymerase sigma subunit SigD and spliced variant SigD*, complete cds; unknown protein	3796.2	2352.79	3796.2	6300.87	2567.91	6358.7	4187.79	4371.47	0.974664	0.448049	4187.79	7862.08	7680.62	4312.47	7680.62	0.0551159	2.02324	4260.71	6618.39	1.55335
43689	A_95_P189947	AF154667	2.02193	0.236115	13	Cluster: 36.4 kDa proline-rich protein; n=1; Solanum lycopersicum|Rep: 36.4 kDa proline-rich protein - Solanum lycopersicum (Tomato) (Lycopersicon esculentum)	269.975	1067.83	269.975	174.758	718.204	328.176	992.849	679.743	0.870866	0.317669	718.204	545.87	297.444	1807	545.87	0.236115	2.02193	591.965	883.436	1.49238
25972	A_95_P136217	EB439884	2.02192	3.39725e-05	16	RNA binding protein containg KH domain.	2087.41	2497.97	2087.41	2027.37	2264.68	2204.45	2626.58	2365.24	0.965968	0.231013	2264.68	4650.12	3701.95	4220.58	4220.58	3.39725e-05	2.02192	2284.75	4190.88	1.83429
37668	A_95_P233959	DV999223	2.01923	0.0837413	9	Cluster: Putative DnaJ protein; n=1; Camellia sinensis|Rep: Putative DnaJ protein - Camellia sinensis (Tea)	6754.58	4049.12	6754.58	7246.25	3526.25	11457.2	4430.33	6471.26	0.964875	0.437149	4430.33	15305.3	13639	3568.45	13639	0.0837413	2.01923	6243.95	10837.6	1.7357
11670	A_95_P076100	BP526893	2.01818	0.0777767	4	Receptor kinase-like protein related cluster	419.621	820.579	419.621	271.556	467.537	343.108	726.141	512.262	0.991856	0.484287	467.537	846.87	391.706	1354.79	846.87	0.0777767	2.01818	508.09	864.454	1.70138
10084	A_95_P296198	EB450777	2.01782	0.185743	10	Ricinus communis Myosin-9, putative, mRNA	909.766	1804.25	909.766	866.912	1316.08	1915.41	1981.45	1737.65	0.843465	0.108573	1915.41	1835.75	954.787	3024.12	1835.75	0.185743	2.01782	1465.64	1938.22	1.32243
34565	A_95_P193342	TA15649_4097	2.01562	1.79698e-05	0		37193.7	30946.9	42726.4	37193.7	40392.1	39467.8	44158.7	41339.5	0.946977	0.150416	40392.1	70859.3	74968.2	86380.5	74968.2	1.79698e-05	2.01562	39147.6	77402.7	1.9772
32768	A_95_P210662	TA19443_4097	2.01533	0.0209205	0		162.22	197.696	160.616	162.22	143.845	136.995	197.301	159.38	1.04433	0.282699	143.845	326.926	208.633	707.329	326.926	0.0209205	2.01533	166.445	414.296	2.48908
23023	A_95_P106227	CV017813	2.01507	0.124249	14	60S ribosomal protein L38 related cluster	923.829	2032.68	923.829	621.224	2372.04	451.558	1357.39	1393.66	0.927858	0.394272	1357.39	1861.58	1047.2	3432.6	1861.58	0.124249	2.01507	1293.12	2113.79	1.63465
37995	A_95_P003191	TA15171_4097	2.01452	0.00014923	10	Cluster: Auxin-responsive protein IAA26; n=1; Arabidopsis thaliana|Rep: Auxin-responsive protein IAA26 - Arabidopsis thaliana (Mouse-ear cress)	254.38	277.298	254.38	246.378	209.835	219.969	224.264	218.023	1.09478	0.00773853	219.969	601.454	403.726	512.454	512.454	0.00014923	2.01452	238.687	505.878	2.11941
19731	A_95_P118653	DV161729	2.01334	4.94523e-05	4	Serine/threonine protein kinase SAPK8-like protein [Solanum tuberosum (Potato)]	1193.62	870.245	1210.75	1193.62	886.287	786.662	881.662	851.537	1.14092	0.0530457	881.662	2403.16	2562.62	1916.87	2403.16	4.94523e-05	2.01334	971.537	2294.22	2.36143
29585	A_95_P290523	EB678291	2.01276	0.072135	0		211.327	420.059	211.327	183.141	221.897	152.961	343.671	239.51	1.0668	0.374352	221.897	425.35	247.48	3282.06	425.35	0.072135	2.01276	255.509	1318.3	5.15949
18801	A_95_P309963	FG138883	2.01122	0.0877814	10	Ricinus communis 50 kDa ketoavyl-ACP synthase, mRNA	1107.31	1811	1107.31	961.454	1698.7	428.996	1441.75	1189.81	1.04347	0.417946	1441.75	2227.04	1002.83	2402.29	2227.04	0.0877814	2.01122	1241.53	1877.38	1.51215
17985	A_95_P224937	FG136012	2.01085	0.0286073	10	Nicotiana tabacum subtilase (SBT1.2A) gene, complete cds	1302	789.141	1341.08	1302	866.495	880.495	745.662	830.884	1.18847	0.0809999	866.495	2807.83	2618.12	711.849	2618.12	0.0286073	2.01085	987.478	2045.93	2.07188
2854	A_95_P215257	DV158047	2.01068	0.00236825	13	Cluster: Dehydration-responsive protein RD22; n=1; Prunus persica|Rep: Dehydration-responsive protein RD22 - Prunus persica	187.685	213.729	187.685	128.027	147.864	138.795	201.381	162.68	1.04241	0.34431	147.864	377.374	235.679	432.204	377.374	0.00236825	2.01068	169.58	348.419	2.0546
43163	A_95_P148022	EB677168	2.01043	0.122422	7	Putative dihydroxy-acid dehydratase [Oryza sativa (japonica cultivar-group)]	1663.08	3637.91	1663.08	1272.79	4054.37	878.912	2684.31	2539.2	0.931487	0.390971	2684.31	3343.5	1617.91	7210.75	3343.5	0.122422	2.01043	2365.23	4057.38	1.71543
30947	A_95_P212967	TA19950_4097	2.01008	0.023558	5	Cluster: DNA replication licensing factor MCM3 homolog; n=1; Zea mays|Rep: DNA replication licensing factor MCM3 homolog - Zea mays (Maize)	183.347	281.459	183.347	166.299	209.047	132.082	217.46	186.197	1.06491	0.309853	209.047	368.541	211.865	626.87	368.541	0.023558	2.01008	198.282	402.425	2.02956
12115	A_95_P312233	FG148516	2.00908	0.034212	0		587.891	485.599	587.891	827.954	566.579	1176.97	765.745	836.433	0.87888	0.190898	765.745	1181.12	1541	805.704	1181.12	0.034212	2.00908	735.124	1175.94	1.59965
33668	A_95_P110457	EB424659	2.00833	0.0121933	10	Auxin-repressed protein [Solanum virginianum]	33702.3	9045.47	38756.8	33702.3	14524.9	35591.4	14898	21671.4	1.12682	0.329066	14898	67685.5	78188.8	31266.4	67685.5	0.0121933	2.00833	24419.8	59046.9	2.41799
39954	A_95_P292133	FG144691	2.00726	0.0745807	6	Lycopersicon esculentum cysteine protease TDI-65 (tdi-65) mRNA	251.367	206.663	251.367	328.176	212.237	524.558	296.278	344.358	0.880518	0.22804	296.278	504.558	683.62	249.476	504.558	0.0745807	2.00726	303.213	479.218	1.58047
9499	A_95_P265496	FG633784	2.00607	0.0169069	13	Solanum lycopersicum anthocyanin acyltransferase mRNA, complete cds; 12% query coverage.	158.515	158.515	141.238	192.645	132.657	185.04	175.334	164.344	0.999358	0.496416	175.334	317.993	247.979	755.537	317.993	0.0169069	2.00607	164.238	440.503	2.6821
9531	A_95_P046501	BP131413	2.00282	6.05951e-05	4	Protein kinase C conserved region 2 related cluster	1182.7	1182.7	1166.08	1397.75	1181	1523.68	1431.91	1378.86	0.952852	0.181417	1431.91	2835.62	2368.75	2228.12	2368.75	6.05951e-05	2.00282	1313.85	2477.5	1.88567
3664	A_95_P164602	EH623847	2.0028	0.0229319	12	Cluster: Expansin-like protein precursor; n=1; Solanum tuberosum|Rep: Expansin-like protein precursor - Solanum tuberosum (Potato)	477.245	330.591	644.454	477.245	469.704	494.954	402.955	455.871	1.03096	0.390285	469.704	1857.45	955.829	522.62	955.829	0.0229319	2.0028	469.984	1111.97	2.36597
17472	A_95_P244637	DV161446	2.00168	0.0305682	5	Regulator of chromosome condensation (RCC1) repeat ; uncertain	499.995	837.829	499.12	499.995	792.495	494.537	795.912	694.315	0.940949	0.307566	792.495	1000.83	694.162	1219.87	1000.83	0.0305682	2.00168	653.315	971.62	1.48722
18038	A_95_P299168	AM782032	2.00014	0.000828648	6	Nicotiana tabacum serine protease mRNA, complete cds	2725.12	2456.16	3619.2	2725.12	2872.7	2668.68	2634.95	2725.45	1.03817	0.296801	2668.68	6310.7	5450.62	4061.41	5450.62	0.000828648	2.00014	2829.47	5274.25	1.86404
33761	A_95_P217677	AJ011894	1.9998	0.0493357	10	Cluster: Cyclin D3.2 protein; n=1; Nicotiana tabacum|Rep: Cyclin D3.2 protein - Nicotiana tabacum (Common tobacco)	1241.56	2163.83	1241.56	1200.22	1500.08	1023.45	1848.45	1457.33	1.02672	0.42668	1500.08	2482.87	1419.45	6175.95	2482.87		1.9998	1496.27	3359.43	2.24521
20788	A_95_P116932	DV159705	1.99946	4.56112e-05	5	Zinc finger protein [Oryza sativa (japonica cultivar-group)]	247.356	254.38	247.356	222.853	215.222	319.034	289.41	274.555	0.939856	0.182313	289.41	494.579	439.35	518.12	494.579		1.99946	258.042	484.016	1.87572
223	A_95_P120347	DW000191	1.99915	0.0119948	10	Hypothetical protein c17 [Nicotiana tabacum (Common tobacco)]	3028.66	2262.45	3906.45	3028.66	3370.5	2776.83	3090.45	3079.26	0.997824	0.490048	3090.45	7223.29	6054.75	3219.54	6054.75		1.99915	3072.56	5499.19	1.78978
21796	A_95_P022206	TC9780	1.99908	0.0920373	10	Metal tolerance protein	472.704	1448.79	472.704	269.018	371.541	243.823	815.849	477.071	1.26526	0.282143	371.541	944.974	263.113	5710.33	944.974		1.99908	603.62	2306.14	3.82051
17974	A_95_P287373	FG638409	1.99726	0.0286924			3983.37	2197.41	3983.37	5519.91	2619.75	6298.5	3778.68	4232.31	0.960769	0.415011	3778.68	8801.64	7955.83	4351.25	7955.83		1.99726	4066.27	7036.24	1.73039
19805	A_95_P067450	BP136869	1.99622	0.0126812			510.995	510.995	442.766	537.204	644.037	687.829	521.329	617.731	0.902269	0.0512606	644.037	1020.06	710.37	1796.5	1020.06		1.99622	557.36	1175.64	2.1093
13211	A_95_P208727	TA19031_4097	1.99573	0.00294039			2996.7	2096.66	2996.7	4592.83	2490.39	3052.37	2309.39	2617.38	1.11679	0.234042	2490.39	5980.62	6584.7	4338.5	5980.62		1.99573	2923.06	5634.61	1.92764
34497	A_95_P109977	AY074787	1.99509	0.0345518			1501.68	1501.68	1501.68	3083.25	2092.89	2715.29	1853.37	2220.52	0.956847	0.380103	2092.89	2756	3177.91	2996	2996		1.99509	2124.69	2976.63	1.40097
35251	A_95_P108367	BP530524	1.99493	0.0367821	10	Solanum tuberosum clone 183E11 Drm3-like protein-like protein mRNA, complete cds	2647.58	2216.1	6534.83	2647.58	1639.25	842.162	1165.16	1215.52	2.06291	0.0685659	1165.16	9721.41	5281.75	3482.16	5281.75		1.99493	2507.51	6161.77	2.45732
5833	A_95_P138357	DV998825	1.99421	0.111705			520.704	520.704	516.454	745.287	669.037	1273.41	813.287	918.579	0.823406	0.0877149	813.287	790.037	1172.31	1038.39	1038.39		1.99421	756.363	1000.25	1.32244
2144	A_95_P272696	EB677203	1.99394	0.218473			3701.2	10124	3701.2	3027.08	8723.5	877.37	7418	5672.95	0.995106	0.493724	7418	7380	2648.91	14732.1	7380		1.99394	5645.19	8253.66	1.46207
40265	A_95_P023711	TA14702_4097	1.99379	0.409622			1833	1950.91	1607.43	1833	1607.54	7630.79	2802.54	4013.62	0.723877	0.14782	2802.54	2394.33	3654.62	3689.12	3654.62		1.99379	2905.37	3246.02	1.11725
36136	A_95_P085580	BP529320	1.99362	0.0320637			189.959	287.37	189.959	189.836	228.706	215.304	284.664	242.891	0.957794	0.31266	228.706	378.707	216.091	434.392	378.707		1.99362	232.64	343.063	1.47465
26622	A_95_P294648	FG160522	1.99102	0.0313743			512.329	522.12	512.329	475.933	517.579	833.079	541.391	630.683	0.899139	0.140974	541.391	1020.06	1246.04	512.454	1020.06		1.99102	567.072	926.183	1.63327
36645	A_95_P192843	TA15543_4097	1.98883	0.00498127			17699.5	24388.5	17699.5	15777.3	18997.7	18686.8	22686	20123.5	0.979252	0.39415	18997.7	35201.3	23819.6	42339.2	35201.3		1.98883	19706	33786.7	1.71454
19624	A_95_P262226	EH622514	1.98618	0.0722799			210.829	451.287	210.829	144.049	183.18	153.309	322.845	219.778	1.11135	0.335458	183.18	418.746	224.264	3053.08	418.746		1.98618	244.25	1232.03	5.04414
21834	A_95_P011006	DV157631	1.98544	0.00510712			1621.79	2521.75	1621.79	1396.16	2446.5	1170.5	2206.45	1941.15	0.975637	0.432391	2206.45	3219.95	2980	4829.87	3219.95		1.98544	1893.86	3676.61	1.94133
4959	A_95_P312413	FG156048	1.98158	0.0146334			284.955	265.525	284.955	337.339	295.653	439.829	356.168	363.884	0.906641	0.110821	356.168	564.662	604.224	348.545	564.662		1.98158	329.912	505.81	1.53317
3231	A_95_P003006	FG151495	1.98124	0.153033			1170.06	480.704	2586.25	1170.06	727.537	576.329	526.849	610.238	1.6572	0.133589	576.329	2318.16	2464.83	406.413	2318.16		1.98124	1011.29	1729.8	1.7105
28714	A_95_P313628	FG168965	1.98115	0.00360992			452.87	434.912	452.87	470.391	463.662	659.704	540.37	554.579	0.90817	0.0768184	540.37	897.204	965.829	616.724	897.204		1.98115	503.652	826.585	1.64118
38646	A_95_P205822	TA18372_4097	1.98043	0.0191565			1164.58	1164.58	1143.93	1620.27	1285.22	1693.37	1537.62	1505.4	0.934964	0.186849	1537.62	2306.37	2496.41	1414.5	2306.37		1.98043	1407.5	2072.43	1.47242
17777	A_95_P118472	AM851009	1.97972	0.000739255	8	Nicotiana tabacum mRNA for sulfate transporter-like protein (C468 gene)	204.446	187.622	271.577	204.446	205.688	171.351	164.322	180.454	1.11294	0.113962	171.351	511.12	404.747	325.031	404.747		1.97972	200.834	413.633	2.05957
42327	A_95_P160067	EH618687	1.97952	0.0182663			429.204	429.204	385.498	646.641	440.162	645.495	435.537	507.065	0.980327	0.430174	440.162	932.558	849.62	531.412	849.62		1.97952	497.09	771.197	1.55142
34117	A_95_P026301	TA15688_4097	1.97864	0.0728005			3442.7	6117.91	3366.16	3442.7	6278.37	2633.91	4678.7	4530.33	0.975564	0.440565	4678.7	6811.87	3751.87	10098.2	6811.87		1.97864	4419.63	6887.3	1.55834
38562	A_95_P000651	EH623899	1.9771	3.29379e-05			295.653	295.653	381.623	292.615	315.348	344.546	349.44	336.445	0.980461	0.346907	344.546	585.62	504.995	584.537	584.537		1.9771	329.871	558.384	1.69274
35763	A_95_P001811	NP916959	1.97649	0.075529			504.995	1339	504.995	436.912	607.12	350.211	841.995	599.775	1.13382	0.322597	607.12	998.12	601.745	4498.16	998.12		1.97649	680.038	2032.68	2.98906
39382	A_95_P209592	FG644082	1.9746	0.0736181			307.645	218.33	451.245	307.645	235.596	218.33	220.301	224.742	1.2247	0.105996	220.301	615.329	607.474	157.733	607.474		1.9746	275.241	460.179	1.67191
16805	A_95_P102642	TA12506_4097	1.97403	0.121939			1973.41	3698.93	1973.41	1522.5	4376.16	1324.08	2709.08	2803.11	0.92779	0.366187	2709.08	3895.58	2018.91	5799	3895.58		1.97403	2600.69	3904.5	1.50133
25228	A_95_P143882	EB447073	1.97319	0.0353856			380.832	336.173	380.832	478.641	337.214	565.579	390.185	430.993	0.962361	0.354313	390.185	766.641	751.454	369.541	751.454		1.97319	414.771	629.212	1.51701
14568	A_95_P105487	CV017481	1.97131	0.0128748	1	Nicotiana tabacum auxin-repressed protein (ARP1) mRNA, complete cds	20979.8	4937.5	22993.2	20979.8	6796.41	20736.7	7841.58	11791.6	1.19132	0.284014	7841.58	41357.6	53194	18287	41357.6		1.97131	14047.5	37612.9	2.67754
42802	A_95_P216492	TA20718_4097	1.96956	0.0405377			357.48	357.48	745.079	279.295	126.273	120.926	231.693	159.631	1.94276	0.0562701	126.273	2211.29	704.079	405.392	704.079		1.96956	310.124	1106.92	3.56927
3951	A_95_P023501	TA20133_4097	1.96947	0.0145685			650.87	484.954	650.87	749.37	665.745	1315.5	862.474	947.905	0.831467	0.0990205	862.474	1281.87	1368.14	1157.72	1281.87		1.96947	788.151	1269.25	1.61041
14159	A_95_P275028	AM802734	1.96891	0.0259879			265.774	250.39	331.529	265.774	257.957	352.086	335.402	315.148	0.948304	0.220922	335.402	523.287	559.662	271.431	523.287		1.96891	298.856	451.46	1.51063
41510	A_95_P110867	TA14944_4097	1.96853	0.102667			1070.29	2435.25	1070.29	897.412	2757.04	650.287	1584.5	1663.94	0.941016	0.406824	1584.5	2106.89	1347.58	4920.29	2106.89		1.96853	1565.79	2791.59	1.78286
43000	A_95_P196062	FG137301	1.96843	0.000664523			1466	1466	1227.52	1563.97	1538.16	1893.2	1325.37	1585.58	0.947522	0.219051	1538.16	2885.7	3546.16	2297.2	2885.7		1.96843	1502.37	2909.69	1.93673
17382	A_95_P153957	EB684101	1.9671	0.0226664			245.028	306.604	245.028	178.222	264.61	167.372	296.903	242.961	1.00067	0.497744	264.61	481.995	229.078	557.912	481.995		1.9671	243.123	422.995	1.73984
12	A_95_P310348	FG135980	1.96707	0.272706			350.211	1431	350.211	175.334	405.247	358.918	1038.39	600.852	1.04271	0.457313	405.247	688.891	289.243	1658.5	688.891		1.96707	626.516	878.876	1.4028
41402	A_95_P268211	DW000075	1.96689	0.30753			395.122	395.289	393.039	395.122	923.579	3617.43	1427.29	1989.43	0.599145	0.06299	1427.29	777.162	1376.5	182.976	777.162		1.96689	1191.96	778.878	0.653444
15508	A_95_P076905	BP527114	1.96557	0.0765122			386.081	1082.75	386.081	263.612	335.09	241.039	648.537	408.222	1.20731	0.29118	335.09	758.87	471.266	6544.7	758.87		1.96557	492.851	2591.61	5.25841
40005	A_95_P120827	DW000794	1.96398	0.174288			335.965	305.854	335.965	465.516	393.247	539.787	387.602	440.212	0.919243	0.183174	393.247	659.829	717.662	196.661	659.829		1.96398	404.662	524.717	1.29668
26525	A_95_P205602	TA18325_4097	1.96295	0.071893			287.161	738.912	287.161	199.082	249.101	188.552	466.162	301.272	1.17777	0.298952	249.101	563.683	351.044	3606.87	563.683		1.96295	354.828	1507.2	4.24768
36408	A_95_P273576	EH615617	1.96195	0.000220495			103.909	103.909	101.641	120.926	102.205	108.303	102.977	104.495	1.02072	0.267266	102.977	203.865	163.003	241.496	203.865		1.96195	106.66	202.788	1.90125
5185	A_95_P008026	EB425881	1.96085	0.0806706			3416.58	2519.16	5436.83	3416.58	3820.66	3318.37	2538.29	3225.77	1.08759	0.290073	3318.37	6699.41	7720.75	2163.16	6699.41		1.96085	3508.31	5527.77	1.57562
24564	A_95_P289293	DV158517	1.96063	0.185111			847.662	2553.91	847.662	684.099	4070.7	561.579	1568.29	2066.86	0.82946	0.294582	1568.29	1661.95	828.287	6968.95	1661.95		1.96063	1714.37	3153.06	1.83919
14056	A_95_P207922	EF051139	1.9599	0.00438122			320.72	446.579	320.72	313.808	491.829	315.765	396.414	401.336	0.948962	0.2862	396.414	628.579	497.745	788.724	628.579		1.9599	380.852	638.349	1.67611
31826	A_95_P069115	BP137299	1.95901	0.0143334			274.094	251.429	299.442	274.094	209.835	348.899	312.558	290.431	0.973415	0.371354	312.558	536.954	553.995	284.685	536.954		1.95901	282.709	458.545	1.62196
5046	A_95_P224962	FG169774	1.95829	0.181937			2392.62	1523.45	2392.62	5222.79	3700.2	11064.2	3137.83	5967.41	0.755244	0.176874	3700.2	4685.45	15092.9	3095.79	4685.45		1.95829	4506.85	7624.7	1.6918
43530	A_95_P201202	TA17373_4097	1.95814	0.0591464			2842.41	2569.91	5467.37	2842.41	2497.29	1090.6	1670.2	1752.7	1.53457	0.0685588	1670.2	7016.75	5565.83	2322.18	5565.83		1.95814	2689.63	4968.25	1.84719
4800	A_95_P221732	TA21882_4097	1.9574	0.00221933			1020	1020	1004.12	1270.25	1210.75	1294.18	1506.5	1337.14	0.910622	0.0621807	1294.18	1531.87	2000.75	1996.54	1996.54		1.9574	1217.63	1843.05	1.51364
2496	A_95_P091918	BP531557	1.9567	0.00162348			568.12	735.87	568.12	535.37	684.474	570.766	674.954	643.398	0.97647	0.347838	674.954	1111.64	887.87	1467.29	1111.64		1.9567	628.259	1155.6	1.83937
38806	A_95_P157852	EH615886	1.95639	0.028751			550.204	550.204	606.245	483.745	622.558	568.787	572.037	587.794	0.965071	0.178371	572.037	1443.08	1076.41	466.829	1076.41		1.95639	567.263	995.44	1.75481
19938	A_95_P180872	TA12845_4097	1.95398	0.0503992			5876.62	12381.8	5876.62	4920.45	6792.91	11124.4	10546.1	9487.8	0.90717	0.275488	10546.1	11136.2	11482.8	38756.8	11482.8		1.95398	8607.04	20458.6	2.37696
7397	A_95_P164717	EH624024	1.9537	0.0156373	13	Arabidopsis thaliana ERD4 (early-responsive to dehydration 4) (ERD4) mRNA, complete cds	1595.5	977.537	1595.5	1608.1	1136.87	1226.87	1026.95	1130.23	1.11656	0.144767	1136.87	3465.54	3117.12	1181.39	3117.12		1.9537	1261.97	2588.02	2.05077
25446	A_95_P164307	EH623474	1.95363	0.0853872			2005.68	720.974	2005.68	2339.91	1136.87	4827.33	1400.75	2454.98	0.843965	0.291847	1400.75	3918.37	8946.37	1232.79	3918.37		1.95363	2071.92	4699.18	2.26803
33197	A_95_P247317	EB677935	1.95345	0.0980929			18793.9	18793.9	18470.3	24209.3	22757.7	36516.9	26559.9	28611.5	0.858093	0.0728995	26559.9	36712.9	37866.4	21576.7	36712.9		1.95345	24551.3	32052	1.30551
24237	A_95_P222832	AF203476	1.95344	0.0254625			371.437	342.942	477.12	371.437	374.749	501.683	414.246	430.226	0.961579	0.2915	414.246	725.579	868.016	375.02	725.579		1.95344	413.696	656.205	1.5862
36148	A_95_P289963	DV161524	1.95321	0.0686981			2396.06	2335.83	2396.06	3327.18	2698.64	3068.08	2936.12	2900.95	0.963014	0.280334	2936.12	4722.83	4680	2082.7	4680		1.95321	2793.65	3828.51	1.37043
10223	A_95_P255899	EH623997	1.95304	0.0384536			197.074	197.074	187.685	282.271	268.561	467.516	243.076	326.384	0.840616	0.124166	268.561	384.894	624.162	337.297	384.894		1.95304	274.364	448.784	1.63573
42591	A_95_P115557	DV157809	1.94908	0.0536464			458.954	759.329	458.954	379.061	779.787	370.416	625.912	592.038	0.949673	0.369097	625.912	894.537	507.037	1477.45	894.537		1.94908	562.243	959.676	1.70687
4103	A_95_P201647	TA17469_4097	1.94878	0.00223049			818.287	1118.02	818.224	818.287	1063.85	526.683	850.662	813.731	1.06418	0.301634	850.662	1594.66	1327.45	2119.56	1594.66		1.94878	865.954	1680.56	1.9407
38500	A_95_P118477	DV161561	1.94856	0.00082762			601.308	601.308	514.37	604.224	587.37	863.891	704.995	718.752	0.898817	0.0818165	704.995	1244.25	1171.68	936.974	1171.68		1.94856	646.026	1117.63	1.73001
35933	A_95_P003546	AB032540	1.94753	0.00266798			596.329	596.329	590.683	657.141	597.204	615.349	567.62	593.391	1.01797	0.224334	597.204	1314.02	1161.37	727.12	1161.37		1.94753	604.054	1067.5	1.76723
41133	A_95_P112577	CV020743	1.94741	0.0208255			108.261	105.413	108.261	131.957	104.967	224.182	120.686	149.945	0.884176	0.208039	120.686	210.829	168.301	317.014	210.829		1.94741	132.578	232.048	1.75028
32127	A_95_P000331	EB424659	1.94657	0.00388013	1	Nicotiana tabacum auxin-repressed protein (ARP1) mRNA, complete	67193.3	19341.6	68784.5	67193.3	32893.4	57649.4	33188.2	41243.7	1.12765	0.296745	33188.2	130796	140876	73177.5	130796		1.94657	46508.4	114950	2.47159
31062	A_95_P296363	FG145004	1.94432	0.0857789			315.661	888.183	315.661	226.567	358.876	241.039	542.579	380.831	1.126	0.345893	358.876	613.745	304.313	3183.93	613.745		1.94432	428.817	1367.33	3.18861
14948	A_95_P143422	EB446724	1.94271	0.29206			1246.5	1152.91	1246.5	1931.64	1167.7	3329.54	1655.7	2050.98	0.851949	0.217025	1655.7	2497.39	2421.58	1288.27	2421.58		1.94271	1747.33	2069.08	1.18414
13460	A_95_P241450	AJ718321	1.94207	0.0531845			913.37	1658.66	913.37	910.12	1530.45	995.454	1601.95	1375.95	0.921787	0.265369	1530.45	1773.83	1265.16	3370.08	1773.83		1.94207	1268.34	2136.36	1.68438
3559	A_95_P243132	DW000541	1.94188	0.0909318			675.579	590.579	675.579	815.12	677.641	1342.33	819.662	946.544	0.86647	0.149929	819.662	1311.89	1557.66	655.141	1311.89		1.94188	820.151	1174.9	1.43254
33812	A_95_P093103	BP532146	1.94137	0.269473			1380.77	6913.5	1380.77	1143.52	11653.1	783.412	3134.41	5190.31	0.803057	0.309652	3134.41	2680.58	872.62	17187.8	2680.58		1.94137	4168.12	6913.65	1.6587
2431	A_95_P122217	DW002246	1.93959	0.0667881			666.912	1439.2	666.912	348.878	666.912	432.954	1124.37	741.412	1.05187	0.425147	666.912	1293.54	677.745	3313.6	1293.54		1.93959	779.872	1761.63	2.25887
1481	A_95_P245102	EB678145	1.93941	1.2267e-05			1358.1	1320.79	1462.25	1358.1	1516.79	1666.25	1783.47	1655.5	0.916906	0.0176649	1666.25	2633.91	2741.41	2530.7	2633.91		1.93941	1517.94	2635.34	1.73613
16230	A_95_P108877	CV019047	1.93937	0.013253	1	Nicotiana tabacum auxin-repressed protein (ARP1) mRNA, complete	16839.4	5064.41	20343.8	16839.4	6848.7	17042.8	7143.33	10344.9	1.18065	0.274158	7143.33	32657.7	43887	15813.5	32657.7		1.93937	12213.7	30786.1	2.52061
19811	A_95_P114262	CV021521	1.93901	0.000764927			545.412	518.87	545.412	562.058	628.329	831.579	590.12	683.342	0.896663	0.0683018	628.329	1057.56	1148.25	892.912	1057.56		1.93901	612.728	1032.9	1.68575
1263	A_95_P206117	TA18438_4097	1.93824	0.0163992			526.87	473.266	526.87	900.412	520.933	714.141	612.704	615.926	1.01428	0.454792	612.704	1021.2	1500.5	738.204	1021.2		1.93824	624.721	1086.63	1.73939
7585	A_95_P063390	BP135770	1.93705	0.0074316			1066.29	776.349	1066.29	1205.41	938.37	1178.75	957.933	1025.02	0.99561	0.477218	957.933	2065.45	2590.41	1174	2065.45		1.93705	1020.52	1943.29	1.90422
36336	A_95_P128732	EH665155	1.93605	0.00642376			1595.5	1588.72	1595.5	1777.45	1688.16	2139.25	1522.5	1783.3	0.963716	0.270993	1688.16	3088.95	3307.29	1901.25	3088.95		1.93605	1718.6	2765.83	1.60935
32310	A_95_P272376	EB449647	1.9327	0.240628			407.976	304.334	407.976	458.454	583.454	717.287	466.704	589.148	0.831202	0.0402104	583.454	788.495	845.537	194.426	788.495		1.9327	489.701	609.486	1.24461
2000	A_95_P155007	EG649860	1.93149	0.219558			781.766	559.766	781.766	884.662	673.412	3124.87	1003.45	1600.58	0.731811	0.164781	1003.45	1509.97	2258.87	1251.66	1509.97		1.93149	1171.32	1673.5	1.42873
6473	A_95_P178552	EB425881	1.93145	0.0714531			2202.62	1585.14	3222.83	2202.62	2404.79	2140.29	1592.25	2045.77	1.07114	0.307354	2140.29	4401.16	4254.25	1481.2	4254.25		1.93145	2191.32	3378.87	1.54194
35994	A_95_P159677	EH618121	1.93101	0.0169358	10	Nicotiana tabacum arginine decarboxylase 2 (ADC2) gene, complete cds	847.87	1084.1	760.037	847.87	630.495	435.829	799.12	621.815	1.22155	0.0629104	630.495	1637.25	1050.04	3431.04	1637.25		1.93101	759.575	2039.44	2.68497
38996	A_95_P112787	EB447241	1.93005	0.166503			3537.83	7502.37	3537.83	3225.75	9144.33	2662.33	5809.6	5872.09	0.904908	0.327915	5809.6	6828.2	3571.16	13008.1	6828.2		1.93005	5313.7	7802.5	1.46837
7849	A_95_P109202	CV019185	1.92868	0.0113044		Zea mays uvrB/uvrC motif family protein (LOC100284959), mRNA >gb|BT067078.1| Zea mays full-length cDNA clone ZM_BFb0178K05 mRNA, complete cds	2022.33	1209.75	2404.5	2022.33	1613.41	1511.12	1556.12	1560.22	1.10211	0.209186	1556.12	3900.43	4877.16	1884.95	3900.43		1.92868	1719.54	3554.18	2.06694
41945	A_95_P114622	CV021691	1.92842	0.0669476			3231.54	5540.75	3231.54	2900.29	6942.22	2307.35	4780.2	4676.59	0.915993	0.322088	4780.2	6231.75	4283.25	10477	6231.75		1.92842	4283.72	6997.33	1.63347
41923	A_95_P127867	FG166201	1.92683	0.0682853			273.969	544.183	273.969	227.335	312.163	270.287	499.558	360.669	0.983124	0.462456	312.163	527.891	311.226	1084	527.891		1.92683	354.582	641.037	1.80787
35260	A_95_P005551	BP134489	1.92612	3.6226e-07			897.204	851.766	897.204	974.183	1011.97	840.62	852.224	901.606	1.00339	0.465248	852.224	1728.12	1688.7	1828.83	1728.12		1.92612	904.662	1748.55	1.93282
36444	A_95_P193178	TA15615_4097	1.92595	0.0842838			13148.9	35310.4	13148.9	10364.6	16848.2	11605.9	24278.3	17577.5	1.05776	0.413521	16848.2	25324	14697	122891	25324		1.92595	18592.7	54303.9	2.92071
32808	A_95_P023071	TA15355_4097	1.92558	0.0759975			1019.5	2483.41	1019.5	729.995	1132.79	786.662	1700.75	1206.73	1.08462	0.376243	1132.79	1963.12	1093.27	8578.91	1963.12		1.92558	1308.85	3878.43	2.96324
18718	A_95_P168191	EH664371	1.9254	0.0455739			480.808	789.141	480.808	431.246	930.537	326.26	593.37	616.722	0.959741	0.411356	593.37	925.745	621.599	1600.54	925.745		1.9254	591.894	1049.29	1.77277
11356	A_95_P246738	DW000487	1.92463	0.378494			108.261	108.018	108.261	197.032	221.897	967.745	201.381	463.675	0.648564	0.134251	221.897	208.363	392.622	103.179	208.363		1.92463	300.723	234.721	0.780525
11342	A_95_P092863	BP532023	1.92446	0.111062			229.348	197.696	229.348	240.956	2814.16	3283.54	2733.25	2943.65	0.537821	4.66806e-05	2814.16	450.037	441.371	244.987	441.371		1.92446	1583.16	378.798	0.239268
13749	A_95_P159272	EH617303	1.92413	0.234663			519.433	900.641	519.433	505.787	775.412	1150.58	1021.16	982.384	0.826732	0.0577771	1021.16	999.454	1026.22	789.204	999.454		1.92413	812.169	938.294	1.15529
11960	A_95_P111567	CV020255	1.92299	0.000771676			296.195	269.559	296.195	379.061	349.128	460.412	369.541	393.027	0.900657	0.0877899	369.541	529.745	617.662	569.579	569.579		1.92299	353.983	572.329	1.61683
20106	A_95_P120777	TA14883_4097	1.9223	0.0277928	10	Mitochondrial import receptor subunit TOM6 homolog; n=1; Arabidopsis thaliana|Rep: Mitochondrial import receptor subunit TOM6 homolog - Arabidopsis thaliana (Mouse-ear cress)…	1379.43	1723.54	1379.43	1113.89	2357.41	945.141	1705.7	1669.42	0.920991	0.292445	1705.7	2651.68	1990.85	6164.16	2651.68		1.9223	1537.52	3602.23	2.34288
41605	A_95_P190607	TA15051_4097	1.92066	0.239383			535.599	939.37	535.599	532.662	809.974	1330.41	1052.7	1064.36	0.814371	0.0611241	1052.7	1028.7	1176.97	834.745	1028.7		1.92066	866.787	1013.47	1.16923
15189	A_95_P114717	CV021732	1.91841	0.0154847	1	Nicotiana tabacum auxin-repressed protein (ARP1) mRNA, complete cds; Qian,J., Yu,H., Wang,X. and Dong,H. The tobacco constitutive expresser of systemic acquired resistance 1 (CESAR1) gene negatively controls pathogen defense and plant growth;;Lycopersicon esculentum cultivar Ailsa Craig leucine-rich repeat family protein, putative polyprotein, auxin repressed/dormancy associated protein, putative…	7009.16	1952.37	8183.83	7009.16	2799.75	6285.29	2870.66	3985.23	1.21704	0.240703	2870.66	13446.4	18881.4	5861.08	13446.4		1.91841	4850.18	12729.6	2.62457
17563	A_95_P206647	TA18563_4097	1.91647	0.033709			3828.04	5852.54	3828.04	3250.87	5060.79	2984.33	4940.62	4328.58	0.99791	0.493456	4940.62	7336.33	4122.58	10853.8	7336.33		1.91647	4319.53	7437.58	1.72185
24417	A_95_P048526	TA15300_4097	1.91569	0.0651403			5881.7	12674.9	5881.7	4250.5	6079.33	3773.08	8769.62	6207.34	1.11237	0.330793	6079.33	11267.5	6169.75	37343.1	11267.5		1.91569	6904.86	18260.1	2.64453
11267	A_95_P139732	EB443637	1.9152	0.0285193			727.12	1042.06	727.12	617.12	927.766	564.662	870.079	787.502	1.00504	0.482516	870.079	1392.58	750.787	1621.75	1392.58		1.9152	791.467	1255.04	1.58571
30132	A_95_P149392	EB679217	1.91463	0.000145226			272.222	295.653	272.222	239.501	311.725	281.876	243.076	278.892	0.98249	0.361581	281.876	521.204	457.537	647.162	521.204		1.91463	274.009	541.967	1.97792
24083	A_95_P246927	EB432816	1.91399	0.000882631			14957.6	11130.3	22272.2	14957.6	14482.5	13234.9	18951.1	15556.2	1.01812	0.443133	14482.5	28628.7	33188.2	26310.8	28628.7		1.91399	15838.1	29375.9	1.85476
18602	A_95_P018816	TA14524_4097	1.91335	0.0627011			447.141	210.788	658.37	447.141	252.427	272.555	209.835	244.939	1.39567	0.105953	252.427	855.537	1241.83	151.933	855.537		1.91335	341.853	749.766	2.19324
29003	A_95_P261896	BP133968	1.91256	0.0712071			284.955	617.12	284.955	262.282	341.296	253.861	491.62	362.259	1.03569	0.428222	341.296	544.995	328.717	1656.79	544.995		1.91256	375.189	843.5	2.2482
29209	A_95_P261611	EB679926	1.91169	0.00262552			906.287	1004.04	906.287	737.37	996.454	860.87	1010.68	956.002	0.961591	0.233267	996.454	1780.89	1108.56	1732.54	1732.54		1.91169	919.283	1540.66	1.67594
43402	A_95_P195512	TA16133_4097	1.91163	0.137521			793.454	2201.22	793.454	671.579	3038.6	476.912	1202.41	1572.64	0.888546	0.359354	1202.41	1516.79	854.954	6458.37	1516.79		1.91163	1397.36	2943.37	2.10637
35419	A_95_P098258	BP534390	1.91044	0.021639			154.049	235.14	154.049	141.872	200.096	228.081	256.043	228.074	0.888077	0.100724	228.081	227.875	294.301	379.623	294.301		1.91044	202.547	300.6	1.4841
41640	A_95_P021006	TA21367_4097	1.91033	0.0765892			218.808	566.037	218.808	163.538	234.516	187.024	371.916	264.485	1.09763	0.363268	234.516	417.996	258.477	2129.08	417.996		1.91033	290.307	935.184	3.22137
5826	A_95_P023546	TA14652_4097	1.90837	0.0542196			15226.2	29122.7	15226.2	8325.7	22960.3	5526.79	28315.3	18934.1	0.963665	0.444205	22960.3	29057.3	22742	42174	29057.3		1.90837	18246.2	31324.4	1.71677
39125	A_95_P260196	DV160279	1.90818	0.0142554	10	Solanum lycopersicum LEXYL2 mRNA, partial cds	9955.95	6402.5	11770.6	9955.95	7246.25	5229.62	5634.54	6036.8	1.2766	0.0598724	5634.54	24602.7	18997.7	8324.35	18997.7		1.90818	7706.57	17308.3	2.24591
7948	A_95_P016206	TA13466_4097	1.90787	0.0642945			814.933	673.662	814.933	964.579	959.995	1404	1044.04	1136.01	0.859911	0.0587669	1044.04	1554.79	2365.37	757.079	1554.79		1.90787	976.867	1559.08	1.596
13061	A_95_P073680	BP526274	1.90732	0.000403132			1303.29	1388.75	1303.29	1292.33	1060.08	942.204	1357.83	1120.04	1.09289	0.08883	1060.08	2485.79	1856.85	2737.41	2485.79		1.90732	1224.08	2360.02	1.92799
25550	A_95_P064025	BP135935	1.90674	0.0161527			402.955	331.591	402.955	450.162	356.21	577.537	389.164	440.97	0.947766	0.291122	389.164	768.329	779.787	433.579	768.329		1.90674	417.937	660.565	1.58054
12135	A_95_P222512	TA22049_4097	1.90661	0.0342122			914.12	1396.2	914.12	618.016	1035.62	888.454	1394.66	1106.25	0.941183	0.328706	1035.62	1799.93	1098.08	1742.87	1742.87		1.90661	1041.18	1546.96	1.48578
22588	A_95_P156407	BP533705	1.90653	0.0414924			8638.83	13142.3	8638.83	7463	11433.7	4254.25	11060.2	8916.06	1.04666	0.394406	11060.2	16470.2	8734.79	21987.9	16470.2		1.90653	9332.05	15730.9	1.68569
23902	A_95_P021341	AB087677	1.90646	0.0813889			2293.08	4719.45	2293.08	2056.54	6803.66	1848.89	3970.27	4207.61	0.859233	0.258465	3970.27	4371.66	3881.2	14515.4	4371.66		1.90646	3615.31	7589.41	2.09924
21604	A_95_P211242	TA19568_4097	1.90623	0.0167105		Apyrase precursor; n=1; Solanum tuberosum|Rep: Apyrase precursor - Solanum tuberosum (Potato)	702.454	973.224	311.788	702.454	421.225	1003.66	722.808	715.898	0.962697	0.422233	722.808	1339.04	912.912	2236.27	1339.04		1.90623	689.193	1496.07	2.17076
33549	A_95_P149682	EB679611	1.90585	0.0515324			346.212	659.995	346.212	303.064	475.599	292.948	551.37	439.972	0.995967	0.490226	475.599	659.829	434.579	1337.08	659.829		1.90585	438.198	810.495	1.84961
28532	A_95_P014231	TA12737_4097	1.90415	0.00062486			51400.3	57102.9	51400.3	45483.2	69441.6	68617	59824.9	65961.2	0.889084	0.0162276	68617	97873.9	90953.4	124989	97873.9		1.90415	58645	104605	1.78371
28423	A_95_P143202	TA18684_4097	1.90143	0.221155			3650.54	2472.29	3650.54	8518.83	6254.95	19037	4875.08	10055.7	0.742676	0.174066	6254.95	6941.25	23796.4	4727.45	6941.25		1.90143	7468.12	11821.7	1.58295
19347	A_95_P009976	EB679503	1.90093	0.0956842			801.329	1470.7	801.329	704.308	1846.54	512.162	1255.83	1204.84	0.911719	0.332244	1255.83	1523.27	1017.35	2686.62	1523.27		1.90093	1098.48	1742.41	1.58621
5499	A_95_P136032	EB439598	1.8978	0.0164966			678.141	802.412	530.579	678.141	574.662	1103.83	829.329	835.94	0.900972	0.194898	829.329	1286.97	871.329	1737.72	1286.97		1.8978	753.158	1298.68	1.72431
39245	A_95_P092338	BP531754	1.89766	0.0489132			252.677	438.621	252.677	247.148	329.675	313.183	455.954	366.271	0.927027	0.263922	329.675	479.495	408.059	1551.18	479.495		1.89766	339.543	812.912	2.39414
29584	A_95_P205407	FG141341	1.89595	0.0422391			294.155	488.704	257.873	294.155	663.495	320.929	451.641	478.688	0.862355	0.171955	451.641	557.704	510.849	920.954	557.704		1.89595	412.8	663.169	1.60652
23074	A_95_P102312	TA12428_4097	1.89417	0.00108483	1	Sn-1 protein; n=1; Capsicum annuum|Rep: Sn-1 protein - Capsicum annuum (Bell pepper)	524.162	524.162	534.349	408.163	324.552	310.851	398.205	344.536	1.20949	0.0207165	324.552	1260.04	992.849	699.474	992.849		1.89417	416.714	984.12	2.36162
42139	A_95_P266131	EB450896	1.89359	0.0573063			846.162	1568.29	846.162	624.704	955.704	690.454	1236.66	960.94	1.02711	0.440304	955.704	1602.29	905.558	4360.62	1602.29		1.89359	986.995	2289.49	2.31965
17786	A_95_P027476	EF051139	1.89243	0.00143291			312.163	414.35	306.52	312.163	456.225	304.438	357.71	372.791	0.961847	0.320859	357.71	590.745	540.412	790.662	590.745		1.89243	358.568	640.606	1.78657
13325	A_95_P113327	CV021111	1.8922	0.0145665			134.821	100.306	134.821	136.582	149.364	164.855	143.106	152.442	0.906396	0.0506824	149.364	255.107	312.6	139.618	255.107		1.8922	138.172	235.775	1.70638
19077	A_95_P222822	TA22116_4097	1.89166	0.00911798			216.298	161.892	223.559	216.298	275.924	237.507	231.215	248.216	0.90405	0.0588356	237.507	537.745	409.163	256.272	409.163		1.89166	224.399	401.06	1.78726
40497	A_95_P209247	TA19148_4097	1.89154	0.0487015			1136.75	813.287	1136.75	1405.89	844.183	1492.66	1030.41	1122.42	0.998317	0.494507	1030.41	2150.2	2373.04	858.704	2150.2		1.89154	1120.53	1793.98	1.60101
13066	A_95_P079520	BP527786	1.88942	0.0578229			126.847	208.446	126.847	115.914	128.027	119.968	170.092	139.362	1.03961	0.37764	128.027	239.668	153.764	1019.81	239.668		1.88942	144.882	471.08	3.25147
28449	A_95_P184422	TA13693_4097	1.88917	0.000235356			22947.3	22231.9	27174.4	22947.3	24344.7	18273.8	22001.4	21540	1.05984	0.166749	22001.4	43351.2	33638.1	44910.2	43351.2		1.88917	22828.9	40633.2	1.7799
17616	A_95_P088683	BP530177	1.88898	0.0378998			106.959	106.959	102.817	122.108	108.22	107.042	105.496	106.919	1.01734	0.282377	107.042	202.043	142.427	685.224	202.043		1.88898	108.774	343.231	3.15546
32607	A_95_P298383	EH620366	1.88855	6.21017e-05			238.628	238.628	250.64	224.846	272.887	254.464	287.349	271.567	0.938268	0.025061	272.887	441.454	450.662	571.516	450.662		1.88855	254.802	487.877	1.91473
42351	A_95_P226409	DV159465	1.88795	0.0159189			1179.08	1616.85	1158.2	1179.08	1641.41	1122.43	1361.54	1375.13	0.979244	0.400421	1361.54	2226.04	1448.89	3078.33	2226.04		1.88795	1346.59	2251.09	1.6717
36942	A_95_P031551	BP534163	1.88787	0.000204442			1078.29	1280.5	981.745	1078.29	1138.83	1531.5	1327.95	1332.76	0.917746	0.100677	1327.95	2035.66	2197.58	1902.66	2035.66		1.88787	1223.13	2045.3	1.67218
23881	A_95_P092983	BP532080	1.88717	0.0478193			488.912	275.987	559.12	488.912	357.668	731.579	454.037	514.428	0.928962	0.31548	454.037	922.662	1087.85	390.248	922.662		1.88717	477.884	800.253	1.67458
13095	A_95_P087833	BP529891	1.88627	0.00851618			271.577	398.914	271.577	245.028	311.184	179.546	287.349	259.36	1.08832	0.251819	287.349	512.266	345.712	603.287	512.266		1.88627	282.266	487.088	1.72563
13036	A_95_P255849	AM817974	1.88443	0.00338439	8	Lycopersicon esculentum mRNA for putative sugar transporter (st3 gene)	972.329	972.329	1281.2	923.245	1123.79	1151.33	1111.41	1128.84	0.969032	0.284234	1123.79	3227.33	1816.16	1832.29	1832.29		1.88443	1093.88	2291.93	2.09522
15841	A_95_P125357	DW005153	1.88376	4.94289e-05	4	Solanum tuberosum serine/threonine protein kinase SAPK8-like protein mRNA, complete cds	4020.25	2831.66	4358.87	4020.25	2725.75	2345.54	2937.62	2669.63	1.19989	0.048512	2725.75	7573.16	8957.66	7162.25	7573.16		1.88376	3203.28	7897.69	2.4655
33388	A_95_P100928	AF154654	1.88269	0.0898536			826.287	2848.16	826.287	484.245	580.37	511.287	1142	744.551	1.43092	0.224163	580.37	1555.64	561.579	13226.3	1555.64		1.88269	1065.39	5114.5	4.80059
37434	A_95_P006776	AB006654	1.8819	0.00281913			2492.6	2171.02	2520.18	2492.6	2228.7	3269.95	3001.2	2833.29	0.922583	0.128209	3001.2	4690.83	6612.08	3745.2	4690.83		1.8819	2613.94	5016.04	1.91895
25042	A_95_P218802	TA21256_4097	1.88181	0.133351			1198.2	3512.25	1198.2	932.079	2805.83	1121.54	2347	2091.45	0.94965	0.418648	2347	2254.79	1132.89	8379.33	2254.79		1.88181	1986.15	3922.34	1.97485
13003	A_95_P106782	CV018057	1.88042	0.0143792	1	Nicotiana tabacum auxin-repressed protein (ARP1) mRNA, complete	9705.66	2650.41	11117.5	9705.66	3615.87	8746.33	3920.31	5427.5	1.22082	0.241379	3920.31	18250.7	27287.6	8554.52	18250.7		1.88042	6626.02	18030.9	2.72123
37613	A_95_P189022	TA14702_4097	1.88011	0.42971			1951.91	2157.93	1736.75	1951.91	1860.75	7692.58	2934.04	4162.45	0.7341	0.142644	2934.04	2475.1	3798.47	3669.81	3669.81		1.88011	3055.66	3314.46	1.0847
37482	A_95_P018211	FG135800	1.87993	0.020948			1023.12	1019.37	1175.16	1023.12	1281.62	839.683	983.245	1034.85	1.01822	0.40045	983.245	2914.91	1923.39	1046.08	1923.39		1.87993	1053.7	1961.46	1.8615
29005	A_95_P293663	EB451689	1.87906	0.0276324			1349.29	1250.12	1350.75	1349.29	1128.16	1195.2	1046.5	1123.29	1.0861	0.0118283	1128.16	3796.68	2535.39	1004.04	2535.39		1.87906	1220	2445.37	2.0044
14832	A_95_P252539	EH613838	1.87858	0.01326			122.76	108.018	131.341	122.76	113.948	115.42	113.346	114.238	1.02831	0.198881	113.948	230.614	252.593	112.327	230.614		1.87858	117.472	198.511	1.68986
32660	A_95_P007276	TA15255_4097	1.87852	0.0190236			2870.37	930.204	3951.95	2870.37	1843.58	2920.87	1198.2	1987.55	1.15009	0.294438	1843.58	5392.04	6757.33	2699.37	5392.04		1.87852	2285.86	4949.58	2.1653
18755	A_95_P283838	FG640266	1.87849	0.149324			428.6	428.6	594.495	360.834	616.808	579.245	568.204	588.085	0.892213	0.0742453	579.245	879.37	805.12	325.802	805.12		1.87849	524.698	670.097	1.27711
39060	A_95_P018281	TA17065_4097	1.87525	0.235583			488.454	1064.97	488.454	478.641	968.245	840.12	1004.45	937.606	0.861216	0.131671	968.245	915.974	773.308	1120.79	915.974		1.87525	807.481	936.69	1.16001
30779	A_95_P286708	FG186048	1.87488	0.0761783			1058.29	2066.43	1058.29	862.079	1374.7	1151.33	1806.12	1444.05	0.960141	0.398715	1374.7	1984.16	1524.58	2095.91	1984.16		1.87488	1386.49	1868.22	1.34744
39629	A_95_P289508	DV159716	1.87471	0.000341342			384.456	426.663	321.887	384.456	511.433	350.211	271.972	377.872	0.999731	0.499007	350.211	657.141	720.745	860.454	720.745		1.87471	377.77	746.113	1.97505
3521	A_95_P108177	DV158042	1.87424	0.0435246	16	Nicotiana sylvestris mRNA for RNA binding protein, complete cds;;; Arabidopsis thaliana GR-RBP2 (GLYCINE-RICH RNA-BINDING PROTEIN 2); ATP binding / RNA binding / double-stranded DNA binding / single-stranded DNA bi> (GR-RBP2) mRNA, complete cds	1864.58	2938.58	1864.58	1780.16	4422.14	1789.91	2712.1	2974.72	0.868848	0.206922	2712.1	3494.66	3412.58	9300.12	3494.66		1.87424	2584.58	5402.45	2.09026
32062	A_95_P092808	BP531984	1.87423	0.000229731			988.245	1179.7	935.662	988.245	1438.33	1110.95	1121.66	1223.65	0.922727	0.110445	1121.66	1882.58	1709.2	1852.2	1852.2		1.87423	1129.09	1814.66	1.60719
24774	A_95_P147452	EB424659	1.87295	0.0268883	1	Nicotiana tabacum auxin-repressed protein (ARP1) mRNA, complete cds	34879	10055.7	48323.3	34879	17917.8	37541.5	17297.8	24252.4	1.14089	0.313858	17917.8	65326.5	89883	28943.5	65326.5		1.87295	27669.2	61384.3	2.21851
18328	A_95_P033269	AJ344594	1.87236	0.00856726			278.234	278.234	322.886	202.415	278.713	260.286	301.295	280.098	0.978128	0.378917	278.713	618.37	520.954	300.566	520.954		1.87236	273.971	479.963	1.75187
16652	A_95_P102127	EB425603	1.87213	0.0132272	12	Solanum torvum polygalacturonase inhibiting protein mRNA, complete	284.955	355.585	284.955	202.954	259.932	135.112	254.006	216.35	1.14979	0.170342	254.006	533.474	321.887	911.787	533.474		1.87213	248.757	589.049	2.36797
33678	A_95_P095188	BP533065	1.87198	0.0357402	1	Medicago truncatula beta-glucan-binding protein 4 (GBP4) mRNA, complete cds	163.741	231.299	163.741	135.887	183.968	144.808	206.642	178.473	0.995806	0.483296	183.968	306.52	193.183	734.141	306.52		1.87198	177.724	411.282	2.31416
20168	A_95_P118312	DV161325	1.87195	0.123658			1140.47	1025.25	1779.31	1140.47	1064.58	1544.1	986.079	1198.25	1.04872	0.35497	1064.58	2638.83	2134.91	650.037	2134.91		1.87195	1256.63	1807.93	1.43871
34451	A_95_P307638	FG638976	1.87128	0.148231			199.974	410.684	199.974	164.033	346.004	177.356	361.355	294.905	0.937819	0.36217	346.004	374.207	214.766	544.391	374.207		1.87128	276.568	377.788	1.36599
17470	A_95_P257836	EF110692	1.87009	0.0101417			8501.83	9672.75	8501.83	8312.54	8587.87	6344.64	11983.7	8972.07	0.992029	0.468373	8587.87	16529.3	10006.4	15899.2	15899.2		1.87009	8900.55	14144.9	1.58922
26415	A_95_P224967	EB426172	1.86971	0.00348228			6537.41	6537.41	6446.33	8384.33	6813.52	11102	7878.91	8598.15	0.914199	0.181052	7878.91	11086	14981.7	12223.1	12223.1		1.86971	7860.42	12763.6	1.62378
39126	A_95_P209282	TA19155_4097	1.86936	0.0497884			1012.16	1807	1012.16	716.454	1063.85	851.287	1495.39	1136.84	1.01834	0.458603	1063.85	1892.1	1163.37	4866.91	1892.1		1.86936	1157.69	2640.79	2.28109
26169	A_95_P282728	AM840103	1.86918	0.128658			275.987	275.987	310.976	270.703	310.185	553.995	327.259	397.146	0.859929	0.11734	327.259	515.87	642.162	238.753	515.87		1.86918	341.518	465.595	1.36331
17358	A_95_P273761	EH620246	1.86807	0.0284325	5	Glycine max twin LOV protein 1 mRNA, complete cds	528.974	253.549	528.974	719.099	298.63	933.245	537.516	589.797	0.924333	0.358372	537.516	988.162	2565.29	796.87	988.162		1.86807	545.169	1450.11	2.65992
18377	A_95_P267781	DV161819	1.86784	0.0218954			563.37	488.704	563.933	563.37	476.474	653.599	476.579	535.551	1.00291	0.481766	476.579	1332	1052.29	477.912	1052.29		1.86784	537.11	954.065	1.77629
964	A_95_P092953	BP532066	1.86592	3.55678e-05			347.212	331.591	395.539	347.212	395.705	429.6	297.527	374.277	0.978407	0.366077	395.705	670.662	595.808	647.87	647.87		1.86592	366.196	638.113	1.74255
19991	A_95_P127422	EB426974	1.86491	7.34727e-05			1277.5	1277.5	1218.37	1388.14	1196.54	1623.54	1267.41	1362.5	0.975109	0.328002	1267.41	2382.41	2071.12	2594.16	2382.41		1.86491	1328.58	2349.23	1.76822
21412	A_95_P163927	EH622972	1.86488	0.00190826			1057.33	541.558	1327.45	1057.33	1242.79	1001.6	797.495	1013.96	0.981008	0.445538	1001.6	2316.97	1559.47	1971.79	1971.79		1.86488	994.704	1949.41	1.95979
42133	A_95_P164432	FG151495	1.86351	0.20314			1030.75	418.913	2371.45	1030.75	749.037	530.558	476.579	585.391	1.58791	0.151426	530.558	2049.93	1920.81	333.132	1920.81		1.86351	929.547	1434.62	1.54336
12162	A_95_P286568	FG640162	1.86351	0.150785			606.245	570.579	606.245	925.954	667.724	1515.31	859.204	1014.08	0.845597	0.163321	859.204	1129.75	1455.79	802.662	1129.75		1.86351	857.502	1129.4	1.31708
7290	A_95_P138207	EB441955	1.86321	0.0266037			425.496	425.496	401.288	426.871	384.79	654.329	457.037	498.718	0.918959	0.187337	457.037	792.787	936.412	437.746	792.787		1.86321	458.302	722.315	1.57607
25830	A_95_P111837	CV020396	1.86103	0.0221916			2484.08	1209.27	2663.22	2484.08	1580.95	1168.83	1172.37	1307.38	1.31034	0.0823118	1172.37	4622.93	5640.87	1531.06	4622.93		1.86103	1713.12	3931.62	2.29501
8370	A_95_P301838	FG163572	1.86094	2.90848e-05			104.599	103.909	104.926	104.599	102.205	106.632	102.977	103.938	1.0026	0.359459	102.977	155.512	194.652	200.015	194.652		1.86094	104.208	183.393	1.75987
27527	A_95_P001871	TA17719_4097	1.86036	0.0920956			2644.89	6875.7	2644.89	1604.37	3404.5	1443.81	4269.02	3039.11	1.1101	0.365564	3404.5	4920.45	2112.5	20233.5	4920.45		1.86036	3373.71	9088.81	2.69401
13225	A_95_P069400	BP137373	1.85849	0.0719252			500.516	906.495	497.745	500.516	1027	374.166	724.204	708.455	0.948101	0.383761	724.204	930.204	631.599	1956.66	930.204		1.85849	671.687	1172.82	1.74608
22906	A_95_P184277	DV161576	1.85832	0.00157978			974.745	892.745	974.745	1149.79	1123.79	1344.33	1109.16	1192.43	0.921728	0.0785841	1123.79	1811.39	1898.58	1399.08	1811.39		1.85832	1099.09	1703.02	1.54947
24741	A_95_P117092	TA14500_4097	1.85825	0.023293			2776	1835.04	2776	2780.83	2121.83	3256.75	2296.37	2558.31	0.981558	0.425746	2296.37	5371.79	5158.5	2261.83	5158.5		1.85825	2511.13	4264.04	1.69805
11446	A_95_P202232	TA17591_4097	1.858	0.0836642			223.559	595.808	223.559	200.388	252.427	172.817	424.475	283.239	1.10005	0.360691	252.427	415.371	257.873	2208.87	415.371		1.858	311.579	960.705	3.08335
25237	A_95_P269681	FG179457	1.85795	0.00306377			484.829	634.579	484.829	355.106	458.016	575.454	697.454	576.974	0.925933	0.233203	575.454	1137.58	900.787	765.287	900.787		1.85795	534.239	934.551	1.74931
31802	A_95_P243827	EB427307	1.8569	0.215763			781.787	2074.08	767.12	781.787	2905.58	612.704	1431.02	1649.77	0.86601	0.304669	1431.02	1451.7	802.579	4222.45	1451.7		1.8569	1428.71	2158.91	1.51109
9366	A_95_P019426	FG638070	1.85584	0.0139988			1210.75	1470.7	1210.75	894.183	1412.45	787.912	1347.37	1182.58	1.00393	0.48654	1347.37	2246.95	1277.04	2512.12	2246.95		1.85584	1187.23	2012.04	1.69474
34757	A_95_P187812	TA14431_4097	1.8553	0.018497			3871.83	3871.83	3758.75	6278.37	1984.35	4918.16	3170.25	3357.59	1.19042	0.170405	3170.25	9015.95	7183.41	4880	7183.41		1.8553	3996.95	7026.45	1.75795
20904	A_95_P184007	TA13589_4097	1.85511	0.0074606			653.329	878.62	627.537	653.329	834.704	599.454	682.912	705.69	1.01002	0.449864	682.912	1212	833.329	1538.77	1212		1.85511	712.759	1194.7	1.67616
33255	A_95_P121307	FG141428	1.85409	0.0044064			667.745	667.745	663.495	832.745	715.995	694.599	686.037	698.877	1.01606	0.355524	694.599	1364.1	1238.06	800.37	1238.06		1.85409	710.103	1134.18	1.5972
9380	A_95_P257129	EH622025	1.85259	0.0759054			743.204	1464.87	743.204	523.037	1142.83	358.918	1204.83	902.192	1.00453	0.492211	1142.83	1376.85	723.433	4930	1376.85		1.85259	906.281	2343.43	2.58576
23465	A_95_P044486	BP130894	1.85252	0.174978			803.162	2370.56	803.162	726.516	1949.62	605.745	1374.79	1310.05	0.996194	0.494353	1374.79	1487.87	680.891	4226.2	1487.87		1.85252	1305.06	2131.65	1.63337
13000	A_95_P035398	BP128462	1.85174	0.0318361			7482.29	9643.91	7482.29	5809.6	8097.04	4395.29	10808.2	7766.84	0.992173	0.478953	8097.04	13855.2	7772.41	14903.8	13855.2		1.85174	7706.05	12177.2	1.58021
22857	A_95_P146707	EB450817	1.85172	0.0807922			719.329	1848.37	719.329	519.454	709.266	550.787	1283.91	847.988	1.10676	0.35979	709.266	1332	784.349	5718.5	1332		1.85172	938.519	2611.61	2.78269
33569	A_95_P297453	FG147737	1.85139	0.00488263			134.862	134.862	169.603	130.568	135.354	135.112	126.597	132.354	1.04781	0.187503	135.112	249.683	156.784	271.431	249.683		1.85139	138.683	225.966	1.62937
35857	A_95_P238699	Y10862	1.85011	0.0963712			1297.87	2777.83	1297.87	1127.2	2351.58	980.87	2167.87	1833.44	0.972964	0.445381	2167.87	2401.2	1360.91	6046.16	2401.2		1.85011	1783.87	3269.43	1.83277
43613	A_95_P286468	FG635148	1.84993	0.0270349			654.954	526.829	654.954	839.349	660.954	1343.66	856.037	953.551	0.853264	0.138331	856.037	1041.08	1589.37	1211.62	1211.62		1.84993	813.631	1280.69	1.57404
39716	A_95_P140717	EB444571	1.84993	0.175288			272.576	234.184	278.713	272.576	421.225	415.205	329.842	388.757	0.836745	0.00884747	415.205	504.245	581.162	173.353	504.245		1.84993	325.291	419.587	1.28988
35253	A_95_P217702	TA20993_4097	1.84954	0.00130284			247.356	274.052	247.356	160.221	193.369	167.866	250.806	204.014	1.05685	0.305993	193.369	457.495	315.536	482.454	457.495		1.84954	215.612	418.495	1.94097
31741	A_95_P104767	CV017162	1.84934	0.0818938			1318.37	1318.37	1296.04	2635.91	1750.33	2434.56	1642.25	1942.38	0.950506	0.362068	1750.33	2158.45	2562.2	2438.12	2438.12		1.84934	1846.24	2386.26	1.2925
34710	A_95_P109397	CV019284	1.8485	0.123973			752.995	689.37	939.891	752.995	940.974	1153.2	825.37	973.183	0.907984	0.107905	940.974	1497.58	1391.91	574.62	1391.91		1.8485	883.634	1154.7	1.30677
7076	A_95_P295023	EB443550	1.84791	0.00911666			249.683	245.651	249.683	308.894	245.402	395.08	373.249	337.911	0.896667	0.121226	373.249	376.124	521.579	461.391	461.391		1.84791	302.993	453.031	1.49519
11394	A_95_P245427	EB438565	1.84723	0.0800009			2512.12	1947.37	2512.12	2992.5	2804.2	5052.5	3335.39	3730.7	0.832913	0.084253	3335.39	4640.45	6913.5	2624.37	4640.45		1.84723	3107.35	4726.11	1.52095
32157	A_95_P119627	DV999078	1.84694	0.0741204			566.454	582.62	548.849	566.454	619.558	891.412	583.724	698.231	0.905291	0.123493	619.558	1046.2	1139.66	473.787	1046.2		1.84694	632.103	886.551	1.40254
31352	A_95_P020846	AB243208	1.84611	0.0951154			1080.16	3579.12	1080.16	674.204	1377.08	607.87	2212.83	1399.26	1.13527	0.36463	1377.08	1994.1	1034.54	13757.3	1994.1		1.84611	1588.54	5595.31	3.52229
32080	A_95_P121007	DW000974	1.84583	0.230829			1112.37	1112.37	1106.25	1237.41	1446.62	1976.89	1260.04	1561.18	0.868954	0.0674969	1446.62	2053.25	2425.56	570.995	2053.25		1.84583	1356.6	1683.27	1.2408
24467	A_95_P025316	TA14098_4097	1.8458	0.116434			12516.4	36377.8	12516.4	8359.12	17121.9	7766.54	24067.9	16318.8	1.08474	0.397164	17121.9	23102.8	8789.39	91649.8	23102.8		1.8458	17701.6	41180.6	2.32638
22126	A_95_P061485	TA21256_4097	1.84538	0.120003			432.496	1054	432.496	377.582	795.787	455.62	751.12	667.509	0.96543	0.428944	751.12	798.12	449.454	2071.37	798.12		1.84538	644.433	1106.31	1.71672
24687	A_95_P259746	AB176523	1.84478	0.0199695			2636.62	3192.91	2636.62	2206.79	3466.85	4452.37	3836.12	3918.45	0.841816	0.0188274	3836.12	5496.95	3876.08	4864	4864		1.84478	3298.61	4745.68	1.43869
29860	A_95_P145917	EB679074	1.84328	0.0644028			1173.35	1988.47	1173.35	1002.27	1603.29	1609.16	1891	1701.15	0.907969	0.19076	1609.16	2162.81	1415.08	3073.12	2162.81		1.84328	1544.59	2217	1.43533
22551	A_95_P073445	BP526215	1.84307	0.00293303			122.108	113.745	126.273	122.108	114.931	129.711	121.54	122.061	0.994462	0.411208	121.54	225.054	236.926	140.07	225.054		1.84307	121.385	200.683	1.65328
32188	A_95_P140622	EB444513	1.84303	0.105426			704.204	1605.45	704.204	517.37	952.12	787.141	1350.75	1030	0.957447	0.413384	952.12	1297.87	813.745	2652.2	1297.87		1.84303	986.172	1587.94	1.61021
11497	A_95_P207772	EH623989	1.84289	0.000230419			530.662	508.683	572.412	530.662	517.579	609.329	552.912	559.94	0.979741	0.262431	552.912	1141.25	977.954	797.87	977.954		1.84289	548.596	972.356	1.77245
38048	A_95_P113117	CV021013	1.8427	0.0478559			6238	9465.2	6238	5425.25	9041.5	3173.45	8133.52	6782.82	1.01917	0.455846	8133.52	11494.8	6440.58	17268.3	11494.8		1.8427	6912.82	11734.6	1.69751
30427	A_95_P247352	EB425144	1.84259	0.0128673			6143	3874.04	6143	8756.08	5440.37	9365.91	4829.33	6545.2	0.978037	0.446389	5440.37	8334.12	11319	12997.3	11319		1.84259	6401.45	10883.5	1.70016
39369	A_95_P163447	EH622493	1.84205	0.0262141	10	Nicotiana tabacum NtC7 mRNA for membrane located receptor-like protein, complete cds	146.799	106.959	188.347	146.799	116.767	125.256	109.984	117.336	1.12798	0.138709	116.767	270.412	440.037	124.193	270.412		1.84205	132.352	278.214	2.10208
24171	A_95_P289083	DW004507	1.84161	0.0380524			214.745	382.019	213.854	214.745	380.602	291.366	313.474	328.481	0.911297	0.200281	313.474	395.476	387.706	1036.5	395.476		1.84161	299.344	606.559	2.0263
43739	A_95_P295908	FG132880	1.84144	0.000414837	2	Nicotiana tabacum Petit Havana SR1 catalase (CAT-1) mRNA, complete	2937.1	1586.33	3493.75	2937.1	2120.04	2528.95	1633.66	2094.22	1.13804	0.202829	2120.04	5680.43	5408.5	4517.5	5408.5		1.84144	2383.3	5202.14	2.18274
33055	A_95_P120652	DW000611	1.84122	0.172886			248.644	520.704	241.828	248.644	660.516	164.074	337.277	387.289	0.935151	0.392415	337.277	457.808	231.32	934.287	457.808		1.84122	362.174	541.138	1.49414
8328	A_95_P034284	AJ718353	1.84092	0.00267256			1115	1320.79	879.87	1115	1340.6	733.495	1402.5	1158.86	0.976854	0.419839	1340.6	2332.79	1591.58	2052.62	2052.62		1.84092	1132.04	1992.33	1.75994
31930	A_95_P210857	TA19485_4097	1.84037	0.123417			1077.95	3422.75	1077.95	936.204	1626.83	887.662	2176.06	1563.52	1.07956	0.396676	1626.83	1983.83	970.058	7966.95	1983.83		1.84037	1687.91	3640.28	2.15668
35169	A_95_P288388	FG186056	1.83946	0.0697921			172.363	346.629	172.363	144.049	155.036	134.024	244.8	177.953	1.12099	0.290682	155.036	317.056	181.86	1619.54	317.056		1.83946	199.483	706.151	3.5399
29379	A_95_P033679	AJ632895	1.83932	0.118983			597.704	990.745	597.704	544.454	1038.39	1362.04	1132.39	1177.61	0.80187	0.0260045	1132.39	1099.37	876.204	1985.41	1099.37		1.83932	944.287	1320.33	1.39823
4529	A_95_P303668	FG192050	1.83858	0.0563623			171.019	285.58	171.019	148.503	165.188	150.454	252.677	189.44	1.03236	0.41435	165.188	314.432	194.135	1053.66	314.432		1.83858	195.57	520.743	2.66269
13858	A_95_P200827	EB448410	1.83833	0.0510977			288.598	177.294	288.598	329.3	246.441	490.058	267.272	334.59	0.896102	0.241997	267.272	530.537	834.454	251.346	530.537		1.83833	299.827	538.779	1.79696
28180	A_95_P153937	EB684091	1.83759	0.048239			625.704	285.58	625.704	683.558	399.518	365.208	321.304	362.01	1.23425	0.125057	365.208	1445.85	1149.79	234.06	1149.79		1.83759	446.812	943.232	2.11103
31533	A_95_P290163	DV162066	1.83713	0.000504136			1671.81	1671.81	1522.72	2331.5	1731	1866.12	1952.87	1850	0.997842	0.488338	1866.12	4119.33	3020.62	3071.33	3071.33		1.83713	1846	3403.76	1.84385
7784	A_95_P099993	BP535160	1.83681	0.0476595			568.829	492.37	575.704	568.829	802.537	1144.5	971.599	972.877	0.780423	0.00697162	971.599	956.204	1044.83	1219.87	1044.83		1.83681	759.256	1073.63	1.41406
38555	A_95_P110042	CV019561	1.83673	0.0269355			1594.2	2380.75	1594.2	1494.58	2016.62	1084.04	2071.12	1723.93	1.02879	0.413533	2016.62	2928.12	1831.45	3794.75	2928.12		1.83673	1773.55	2851.44	1.60776
23323	A_95_P067010	BP136748	1.83662	0.0242672			451.641	341.38	520.933	451.641	487.537	599.454	499.558	528.849	0.914092	0.111878	499.558	829.495	855.287	462.495	829.495		1.83662	483.417	715.759	1.48062
9083	A_95_P179392	AY074787	1.8359	0.0542231			3102.47	3102.47	2845.58	6196.66	4113.95	4772.75	3818.7	4235.13	0.977935	0.437401	4113.95	4802.2	6235.22	5695.83	5695.83		1.8359	4141.69	5577.75	1.34673
21464	A_95_P006196	TA14244_4097	1.83556	0.00132126			1127.27	1041.2	1127.27	1159.25	1338.89	1055.25	1031.08	1141.74	0.985767	0.386106	1055.25	2080.33	1413.2	2069.16	2069.16		1.83556	1125.49	1854.23	1.64749
4306	A_95_P283638	FG146770	1.83465	0.10835			967.12	1863.16	933.662	967.12	2615.62	754.954	1536.95	1635.84	0.883487	0.285773	1536.95	1774.33	1355.52	3981.08	1774.33		1.83465	1445.25	2370.31	1.64007
21701	A_95_P265801	AM819791	1.83434	0.027352	10	Zea mays mRNA for transglutaminase (tgz15 gene)	281.98	427.892	281.98	259.08	345.337	335.61	442.475	374.474	0.93125	0.229556	345.337	500.579	517.245	1384.93	517.245		1.83434	348.729	800.919	2.29668
7539	A_95_P114372	CV021563	1.83323	0.0147433	1	Nicotiana tabacum auxin-repressed protein (ARP1) mRNA, complete cds;;;Lycopersicon esculentum cultivar Ailsa Craig leucine-rich repeat family protein, putative polyprotein, auxin repressed/dormancy associated protein, putative zinc finger protein, putative protease/hydrolase, mitochondrial amino acid carrier, squamosa promoter binding-like protein, putative retroelement pol polyprotein, and Dof z…	15039.7	4194.12	17606.9	15039.7	5817	13855.2	6242.91	8638.38	1.21079	0.248061	6242.91	27571.2	36107.9	13132.1	27571.2		1.83323	10459.3	25603.7	2.44794
32954	A_95_P237194	EB447792	1.83239	0.0828106			14969.2	32754.1	14969.2	13425.7	17632.8	11818	23819.6	17756.8	1.07395	0.365181	17632.8	27429.5	13801.2	107226	27429.5		1.83239	19069.9	49485.4	2.59495
31036	A_95_P309223	FG645248	1.83237	0.0101667			885.954	780.204	885.954	1131.16	694.787	1291.97	1287.33	1091.36	0.92719	0.258495	1287.33	1658.89	1623.39	1299.62	1623.39		1.83237	1011.9	1527.3	1.50934
4150	A_95_P003511	EB425894	1.83158	0.434903			370.874	370.874	370.833	531.454	587.87	655.995	596.787	613.551	0.845845	0.0152276	596.787	679.287	733.495	210.746	679.287		1.83158	518.969	541.176	1.04279
27640	A_95_P220157	TA21550_4097	1.83154	0.00705896			1090.77	1488.08	1090.77	955.183	1403.52	934.474	1213.35	1183.78	0.997563	0.489699	1213.35	1997.79	1390.95	2093.83	1997.79		1.83154	1180.89	1827.52	1.54758
3425	A_95_P104227	CV016898	1.83147	0.0746729			560.329	368.229	560.329	1085.87	289.41	440.621	299.026	343.019	1.47877	0.104856	299.026	1348.93	1026.22	394.539	1026.22		1.83147	507.247	923.232	1.82008
28512	A_95_P287868	FG137598	1.83108	0.254977			1043.85	929.037	1043.85	1145.08	1334.83	1931.41	1336.33	1534.19	0.83872	0.0381166	1336.33	1911.37	1917.39	727.954	1911.37		1.83108	1286.76	1518.9	1.18041
1620	A_95_P295468	FG637012	1.83107	0.00649889	2	Arabidopsis thaliana WCRKC1 (WCRKC THIOREDOXIN 1) (WCRKC1) mRNA, complete cds	3776.25	2011.37	4107.29	3776.25	1937.58	2033.58	2183.83	2051.66	1.30381	0.0647568	2033.58	6914.56	6978.35	3546.7	6914.56		1.83107	2674.98	5813.2	2.17318
23806	A_95_P223747	EB681609	1.82972	0.0450219			1778.18	1148.29	2450.45	1778.18	1166.64	1210	979.099	1118.58	1.30115	0.0765208	1166.64	5711.14	3253.58	1005.18	3253.58		1.82972	1455.44	3323.3	2.28336
25466	A_95_P243652	EB425489	1.82741	0.0899912			836.87	2047.83	836.87	633.912	963.349	557.87	1256.54	925.919	1.13335	0.318931	963.349	1529.31	757.037	4557.04	1529.31		1.82741	1049.39	2281.13	2.17376
8070	A_95_P142922	EB446320	1.82725	0.00131078			680.162	456.412	701.037	680.162	453.704	230.635	368.125	350.821	1.373	0.0309131	368.125	1367.85	856.891	1242.83	1242.83		1.82725	481.679	1155.86	2.39964
35024	A_95_P217792	TA21022_4097	1.82616	0.119965			398.83	795.12	398.83	390.331	998.12	311.476	553.287	620.961	0.925223	0.36001	553.287	728.329	475.704	1538.25	728.329		1.82616	574.527	914.092	1.59103
13653	A_95_P194052	TA15810_4097	1.82557	0.118214			186.383	180.746	186.383	283.54	248.561	434.912	212.693	298.722	0.863029	0.172598	248.561	340.255	570.87	209.815	340.255		1.82557	257.806	373.647	1.44933
26048	A_95_P033021	AF213696	1.82546	0.032507			667.662	894.183	667.662	506.766	813.287	964.579	990.849	922.905	0.873569	0.0679525	964.579	1218.79	862.829	2182.45	1218.79		1.82546	806.221	1421.36	1.76299
43119	A_95_P105457	CV017467	1.82418	0.0562177			25094.3	35683.6	24897.5	25094.3	51995.4	27429.5	36741	38722	0.868763	0.136345	36741	45776.6	34502.8	95981	45776.6		1.82418	33640.2	58753.5	1.74653
33624	A_95_P210692	EH615398	1.82357	0.0539746			7779.95	6524.29	8497.95	7779.95	8848.79	2305.41	6396.87	5850.36	1.1496	0.214783	6396.87	14187.3	14418.2	5143.25	14187.3		1.82357	6725.54	11249.6	1.67267
12479	A_95_P020196	TA21488_4097	1.82277	0.0275904			1261.89	1882.12	1261.89	1099.52	1533.02	580.329	1399.29	1170.88	1.10404	0.278901	1399.29	2300.14	1369.1	3122.58	2300.14		1.82277	1292.69	2263.94	1.75134
33958	A_95_P248132	FG174240	1.8225	0.000446376			880.495	778.62	880.495	917.162	898.849	1199.33	949.162	1015.78	0.922709	0.0988096	949.162	1970.12	1604.7	1437.18	1604.7		1.8225	937.269	1670.67	1.78249
33435	A_95_P096208	BP533520	1.8224	0.00194561			405.288	505.412	398.039	405.288	552.141	363.105	543.12	486.122	0.9487	0.259562	543.12	738.599	647.329	931.954	738.599		1.8224	461.184	772.627	1.67531
37792	A_95_P101888	DQ515925	1.82203	0.030524			2022.33	2279.85	2022.33	1943.2	2144.33	3421.2	2777.83	2781.12	0.874273	0.0706976	2777.83	3684.75	3814.37	2611.43	3684.75		1.82203	2431.46	3370.18	1.38608
41556	A_95_P006046	TA11820_4097	1.82193	0.101007			2411.54	4352.16	2411.54	2057.68	5640.87	1399.7	3346.45	3462.34	0.924635	0.365754	3346.45	4393.64	2937.83	8097.04	4393.64		1.82193	3201.4	5142.84	1.60643
13009	A_95_P012341	TA14044_4097	1.82071	0.248624			6509.75	4312.47	6509.75	9330.16	4652.37	15066.8	7482.29	9067.15	0.870429	0.265562	7482.29	11852.3	13826.6	4478.68	11852.3		1.82071	7892.3	10052.5	1.27371
36225	A_95_P151607	EB681849	1.82044	0.0538281			2734.7	5796.62	2640.62	2734.7	4694.83	1312.58	4965.75	3657.72	1.00906	0.484149	4694.83	4978.37	4533.43	11384.5	4978.37		1.82044	3690.85	6965.45	1.88722
26070	A_95_P142802	EB446225	1.82013	0.437982			166.919	165.394	166.919	199.663	386.539	346.795	266.024	333.119	0.766159	0.00689904	346.795	303.814	399.539	101.475	303.814		1.82013	255.222	268.276	1.05114
32941	A_95_P118767	DV161841	1.81991	0.000129702			595.162	595.162	566.433	622.204	518.037	761.12	767.516	682.224	0.93578	0.177063	761.12	1083.14	1106.43	1023.93	1083.14		1.81991	638.412	1071.17	1.67786
28879	A_95_P107412	CV018357	1.81913	0.00144952			1876.81	2041.68	1876.81	1834.33	2186.87	1692.81	1914.97	1931.55	0.99639	0.466585	1914.97	3414.16	2832.35	4781.2	3414.16		1.81913	1924.58	3675.9	1.90998
30658	A_95_P248552	DW002693	1.81894	0.111825			1394.75	2963.83	1394.75	1065.29	3021.7	878.912	2022.08	1974.23	0.957888	0.427407	2022.08	2536.95	1397.2	6022.25	2536.95		1.81894	1891.09	3318.8	1.75496
39655	A_95_P311148	FG140432	1.81848	0.00685733	10	Nicotiana benthamiana asparagine synthetase (Asn) DIN6 mRNA, partial cds	178.222	130.975	210.082	178.222	126.273	146.837	124.026	132.379	1.15378	0.083197	126.273	610.412	324.094	253.174	324.094		1.81848	152.736	395.893	2.59201
33914	A_95_P089853	BP530686	1.81813	0.0876165			1032.62	2616.64	1032.62	680.162	1234.29	646.412	1752.58	1211.09	1.0958	0.374308	1234.29	1877.43	918.099	9098.41	1877.43		1.81813	1327.12	3964.65	2.98741
41558	A_95_P258546	EB443144	1.81673	0.395682			13570.2	38194.1	13570.2	11163.4	39920.5	12479.2	29906.4	27435.4	0.882278	0.306379	29906.4	24653.3	16912	38474.2	24653.3		1.81673	24205.6	26679.8	1.10222
35439	A_95_P006971	NP917345	1.81636	0.00955447			743.954	834.12	743.954	648.454	785.662	966.558	918.579	890.266	0.916828	0.0618762	918.579	1351.29	1364.7	877.183	1351.29		1.81636	816.221	1197.72	1.4674
25801	A_95_P120892	DW000859	1.81583	0.23922			490.683	456.412	490.683	659.308	632.87	1165.58	740.704	846.384	0.816327	0.0744904	740.704	610.037	947.912	890.995	890.995		1.81583	690.926	816.315	1.18148
19684	A_95_P127922	FG146375	1.81581	0.00243157			1180.37	959.829	1229.62	1180.37	913.037	1601.83	1053.04	1189.3	0.972241	0.392329	1053.04	2143.33	2869.93	1707.7	2143.33		1.81581	1156.29	2240.32	1.93751
5232	A_95_P155197	EG649944	1.81541	0.00988999			756.058	756.058	923.829	723.308	791.204	912.204	1011.97	905.127	0.942515	0.153751	912.204	964.037	1372.56	1846.7	1372.56		1.81541	853.096	1394.43	1.63456
1587	A_95_P037273	BP128961	1.81398	0.000684712			466.537	395.289	466.537	527.954	580.37	479.495	624.704	561.523	0.912503	0.0815445	580.37	768.329	846.287	1043.33	846.287		1.81398	512.391	885.981	1.72911
25323	A_95_P156247	FG641444	1.81396	0.0280716			3299.97	1604.45	3637.91	3299.97	2178.66	1517.45	1559.54	1751.88	1.31268	0.0872572	1559.54	5986.04	7823.75	1877.16	5986.04		1.81396	2299.67	5228.98	2.2738
42023	A_95_P024981	AB017967	1.81393	0.0001093			472.704	405.747	472.704	619.787	423.038	514.37	529.454	488.954	1.01069	0.445332	514.37	857.454	902.87	793.454	857.454		1.81393	494.183	851.259	1.72256
32762	A_95_P004706	EH623844	1.81375	0.00990989			161.767	132.448	205.771	161.767	143.269	171.351	139.416	151.345	1.0506	0.275572	143.269	293.406	322.449	171.207	293.406		1.81375	159.004	262.354	1.64998
30101	A_95_P100343	BP535332	1.8132	0.0818982			5565.83	10566.2	5565.83	4607.68	11190.6	3074.87	8831.83	7699.09	0.948964	0.404287	8831.83	10092	7144.58	19140.9	10092		1.8132	7306.16	12125.8	1.65967
41667	A_95_P140917	EB444726	1.81306	0.000210574			511.287	492.37	511.287	563.724	513.704	736.829	621.62	624.051	0.918604	0.104377	621.62	931.849	906.891	926.995	926.995		1.81306	573.256	921.912	1.6082
25545	A_95_P223682	TA22305_4097	1.81299	0.0418679			869.37	1286.72	862.829	869.37	1287.39	574.454	999.391	953.745	1.02756	0.421898	999.391	1576.16	974.954	1751.29	1576.16		1.81299	980.026	1434.13	1.46336
26902	A_95_P216212	TA20656_4097	1.81279	0.0826966			1702.16	1240.85	2061.75	1702.16	1782.91	2172.37	1420.75	1792.01	0.96547	0.360053	1782.91	3085.66	3538.7	1075.1	3085.66		1.81279	1730.13	2566.49	1.48341
36506	A_95_P255344	AM803102	1.81143	0.0712396			609.37	1108.97	609.37	494.683	812.308	368.083	747.162	642.518	1.07405	0.352523	747.162	1103.83	517.704	2869.79	1103.83		1.81143	690.097	1497.11	2.16942
34778	A_95_P209597	TA19225_4097	1.81124	0.00411566			270.703	361.584	270.266	270.703	379.123	265.566	327.259	323.983	0.964301	0.316111	327.259	490.308	444.704	741.995	490.308		1.81124	312.417	559.002	1.78928
26133	A_95_P238649	FG199852	1.81122	0.0212325			223.559	335.319	223.559	201.712	256.043	161.19	260.411	225.881	1.0612	0.313261	256.043	404.913	280.877	716.391	404.913		1.81122	239.705	467.394	1.94987
22824	A_95_P194627	TA15937_4097	1.81116	0.0147524			117.87	104.926	117.87	119.624	105.942	110.981	105.009	107.311	1.03182	0.121573	105.942	240.624	213.481	103.993	213.481		1.81116	110.725	186.033	1.68013
29705	A_95_P007246	FG136281	1.81091	0.0815088			226.381	209.794	226.381	316.389	237.424	280.835	241.995	253.418	0.994943	0.473229	241.995	417.079	409.955	186.157	409.955		1.81091	252.136	337.73	1.33948
8007	A_95_P149242	EB678958	1.81088	0.0357203			1047.58	1874.2	1047.58	811.954	1626.83	951.995	1610.31	1396.38	0.945646	0.358917	1610.31	1897.04	1538.77	2962.83	1897.04		1.81088	1320.48	2132.88	1.61523
39646	A_95_P128872	EB428605	1.81036	0.0798692			549.495	332.424	549.495	711.245	459.12	228.081	313.474	333.559	1.29604	0.100001	313.474	1038.29	994.787	223.165	994.787		1.81036	432.307	752.08	1.73969
39929	A_95_P281923	AM821127	1.8095	0.0441192			185.207	298.568	185.207	180.785	201.712	162.589	244.156	202.819	1.0461	0.350054	201.712	335.131	221.277	836.995	335.131		1.8095	212.169	464.468	2.18914
8063	A_95_P210297	TA19368_4097	1.80814	0.347708			535.204	535.204	513.745	738.724	843.308	887.662	712.579	814.516	0.865795	0.0348588	843.308	1207.7	967.724	206.993	967.724		1.80814	705.204	794.14	1.12612
4966	A_95_P024466	DW004047	1.80794	0.00416253			738.912	987.829	738.912	686.37	1016.37	736.245	741.454	831.356	0.98377	0.423519	741.454	1335.91	1306.81	2279.6	1335.91		1.80794	817.863	1640.77	2.00617
8815	A_95_P020871	EB678158	1.80631	0.0131141	12	Solanum torvum polygalacturonase inhibiting protein mRNA, complete cds	1578.35	1945.41	1578.35	914.537	1356.04	260.66	1113.25	909.981	1.31289	0.136605	1113.25	2851	1827.16	5302.54	2851		1.80631	1194.71	3326.9	2.7847
19568	A_95_P297428	EB683457	1.80624	0.0148023			2661.39	1931.97	2661.39	2828.45	1802.68	3640.77	3153.31	2865.59	0.931664	0.279375	3153.31	4807.12	6839.04	3098.39	4807.12		1.80624	2669.76	4914.85	1.84093
5896	A_95_P115322	DR752068	1.80621	0.00517907			117.745	117.745	102.205	122.76	103.951	104.278	111.434	106.554	1.03605	0.156211	104.278	212.673	125.46	249.725	212.673		1.80621	110.395	195.952	1.775
23359	A_95_P084280	BP528976	1.80594	0.0338577			1722.83	1533.29	1930.52	1722.83	1619.91	1855.16	1289.08	1588.05	1.04434	0.260378	1619.91	3794	3111.33	1322.12	3111.33		1.80594	1658.46	2742.48	1.65363
195	A_95_P054976	BP133575	1.80542	0.00185668			783.287	937.62	783.287	765.37	961.099	627.016	938.974	842.363	0.991925	0.457924	938.974	1414.16	1175.47	1843.08	1414.16		1.80542	835.561	1477.57	1.76836
7040	A_95_P090428	BP530950	1.80541	0.0165204			178.451	178.451	150.412	206.683	147.455	199.726	178.472	175.218	1.00941	0.444622	178.472	322.178	287.827	816.787	322.178		1.80541	176.867	475.598	2.68902
35255	A_95_P179112	TA12430_4097	1.80399	0.0307032			265.358	211.781	265.358	289.867	256.751	388.164	232.274	292.396	0.937196	0.265476	256.751	478.704	559.662	253.923	478.704		1.80399	274.033	430.763	1.57194
17020	A_95_P145747	EB449495	1.80363	0.0246781			349.315	505.412	349.315	274.094	560.62	265.566	440.996	422.394	0.945406	0.347582	440.996	630.037	520.079	1305.2	630.037		1.80363	399.334	818.44	2.04951
19072	A_95_P125257	DW005053	1.80345	0.0186906			2072.14	2942.16	2072.14	2069.58	1929.12	3548.41	2777.08	2751.54	0.929086	0.258753	2777.08	3737	3107.16	4118.5	3737		1.80345	2556.42	3654.22	1.42943
11759	A_95_P258596	FG155920	1.80289	0.176057			2361.75	5916.45	2361.75	2012.08	6515.43	1281.54	4665.35	4154.11	0.912856	0.366299	4665.35	4257.97	2370.56	11428	4257.97		1.80289	3792.1	6018.83	1.5872
7292	A_95_P010646	AB046419	1.80276	0.293945			147.864	147.864	168.405	146.799	146.879	422.288	165.331	244.833	0.815228	0.183816	165.331	314.89	266.565	142.648	266.565		1.80276	199.594	241.368	1.20929
10172	A_95_P147947	EB643500	1.8007	0.0157405			160.964	187.024	156.624	160.964	257.499	171.351	173.062	200.637	0.919174	0.170079	173.062	289.847	229.078	495.995	289.847		1.8007	184.421	338.307	1.83443
8498	A_95_P010371	AY074787	1.79932	0.166302			5216.64	5216.64	4818.29	10619.5	6619.41	9510.08	6871.66	7667.05	0.948988	0.363401	6871.66	7229.16	9856.08	9386.41	9386.41		1.79932	7275.94	8823.88	1.21275
12874	A_95_P049876	BP132267	1.79922	0.480128			1788.7	6206.33	1788.7	1464.16	6934.04	1135.81	4253.2	4107.68	0.883801	0.347761	4253.2	3218.27	1911.06	6027.22	3218.27		1.79922	3630.37	3718.85	1.02437
34382	A_95_P179477	TA12516_4097	1.79899	0.244016			7031.47	18602.5	7031.47	6544.7	21662.4	3444.29	13689.8	12932.1	0.914712	0.377188	13689.8	12649.5	7177.95	29158	12649.5		1.79899	11829.2	16328.5	1.38036
22271	A_95_P119157	DV162231	1.79724	0.14617			285.83	456.912	272.866	285.83	762.204	249.226	386.331	465.92	0.863298	0.240852	386.331	513.704	372.999	806.954	513.704		1.79724	402.228	564.552	1.40356
4118	A_95_P208882	TA19067_4097	1.79675	0.304075			3314.1	4543.41	3314.1	3105	4362.29	5581.06	5381.25	5108.2	0.857677	0.0341062	5381.25	5954.62	6753.25	2209.79	5954.62		1.79675	4381.18	4972.55	1.13498
26520	A_95_P112217	CV020579	1.79574	0.095099			1191.29	391.852	1263.45	1191.29	672.37	1702.16	623.704	999.412	0.974711	0.4579	672.37	2139.25	3114.12	325.802	2139.25		1.79574	974.138	1859.72	1.9091
42022	A_95_P119497	DV162715	1.79548	0.0548204			397.476	337.485	487.62	397.476	363.084	400.518	409.038	390.88	1.02129	0.367478	400.518	713.662	744.704	291.366	713.662		1.79548	399.203	583.244	1.46102
13110	A_95_P285958	FG135898	1.79499	0.00940621			14502.5	17253.5	13801.2	14502.5	15047.6	6790.41	17711	13183	1.07596	0.296463	15047.6	29122.7	17399	26031.9	26031.9		1.79499	14184.4	24184.5	1.70501
29337	A_95_P305858	EF183473	1.79494	0.00972832			12136.7	9433.58	18298.4	12136.7	6484.75	9577.83	7666.58	7909.72	1.34008	0.062214	7666.58	21784.7	22705.4	14687.9	21784.7		1.79494	10599.6	19726	1.86101
38535	A_95_P008676	AJ966358	1.79428	0.0168195			2224.91	1745.54	3081.87	2224.91	2406.66	1927.37	2131.41	2155.15	1.04539	0.330889	2131.41	5005.66	3992.12	2343.12	3992.12		1.79428	2252.96	3780.3	1.67793
17733	A_95_P016176	DV158991	1.79375	0.265919			23819.6	68617	23819.6	22001.4	61818.5	12541.5	45559.8	39973.3	0.977144	0.467479	45559.8	42726.4	23908.7	86880	42726.4		1.79375	39059.6	51171.7	1.31009
40267	A_95_P006516	EH616694	1.79344	0.00340708			12830.7	12830.7	15505.8	10402.4	12923.7	15599.9	13639	14054.2	0.959398	0.266749	13639	24102.6	23011.2	16122.9	23011.2		1.79344	13483.6	21078.9	1.5633
32042	A_95_P219212	TA21349_4097	1.79304	0.0207937			311.038	393.247	270.828	311.038	351.711	308.311	522.079	394.033	0.91245	0.203469	351.711	557.704	418.913	875.933	557.704		1.79304	359.536	617.516	1.71754
722	A_95_P267041	DV157962	1.79278	0.00649951			179.546	212.113	179.546	147.372	229.203	229.078	219.243	225.841	0.897796	0.0358955	229.078	321.887	234.101	337.297	321.887		1.79278	202.759	297.762	1.46855
34563	A_95_P233784	FG640626	1.79221	0.150295			6608.08	12938	6608.08	5281.37	14273.4	3180.7	9330.16	8928.09	0.963471	0.438951	9330.16	11843.1	6178.75	20413.1	11843.1		1.79221	8601.96	12811.6	1.48939
3672	A_95_P054191	BP133374	1.79189	0.00354935			558.787	520.704	579.412	558.787	392.664	325.094	462.641	393.466	1.20269	0.0105461	392.664	1304.25	1001.29	653.87	1001.29		1.79189	473.217	986.467	2.0846
8184	A_95_P014931	TA18563_4097	1.7915	0.0217739			2842.04	3850.12	2842.04	2302.95	3289.91	2096.1	3659.08	3015.03	0.997237	0.490452	3289.91	5091.5	3227.58	7647.62	5091.5		1.7915	3006.7	5322.23	1.77012
30943	A_95_P123187	DW003073	1.7892	0.0136566			599.474	558.412	599.474	724.954	621.599	862.808	712.099	732.169	0.928599	0.146333	712.099	1072.58	1279.7	726.495	1072.58		1.7892	679.891	1026.26	1.50945
26358	A_95_P011136	EB446121	1.78862	0.277844			4321.29	3376.79	4321.29	9985.45	2693.93	6685.7	6307.58	5229.07	1.06363	0.39865	6307.58	7729.12	13781.9	658.516	7729.12		1.78862	5561.79	7389.84	1.32868
33947	A_95_P195612	TA16155_4097	1.78783	0.0618782			993.87	1632.54	993.87	460.516	984.704	344.129	910.079	746.304	1.18938	0.256667	910.079	1776.87	678.995	6417.91	1776.87		1.78783	887.639	2957.93	3.33235
17870	A_95_P310573	FG136991	1.78701	0.00511648			444.641	590.308	441.433	444.641	403.872	655.099	575.058	544.676	0.951761	0.293095	575.058	825.058	659.12	794.579	794.579		1.78701	518.402	759.585	1.46524
38418	A_95_P281818	AM816422	1.78699	0.017413			808.329	1294.62	808.329	610.204	928.808	928.454	1273.45	1043.57	0.933312	0.291656	928.808	1444.47	1215.43	2055.37	1444.47		1.78699	973.978	1571.76	1.61375
40170	A_95_P141267	EB445036	1.78698	0.188847			1920.75	4390.39	1920.75	1787.04	5969.25	1363.75	2646.66	3326.55	0.905734	0.358553	2646.66	3432.33	2902.81	6321.66	3432.33		1.78698	3012.97	4218.93	1.40026
38768	A_95_P201552	TA17449_4097	1.78653	0.0150823			5315.12	7326.45	5315.12	5051.89	6515.43	4227.83	6667.12	5803.46	1.00813	0.466892	6515.43	9495.62	6329.5	10632.2	9495.62		1.78653	5850.64	8819.09	1.50737
8004	A_95_P119957	DV999580	1.78638	2.3564e-05			201.712	200.76	229.97	201.712	231.445	249.226	182.976	221.216	0.976489	0.330452	231.445	377.957	360.334	342.213	360.334		1.78638	216.015	360.168	1.66733
29365	A_95_P195522	TA16136_4097	1.78579	0.101091			433.558	1182.7	433.558	336.423	564.662	250.702	745.662	520.342	1.12545	0.344844	564.662	774.245	337.485	3590.37	774.245		1.78579	585.618	1567.37	2.67643
33358	A_95_P234344	EB450381	1.78484	0.00138834			1166.08	1439.2	1151.95	1166.08	1256.06	1270.16	1269.91	1265.38	0.994877	0.448263	1269.91	2109.25	1508.2	2081.27	2081.27		1.78484	1258.89	1899.57	1.50892
33775	A_95_P194347	TA15872_4097	1.78371	0.200282			763.995	498.599	763.995	1264.58	592.787	1562.25	802.537	985.856	0.927238	0.3591	802.537	1362.75	2155.5	354.731	1362.75		1.78371	914.124	1290.99	1.41227
30161	A_95_P221827	TA21901_4097	1.78303	0.00136349			867.037	867.037	865.745	908.995	1002.27	1082.08	954.224	1012.86	0.934707	0.0147607	1002.27	1820.83	1545.95	1202.79	1545.95		1.78303	946.724	1523.19	1.60891
20312	A_95_P302208	FG200633	1.783	0.000891025			351.044	287.952	351.044	404.017	292.906	402.747	335.402	343.685	1.0058	0.467795	335.402	705.995	625.912	480.12	625.912		1.783	345.678	604.009	1.74732
28815	A_95_P156567	EH614287	1.78222	0.000594434			627.537	599.912	627.537	717.912	679.787	827.662	696.162	734.537	0.941403	0.108593	696.162	1118.41	1143.04	902.183	1118.41		1.78222	691.495	1054.54	1.52502
43737	A_95_P138687	EB442403	1.78069	0.00600665			246.274	274.052	246.274	242.327	264.61	286.537	302.19	284.446	0.946866	0.0551409	286.537	438.537	463.87	290.055	438.537		1.78069	269.332	397.487	1.47583
22423	A_95_P147437	EB447030	1.78036	0.00751061			812.495	852.329	794.537	812.495	518.558	594.37	730.37	614.433	1.16711	0.0165282	594.37	1446.54	842.079	1839.2	1446.54		1.78036	717.11	1375.94	1.91873
37859	A_95_P221852	DV158128	1.77916	0.0245673			531.662	531.662	624.016	527.954	603.599	641.87	563.995	603.155	0.965229	0.169344	603.599	945.912	952.704	530.745	945.912		1.77916	582.183	809.787	1.39095
23434	A_95_P192127	TA15386_4097	1.77825	0.00146217			3613.83	3531.12	3613.83	3909.5	4436.66	4389.37	3797.16	4207.73	0.937862	0.0453421	4389.37	6426.29	7217.25	4902.22	6426.29		1.77825	3946.27	6181.92	1.56652
26428	A_95_P305043	FG144660	1.77819	0.00066963			464.162	431.287	507.329	464.162	468.141	482.474	474.683	475.099	0.9921	0.377208	474.683	965.37	825.37	630.349	825.37		1.77819	471.346	807.03	1.71218
33249	A_95_P187232	EH615411	1.77795	0.115774			334.465	801.537	334.465	199.663	427.871	391.977	665.662	495.17	0.949565	0.408245	427.871	594.662	321.887	1689.29	594.662		1.77795	470.196	868.612	1.84734
38665	A_95_P156082	EG650401	1.77786	0.00251188			270.828	220.405	270.828	283.54	309.06	332.945	249.683	297.229	0.934442	0.141019	309.06	600.454	481.495	364.292	481.495		1.77786	277.744	482.08	1.7357
41996	A_95_P211037	TA19525_4097	1.77763	1.40896e-05			128.027	127.212	135.887	128.027	128.439	145.155	128.605	134.066	0.986235	0.29173	128.605	227.584	201.712	248.145	227.584		1.77763	132.221	225.814	1.70785
2556	A_95_P186802	DQ350318	1.77755	0.00257247			1772.83	1706.75	1772.83	1928.08	1787.04	2525.29	2478.29	2263.54	0.898171	0.0679906	2478.29	3151.29	4625.29	3087.62	3151.29		1.77755	2033.04	3621.4	1.78127
2833	A_95_P193942	TA15779_4097	1.77663	5.82283e-05			4224.66	4224.66	4433.58	3847.95	4702.12	5066	5296.58	5021.56	0.915083	0.0124249	5066	7505.64	7709.54	6885.58	7505.64		1.77663	4595.15	7366.92	1.6032
5289	A_95_P111588	AF194945	1.77619	0.00565026			2756	2454.87	2756	2967.25	2475.33	4147.02	3289	3303.78	0.912563	0.158212	3289	4895.16	5481.45	3788.5	4895.16		1.77619	3014.91	4721.7	1.56612
15460	A_95_P198707	DW001909	1.7761	0.107563			1769.7	1364.6	1769.7	2525.58	1682.25	2953.79	1845.37	2160.47	0.936625	0.31465	1845.37	3143.16	3599.79	1541	3143.16		1.7761	2023.55	2761.31	1.36459
12373	A_95_P198202	TA16727_4097	1.77522	0.0697927			857.308	1318.37	857.308	856.516	1313.08	787.912	1129.29	1076.76	0.96934	0.388324	1129.29	1521.91	914.87	1833.91	1521.91		1.77522	1043.75	1423.56	1.3639
39924	A_95_P104132	CV016863	1.77508	0.142948			683.662	1312.5	683.662	662.329	1267.64	1153.2	1126.5	1182.45	0.874715	0.122489	1153.2	1297.87	1213.56	1193.16	1213.56		1.77508	1034.3	1234.86	1.19391
11147	A_95_P178317	TA12212_4097	1.77457	0.0646927			272.576	118.843	335.965	272.576	256.751	251.055	155.137	220.981	1.0486	0.390735	251.055	483.704	635.641	134.334	483.704		1.77457	231.721	417.893	1.80343
13567	A_95_P182363	X79135	1.77416	0.0737319			434.475	733.058	434.475	410.059	741.162	534.537	570.912	615.537	0.927159	0.251233	570.912	770.829	592.62	818.329	770.829		1.77416	570.7	727.259	1.27433
11588	A_95_P066190	BP136530	1.77355	0.00710225			390.622	390.622	409.121	295.82	342.588	338.88	462.641	381.37	0.978785	0.38909	342.588	692.787	546.829	1212.7	692.787		1.77355	373.279	817.44	2.18989
41309	A_95_P013361	TA12848_4097	1.77331	0.034632			969.558	377.207	1043.85	969.558	823.12	1118.35	450.037	797.169	0.999813	0.49961	823.12	1719.33	2103.16	701.662	1719.33		1.77331	797.02	1508.05	1.89211
33885	A_95_P060240	BP134947	1.77294	0.118227			148.441	243.886	148.441	145.401	328.571	150.454	204.9	227.975	0.893118	0.237324	204.9	263.176	153.288	514.37	263.176		1.77294	203.609	310.278	1.52389
39964	A_95_P177442	AY220080	1.77086	0.0286702			77305.9	56074.3	77305.9	107559	85644.3	115153	91649.8	97482.5	0.911935	0.190329	91649.8	136898	144273	95529.9	136898		1.77086	88897.8	125567	1.41249
42937	A_95_P267756	AM851009	1.77063	0.00134057	8	Nicotiana tabacum mRNA for sulfate transporter-like protein (C468 gene)	238.213	205.192	319.554	238.213	228.706	189.236	195.169	204.37	1.1222	0.119524	195.169	588.495	421.788	375.02	421.788		1.77063	229.345	461.768	2.01342
22549	A_95_P010556	DV998825	1.77009	0.296553			1165.29	1165.29	1131.16	1734.5	1541.29	3312.54	1961.79	2271.87	0.795714	0.089081	1961.79	1902.97	2062.66	2273.41	2062.66		1.77009	1807.76	2079.68	1.15042
7354	A_95_P042226	BP130303	1.7697	0.000236416			451.745	497.995	451.745	304.376	410.413	426.996	544.766	460.725	0.953675	0.292804	426.996	908.62	799.454	723.704	799.454		1.7697	439.382	810.592	1.84485
37429	A_95_P210792	TA19471_4097	1.76968	0.0125633			709.87	901.454	709.87	571.454	797.829	558.745	735.162	697.245	1.02176	0.406014	735.162	1256.25	858.662	1994.25	1256.25		1.76968	712.419	1369.72	1.92263
20360	A_95_P160122	EH618761	1.76815	0.00750839			509.829	356.918	509.829	555.412	390.768	677.829	497.683	522.093	0.953993	0.332669	497.683	901.454	1114.37	611.329	901.454		1.76815	498.073	875.717	1.75821
42633	A_95_P012761	TA12579_4097	1.76785	0.0249773		Nicotiana tabacum mitochondrial DNA, complete genome	32450	31564.3	32450	32754.1	43663.2	49622.5	37388.3	43558	0.870267	0.0167112	43663.2	50114.4	57366.9	132609	57366.9		1.76785	37907.1	80030.1	2.11122
7927	A_95_P097318	BP533985	1.7675	0.00751004			97.8328	97.8328	95.4448	99.2917	92.4729	98.3535	96.7774	95.8679	1.00863	0.23583	96.7774	172.92	179.794	99.5282	172.92		1.7675	96.6955	150.747	1.55899
38661	A_95_P019251	TA14653_4097	1.76677	0.00629994			1803.79	1822.83	1803.79	1735.18	1936.83	2421.79	2102.33	2153.65	0.914939	0.0323202	2102.33	3558.79	3186.87	2208.87	3186.87		1.76677	1970.46	2984.84	1.5148
39108	A_95_P188272	TA14533_4097	1.76658	0.168787			2755	5564.81	2755	2374.04	6242.91	1437	4026.37	3902.09	0.956757	0.426792	4026.37	4866.91	2798.04	8291.08	4866.91		1.76658	3733.35	5318.68	1.42464
24653	A_95_P124462	EB451554	1.76601	0.17011			316.389	289.264	354.085	316.389	375.624	552.974	409.434	446.011	0.858638	0.0467335	409.434	575.287	558.745	275.134	558.745		1.76601	382.962	469.722	1.22655
39504	A_95_P010506	D50737	1.76573	0.058175			150.412	287.952	150.412	131.957	159.274	124.193	214.185	165.884	1.07301	0.343157	159.274	265.587	193.183	972.495	265.587		1.76573	177.996	477.089	2.68034
6882	A_95_P161532	EH620238	1.76507	0.00759119			51719.9	61544.3	48215.3	51719.9	84239.8	51238.1	60329.3	65269.1	0.912343	0.170951	60329.3	88943.4	91289.2	156403	91289.2		1.76507	59547.8	112212	1.8844
2567	A_95_P110737	CV019874	1.76496	0.0991981			1936.5	5039.54	1936.5	1275.62	2345.66	1173.12	3433.1	2317.29	1.09348	0.380572	2345.66	3417.83	1690.77	13026.8	3417.83		1.76496	2533.92	6045.14	2.38569
20943	A_95_P175112	TA15543_4097	1.7648	9.54546e-05			390.622	404.747	390.622	351.836	349.128	342.296	402.955	364.793	1.02414	0.258947	349.128	689.37	569.954	776.787	689.37		1.7648	373.597	678.704	1.81667
17989	A_95_P104317	CV016937	1.7646	0.0299021			1452.45	1810.04	1355.52	1452.45	1575.18	2443.1	1986.29	2001.52	0.884541	0.0908409	1986.29	2604.54	2563	1986.95	2563		1.7646	1770.43	2384.83	1.34703
32797	A_95_P078755	BP527595	1.76384	0.206736			533.079	487.495	533.079	760.079	509.829	999.704	679.287	729.606	0.906761	0.229915	679.287	940.266	1010.25	460.204	940.266		1.76384	661.579	803.572	1.21463
28702	A_95_P162187	EH621052	1.76378	0.0142921			103.951	104.926	99.4449	103.951	100.543	110.005	98.8053	103.118	0.998332	0.46671	100.543	192.274	183.347	97.5412	183.347		1.76378	102.946	157.721	1.53207
17171	A_95_P132117	EB432557	1.76325	0.0450298			1287.39	2405.1	1287.39	977.829	1451	1070.97	2126.16	1549.38	1.00239	0.494788	1451	2270	1740	3741.35	2270		1.76325	1553.08	2583.78	1.66365
5890	A_95_P117462	TA12494_4097	1.76316	0.184307			2899.64	2745.33	2899.64	6317.5	3711.62	6194.7	3790.68	4565.67	0.936682	0.352597	3790.68	4681.66	5849.2	5112.54	5112.54		1.76316	4276.58	5214.47	1.21931
31839	A_95_P065730	BP136409	1.76237	0.272844			575.099	575.099	500.62	622.579	688.495	1783.77	766.287	1079.52	0.762201	0.11062	766.287	1013.54	1484.2	602.266	1013.54		1.76237	822.808	1033.34	1.25587
31721	A_95_P130887	EB431014	1.76219	0.0987825			1584.41	1330.12	2119.31	1584.41	1623.66	1917.02	1402.83	1647.84	1.00914	0.459214	1623.66	2792.04	2831.66	1120.79	2792.04		1.76219	1662.89	2248.16	1.35196
37293	A_95_P267416	DV160102	1.76185	0.0643914			318.555	664.995	318.555	249.85	318.576	203.906	493.454	338.645	1.10703	0.330782	318.576	561.245	382.79	2105.25	561.245		1.76185	374.889	1016.43	2.71127
30832	A_95_P241360	DV158562	1.76141	0.000733992	16	Solanum tuberosum clone 072A05 RNA-binding protein AKIP1-like mRNA, complete cds	1462.25	1676.87	1462.25	1240.2	1852.45	1326.54	1226.58	1468.52	0.997021	0.485828	1326.54	2575.62	2561.37	3726.72	2575.62		1.76141	1464.15	2954.57	2.01795
33960	A_95_P195017	TA16027_4097	1.76116	0.0370956			740.183	1032.29	645.537	740.183	1049	746.558	833.87	876.474	0.959798	0.328396	833.87	1303.58	795.537	2055.37	1303.58		1.76116	841.238	1384.83	1.64618
27283	A_95_P070075	BP192515	1.76107	0.0718512			311.788	570.579	311.788	249.85	418.746	278.338	420.142	372.409	1.00671	0.482803	418.746	549.079	316.056	2024.37	549.079		1.76107	374.907	963.168	2.56909
35173	A_95_P006356	TA15030_4097	1.7605	0.0228687	10	Tubulin beta-2 chain; n=4; Oryza sativa|Rep: Tubulin beta-2 chain - Oryza sativa subsp. japonica (Rice)	6653.5	9681.7	6653.5	4850.79	7987.29	4301.12	8530.41	6939.61	1.00882	0.476324	7987.29	11713.5	8804.04	22815.1	11713.5		1.7605	7000.8	14444.2	2.06322
17413	A_95_P160182	EH618839	1.75939	1.51283e-05			731.12	672.516	755.995	731.12	655.683	785.349	757.287	732.773	0.991201	0.397668	757.287	1286.33	1287.45	1093.1	1286.33		1.75939	726.325	1222.29	1.68285
22024	A_95_P113507	CV021167	1.75661	0.00246237			542.662	447.516	542.662	604.787	433.558	616.704	520.287	523.516	1.00777	0.456474	520.287	953.245	1342.39	758.495	953.245		1.75661	527.586	1018.04	1.92963
25758	A_95_P151987	EB682256	1.75608	0.0499057			2436.12	2026.06	2436.12	2650.75	2039.5	3465.54	2838.87	2781.3	0.926235	0.207441	2838.87	4278.02	5194.45	2119.56	4278.02		1.75608	2576.14	3864.01	1.49992
31928	A_95_P251617	AJ718391	1.75554	0.00433766			782.829	964.87	782.704	782.829	954.287	662.912	892.745	836.648	1.00408	0.476221	892.745	1374.29	1011.37	1651.12	1374.29		1.75554	840.058	1345.59	1.60179
11581	A_95_P017926	TA17390_4097	1.75508	0.196562			1035.7	2037.35	1035.7	981.954	1784.29	1657.87	1909.04	1783.73	0.878888	0.142749	1784.29	1549.2	1817.75	2131.33	1817.75		1.75508	1567.7	1832.76	1.16908
13267	A_95_P244632	DV157739	1.75401	0.0968227			733.058	2085.45	733.058	537.204	870.87	426.996	1263.33	853.732	1.15511	0.325745	870.87	1285.79	620.287	6837.95	1285.79		1.75401	986.152	2914.68	2.95561
41284	A_95_P207957	TA18860_4097	1.75394	0.121915			3275.25	2976.33	3275.25	4609.41	2548.72	3947.08	3776.25	3424.02	1.02867	0.391705	3776.25	6400.12	5744.58	2138.1	5744.58		1.75394	3522.17	4760.93	1.3517
37438	A_95_P228729	DV999444	1.75338	0.0550927			779.787	317.722	798.12	779.787	443.371	430.121	358.251	410.581	1.26949	0.11865	430.121	1551.12	1367.27	256.272	1367.27		1.75338	521.229	1058.22	2.03024
39239	A_95_P116722	DV159516	1.75276	0.336899			398.393	382.019	398.393	562.579	486.433	1220.54	576.808	761.259	0.794028	0.129181	576.808	698.287	1020.95	386.456	698.287		1.75276	604.461	701.899	1.1612
30717	A_95_P006276	DV158259	1.7526	0.00429566			464.308	464.308	366.312	464.704	432.725	673.204	570.037	558.655	0.886441	0.0872825	570.037	826.079	813.745	654.662	813.745		1.7526	495.215	764.829	1.54444
31587	A_95_P151682	EB681931	1.75149	0.0420225			602.162	469.745	602.162	846.662	514.162	988.245	670.662	724.356	0.941442	0.329147	670.662	1054.68	1202.52	711.849	1054.68		1.75149	681.94	989.683	1.45128
28851	A_95_P106907	CV018115	1.7512	8.16235e-05			1282.66	1282.66	1228.7	1574.54	1508.95	1444.62	1643.68	1532.42	0.944385	0.118063	1508.95	2105.45	2246.2	2340.5	2246.2		1.7512	1447.19	2230.72	1.54141
34293	A_95_P005021	EB677543	1.751	0.04934			883.516	1013.54	883.516	537.204	1382.79	539.787	942.329	954.967	0.924841	0.318703	942.329	1738.79	848.724	1547.04	1547.04		1.751	883.193	1378.18	1.56045
15551	A_95_P114017	CV021402	1.74982	0.0101662			262.905	291.47	262.905	220.903	309.06	368.083	370.791	349.311	0.869908	0.017043	368.083	464.037	460.037	360.355	460.037		1.74982	303.869	428.143	1.40897
23841	A_95_P214937	TA20370_4097	1.74957	0.0759515			3088.95	1405.89	3737.91	3088.95	1380.7	1741.87	1627.08	1583.22	1.36667	0.0869929	1627.08	5404.33	5876.62	945.641	5404.33		1.74957	2163.73	4075.53	1.88356
15496	A_95_P196392	TA16328_4097	1.74918	0.0185153	13	Nicotiana tabacum wound inducive mRNA , complete cds; n=1; Nicotiana tabacum|Rep: Nicotiana tabacum wound inducive mRNA , complete cds - Nicotiana tabacum (Common tobacco)…	2252.7	973.224	2252.7	2693.04	1350.5	2839.54	1671.54	1953.86	1.0049	0.489545	1671.54	3940.39	6389.66	2385.5	3940.39		1.74918	1963.42	4238.52	2.15874
628	A_95_P133227	TA14076_4097	1.74763	0.130125			486.87	1532	486.87	301.857	1891.95	267.916	917.037	1025.64	0.877119	0.34981	917.037	850.87	553.579	5212.29	850.87		1.74763	899.605	2205.58	2.45172
30753	A_95_P024956	AM851010	1.74763	0.0140265			1117.2	1007.89	1117.2	1291.29	1078.58	1892.1	1146.52	1372.4	0.914892	0.220463	1146.52	1952.45	2275.16	1530.45	1952.45		1.74763	1255.6	1919.36	1.52864
29466	A_95_P261911	BP133995	1.74695	0.0700794			226.381	456.412	226.381	177.025	204.508	173.27	328.717	235.498	1.10851	0.315305	204.508	395.476	248.416	1974.08	395.476		1.74695	261.052	872.657	3.34284
35683	A_95_P013771	TA13849_4097	1.74685	0.000236648			2516.12	3290.33	2516.12	2306.37	2746.91	3244.14	3182.31	3057.79	0.942194	0.177104	3182.31	4342.08	4395.29	4742.29	4395.29		1.74685	2881.03	4493.22	1.55959
4763	A_95_P123017	TA15096_4097	1.74595	0.124798			567.454	272.138	567.454	901.724	316.015	928.454	366	536.823	1.04062	0.439221	366	990.745	1344.33	329.05	990.745		1.74595	558.631	888.041	1.58968
26228	A_95_P308923	FG644060	1.74589	0.0545166			463.204	346.629	514.37	463.204	428.038	544.995	407.455	460.163	0.979614	0.394476	428.038	809.37	808.704	343.046	808.704		1.74589	450.782	653.707	1.45016
8761	A_95_P176392	X92443	1.74572	0.0718187			4216.91	7848.29	4216.91	3379.41	5849.7	3038.29	6505.35	5131.11	1.00167	0.496307	5849.7	7361.54	4478.12	18515.5	7361.54		1.74572	5139.66	10118.4	1.96869
43763	A_95_P256469	EB447983	1.7455	0.000237946			3660.64	3803.75	3660.64	3475.66	4071.58	4251.95	4636.7	4320.08	0.922062	0.0123285	4251.95	6389.66	5710.33	7409.66	6389.66		1.7455	3983.38	6503.22	1.63259
15242	A_95_P064815	BP136164	1.74527	0.000768844		Populus trichocarpa f-box family protein, mRNA	124.599	124.599	124.005	124.819	115.399	123.38	122.478	120.419	1.01684	0.092451	122.478	197.821	317.056	217.46	217.46		1.74527	122.447	244.112	1.99362
1440	A_95_P056176	BP133891	1.74525	2.23762e-06			235.804	249.101	233.084	235.804	259.246	206.041	225.054	230.114	1.02003	0.301355	225.054	453.308	411.538	404.747	411.538		1.74525	234.722	423.198	1.80298
35871	A_95_P254394	FG171627	1.74524	0.070919			1373.16	776.974	1388.04	1373.16	1000.33	1317.87	928.037	1082.08	1.04497	0.349531	1000.33	2396.5	2734.47	575.454	2396.5		1.74524	1130.73	1902.14	1.68222
7307	A_95_P273681	EH618301	1.74513	0.062766			583.454	515.495	583.454	721.141	620.433	962.62	665.662	749.572	0.904696	0.155332	665.662	1327.41	1018.2	577.287	1018.2		1.74513	678.134	974.301	1.43674
32973	A_95_P239254	AY553217	1.74448	0.0430345			312.912	263.155	312.912	388.039	312.163	619.558	517.662	483.127	0.832592	0.0860775	517.662	545.87	1141.27	481.287	545.87		1.74448	402.248	722.808	1.79692
22144	A_95_P083485	BP528771	1.74444	0.216647			591.329	1272.27	561.808	591.329	1996.35	488.912	915.829	1133.7	0.856563	0.277337	915.829	1031.54	431.725	2971.87	1031.54		1.74444	971.082	1478.38	1.5224
30111	A_95_P047371	BP131641	1.74431	0.00254177			207.389	254.879	180.166	207.389	212.839	196.661	238.068	215.856	0.996036	0.474292	212.839	388.518	260.286	361.751	361.751		1.74431	215	336.852	1.56675
30195	A_95_P213267	AB073628	1.74426	0.261034			3188.33	2397.2	3188.33	5015.04	3262.91	8602.45	3382.7	5082.69	0.847604	0.232856	3382.7	5561.29	8567	2410.04	5561.29		1.74426	4308.11	5512.77	1.27963
11926	A_95_P030336	EB682192	1.74364	0.286272			4632.41	12560.7	4632.41	3898.62	10464.9	988.245	9356.12	6936.43	1.00679	0.491345	9356.12	8077.25	2812.89	16754.2	8077.25		1.74364	6983.5	9214.78	1.31951
13183	A_95_P071050	BP525606	1.7427	0.00012275			664.329	622.287	664.329	666.037	657.037	649.704	628.787	645.176	1.00442	0.374294	649.704	926.079	1157.72	1283.56	1157.72		1.7427	648.03	1122.45	1.7321
32380	A_95_P019991	BP134166	1.74214	0.276268			7317.79	17363.6	7317.79	6898.87	20095.2	3624.37	12352	12023.8	0.937745	0.40547	12352	12748.6	6087.87	24877.8	12748.6		1.74214	11275.3	14571.4	1.29233
22334	A_95_P029636	X84040	1.74157	0.01493			543.974	682.912	543.974	540.37	495.079	694.599	648.224	612.634	0.980781	0.386637	648.224	947.37	618.329	972.495	947.37		1.74157	600.86	846.065	1.40809
1306	A_95_P022636	EB682701	1.74145	0.093196			239.501	423.538	235.95	239.501	456.495	182.024	303.814	314.111	0.977001	0.446428	303.814	417.079	236.926	934.954	417.079		1.74145	306.887	529.653	1.72589
38478	A_95_P000076	EB427804	1.74052	0.205142			358.918	353.294	484.829	358.918	555.412	800.162	495.933	617.169	0.823261	0.0502194	555.412	624.704	532.37	630.349	624.704		1.74052	508.091	595.808	1.17264
25372	A_95_P049656	BP132217	1.74011	1.07278e-07			121.421	131.957	121.421	120.926	121.522	119.968	117.62	119.703	1.02115	0.125258	119.968	211.285	204.073	222.355	211.285		1.74011	122.236	212.571	1.73903
3449	A_95_P272541	EB450797	1.74007	0.0299718			272.866	385.498	272.866	201.712	294.53	266.606	392.622	317.919	0.950888	0.329792	294.53	474.808	308.019	622.62	474.808		1.74007	302.306	468.482	1.5497
14701	A_95_P193592	AF289466	1.73991	0.0938502			578.954	1481.47	578.954	444.162	670.787	401.976	1069.75	714.169	1.0845	0.383049	670.787	1007.33	550.87	4576.41	1007.33		1.73991	774.516	2044.87	2.64019
13238	A_95_P003466	DW003379	1.73912	0.107388			3953.56	10746.2	3953.56	2461.87	3981.33	2508.29	7032.16	4507.26	1.13459	0.34743	3981.33	6875.7	3359.18	23578.5	6875.7		1.73912	5113.9	11271.1	2.20402
31293	A_95_P029776	TA19851_4097	1.73905	0.151014			230.739	510.454	202.085	230.739	678.683	163.741	354.335	398.92	0.894097	0.331299	354.335	401.268	243.283	1171.58	401.268		1.73905	356.673	605.376	1.69729
35850	A_95_P311248	FG141256	1.73903	0.0728477			2144.08	3429	1976.89	2144.08	3864.04	1538.7	2606.7	2669.81	0.971316	0.429926	2606.7	3728.62	2761.33	4278.7	3728.62		1.73903	2593.23	3589.55	1.3842
25387	A_95_P008441	CV019614	1.7387	0.0793147			1502.87	674.954	2088.54	1502.87	1098.33	682.912	620.808	800.683	1.38807	0.113861	682.912	2613.04	2722.16	658.516	2613.04		1.7387	1111.4	1997.9	1.79764
24929	A_95_P128407	DW000208	1.73834	0.0608857			1191.91	1311.12	1191.91	1121.87	1445.29	1907.83	1629.27	1660.79	0.863772	0.0178848	1629.27	2071.95	2482.87	1281.54	2071.95		1.73834	1434.55	1945.45	1.35614
2920	A_95_P016146	TA17291_4097	1.73782	0.0463663	10	Isochorismatase hydrolase; n=1; Medicago truncatula|Rep: Isochorismatase hydrolase - Medicago truncatula (Barrel medic)	414.788	207.181	414.788	452.287	316.993	699.412	320.012	445.472	0.901916	0.293432	320.012	720.829	1510.25	381.623	720.829		1.73782	401.779	870.899	2.16761
36217	A_95_P004421	TA11690_4097	1.73769	0.00284896	1	SAR8.2d protein; n=1; Nicotiana tabacum|Rep: SAR8.2d protein - Nicotiana tabacum (Common tobacco);;;mRNA inducible by salicylic acid or by TMV during Systemic Acquired Resistance response; SAR is characterised by long-lasting resistance to infection by a wide range of pathogens, extending to plant tissues distant from the initial infection site	1600.75	915.745	1961.41	1600.75	2035.91	1534.52	1246.08	1605.5	0.96485	0.391657	1534.52	4024.54	2513.79	2781.6	2781.6		1.73769	1549.07	3106.64	2.00549
958	A_95_P005176	TA13310_4097	1.73728	0.0489909			17675.6	16754.2	19601.7	17675.6	12667	15448.3	21684.6	16600	1.04249	0.320164	15448.3	32337.6	30707.4	13692	30707.4		1.73728	17305.2	25579	1.47811
16483	A_95_P012966	AF129003	1.73705	0.174018			398.83	533.287	398.83	391.039	536.391	777.141	546.12	619.884	0.855754	0.0607553	546.12	692.787	765.162	448.746	692.787		1.73705	530.468	635.565	1.19812
27088	A_95_P222777	DV158926	1.73646	0.122767			691.995	1308.29	672.433	691.995	1450.62	662.433	1075	1062.68	0.919177	0.303867	1075	1201.62	738.308	2585.75	1201.62		1.73646	976.794	1508.56	1.5444
40666	A_95_P222007	TA21939_4097	1.73635	0.0106607			178.222	165.867	178.222	187.127	157.444	194.673	159.503	170.54	1.01915	0.327615	159.503	309.456	313.641	174.82	309.456		1.73635	173.806	265.972	1.53028
16733	A_95_P008926	DV161279	1.73544	0.0432826			1148.75	1848.37	1148.75	1040.37	1923.29	1338.12	1630.5	1630.63	0.91267	0.201207	1630.5	1993.58	1636.12	2423	1993.58		1.73544	1488.23	2017.56	1.35568
22278	A_95_P173872	EH665711	1.73424	0.000336822			6790.41	8255.54	6790.41	5984.16	8558.27	5792.97	7994.5	7448.58	0.970562	0.351989	7994.5	11776.2	10903.5	12166.9	11776.2		1.73424	7229.31	11615.5	1.60673
36966	A_95_P271471	EB452098	1.73352	0.0523269			2183.27	1850.2	2183.27	2526.66	1985.41	3556.58	2323.83	2621.94	0.917002	0.223153	2323.83	3908.79	3784.75	2304.47	3784.75		1.73352	2404.33	3332.67	1.38611
26699	A_95_P136482	EH615257	1.73349	1.0109e-05			1242.75	1324.66	1242.75	1219.79	1326.47	1569.27	1351.39	1415.71	0.945853	0.0699829	1351.39	2154.29	2057.16	2200.02	2154.29		1.73349	1339.05	2137.15	1.59602
7107	A_95_P200822	TA17291_4097	1.73332	0.0416024	10	Isochorismatase hydrolase; n=1; Medicago truncatula|Rep: Isochorismatase hydrolase - Medicago truncatula (Barrel medic)	320.72	166.96	320.72	329.925	233.063	497.204	234.184	321.484	0.923871	0.328999	234.184	555.912	1118.66	280.377	555.912		1.73332	297.009	651.65	2.19404
37748	A_95_P117547	DV160492	1.73287	0.00679337			526.412	526.412	612.641	482.162	604.579	626.12	636.37	622.356	0.93416	0.0531367	626.12	630.954	912.204	982.183	912.204		1.73287	581.381	841.78	1.4479
16594	A_95_P103797	CV016695	1.73234	0.00872454			3376.47	4783	3344.04	3376.47	3600.75	2923.33	4214.93	3579.67	1.03559	0.347256	3600.75	6242.91	4270.41	5849.2	5849.2		1.73234	3707.09	5454.18	1.47128
34730	A_95_P296673	EB678860	1.73219	0.207756			248.478	529.162	248.478	225.884	357.668	235.347	440.579	344.531	0.985454	0.467172	357.668	430.412	253.279	590.12	430.412		1.73219	339.52	424.604	1.2506
91	A_95_P118542	DV161649	1.73218	0.0356378			252.593	252.593	268.145	185.701	259.246	263.737	302.19	275.058	0.928055	0.120187	263.737	535.204	437.537	214.683	437.537		1.73218	255.269	395.808	1.55055
9189	A_95_P268076	DV999490	1.7299	0.200725			1544.64	2895.18	1544.64	1539.41	2796.64	507.37	2031.66	1778.56	1.06031	0.402117	2031.66	2672.08	1317.41	3478.29	2672.08		1.7299	1885.82	2489.26	1.31999
20845	A_95_P124992	DW004785	1.72965	0.00174534			928.412	1148.29	928.412	693.995	930.537	624.912	1026.95	860.801	1.03646	0.371486	930.537	1605.83	1334.66	2019.41	1605.83		1.72965	892.183	1653.3	1.8531
7633	A_95_P161722	EH620360	1.72962	0.00979439			343.004	246.358	343.004	352.669	270.058	384.623	291.407	315.363	0.997856	0.489625	291.407	593.266	746.662	348.545	593.266		1.72962	314.687	562.824	1.78852
29189	A_95_P112592	CV020749	1.72916	0.0520026			419.204	383.248	528.974	419.204	629.495	653.183	315.432	532.703	0.916563	0.245447	629.495	793.808	724.87	505.829	724.87		1.72916	488.256	674.835	1.38213
29193	A_95_P094214	BP532607	1.72901	0.000918354			482.162	531.662	471.954	482.162	494.683	659.245	593.37	582.433	0.925164	0.0820879	593.37	983.704	737.349	833.662	833.662		1.72901	538.846	851.572	1.58036
19214	A_95_P242622	DW000916	1.72856	0.365186			3428.2	3392.12	3428.2	5130.04	5828.29	9908.7	4661.2	6799.4	0.792927	0.0855887	5828.29	5225.27	6598.33	5925.87	5925.87		1.72856	5391.43	5916.49	1.09739
9088	A_95_P000421	FG167411	1.72854	0.00855633			68918.4	84948.5	59483.3	68918.4	114839	60748.1	82782.2	86123.2	0.912878	0.218228	82782.2	119128	114148	187359	119128		1.72854	78619.9	140212	1.78341
36155	A_95_P074200	BP526406	1.7285	0.00861714			444.579	444.579	681.516	422.767	468.766	123.38	227.149	273.098	1.44524	0.069224	227.149	1510.5	767.641	768.454	768.454		1.7285	394.693	1015.53	2.57296
24273	A_95_P148462	EB677812	1.72827	0.000340196			332.133	421.079	332.133	310.185	413.788	282.375	294.904	330.356	1.03649	0.338842	294.904	603.162	526.12	574.016	574.016		1.72827	342.411	567.766	1.65814
29454	A_95_P289808	DV161043	1.72817	0.00114902			644.829	695.412	597.704	644.829	712.016	576.329	690.412	659.585	0.989687	0.400807	690.412	1139.66	802.579	1114.37	1114.37		1.72817	652.783	1018.87	1.56081
2875	A_95_P004746	FG176614	1.72738	0.00464916	10	Arabidopsis thaliana DIN10 (DARK INDUCIBLE 10); hydrolase, hydrolyzing O-glycosyl compounds (DIN10) mRNA, complete cds	847.912	513.454	847.912	861.287	574.079	549.974	547.245	557.099	1.16495	0.0912633	549.974	1639.95	1464.66	833.662	1464.66		1.72738	648.992	1312.76	2.02277
10739	A_95_P116842	DV159647	1.72723	0.102131			1194.2	2830.29	1194.2	876.37	1764.52	613.329	2078.25	1485.36	1.04991	0.426612	1764.52	2062.66	1003.47	7644.91	2062.66		1.72723	1559.49	3570.35	2.28943
16737	A_95_P116467	TA16664_4097	1.72688	0.00209711			1020.81	1227.95	1020.81	935.641	1111.25	1057.95	1203.25	1124.15	0.972121	0.275929	1111.25	1762.81	1388.62	2184.25	1762.81		1.72688	1092.81	1778.56	1.62751
28654	A_95_P116572	DV159325	1.72632	0.047323			1372.04	1165.29	1542.54	1372.04	1239.35	1500.08	1355.52	1364.98	0.998158	0.485786	1355.52	2368.58	2452.7	1055.18	2368.58		1.72632	1362.47	1958.82	1.4377
38434	A_95_P202922	TA17744_4097	1.72619	0.146181			708.037	1701.33	708.037	677.37	2075.77	382.769	1366.27	1274.93	0.903516	0.350236	1366.27	1222.2	770.662	4272.12	1222.2		1.72619	1151.92	2088.33	1.81291
40116	A_95_P186982	FG638723	1.72544	0.00392663			310.185	364.667	300.274	310.185	465.641	345.712	352.169	387.841	0.919041	0.112419	352.169	535.204	480.454	734.87	535.204		1.72544	356.441	583.509	1.63704
41138	A_95_P127902	DV161576	1.72523	0.00129016			832.787	745.495	832.787	968.058	883.995	1102.27	937.287	974.516	0.935488	0.122265	937.287	1436.75	1517.62	1165.2	1436.75		1.72523	911.648	1373.19	1.50627
19459	A_95_P102072	CN949770	1.72521	0.0811309			135.887	180.248	135.887	124.193	118.599	128.272	150.784	132.551	1.05366	0.253632	128.272	234.433	146.837	6936.04	234.433		1.72521	139.664	2439.1	17.4641
38533	A_95_P106537	CV017942	1.72456	0.0345279			9118.58	6996.66	10470.1	9118.58	7166.75	7779.95	7524.5	7490.4	1.09154	0.126231	7524.5	15725.5	17161.7	6564	15725.5		1.72456	8176.09	13150.4	1.6084
20050	A_95_P063445	AM851007	1.72411	0.028321			2615.95	3293.79	2615.95	2267.31	3925.79	2025.25	3179.91	3043.65	0.947766	0.320061	3179.91	4510.2	3022.18	5260.08	4510.2		1.72411	2884.67	4264.15	1.47821
756	A_95_P231759	FG136072	1.72357	0.00617488			150.412	146.428	150.412	168.691	162.22	175.666	162.836	166.907	0.964861	0.11141	162.836	259.246	300.066	174.82	259.246		1.72357	161.042	244.711	1.51954
31139	A_95_P103617	CV016602	1.72336	0.031892			401.997	508.079	401.997	377.582	503.995	519.495	581.995	535.162	0.901018	0.0427299	519.495	692.787	535.745	1383.83	692.787		1.72336	482.19	870.787	1.8059
39502	A_95_P034084	FG176939	1.72291	0.0266362			183.636	256.459	171.66	183.636	301.815	187.024	221.897	236.912	0.930368	0.243261	221.897	316.389	241.164	411.121	316.389		1.72291	220.415	322.891	1.46492
41070	A_95_P011531	DV161576	1.72273	0.00125086			819.891	819.891	773.349	950.162	912.62	1073.29	938.329	974.745	0.934883	0.0778186	938.329	1452.45	1412.45	1130.75	1412.45		1.72273	911.273	1331.88	1.46156
43310	A_95_P277018	AM826144	1.72238	0.0879328			533.079	1162.83	533.079	401.684	760.495	297.235	807.287	621.672	1.06235	0.399805	760.495	918.162	488.037	3274.25	918.162		1.72238	660.435	1560.15	2.3623
20981	A_95_P201792	FG635299	1.72172	0.0849221			6252.45	14319.6	6252.45	3522.58	6808.83	4206.08	9742.79	6919.23	1.08038	0.386816	6808.83	10765	5092.08	64555.1	10765		1.72172	7475.39	26804	3.58564
36457	A_95_P208287	TA18935_4097	1.72119	0.0517783			247.356	335.319	247.356	225.467	229.701	338.88	325.76	298.114	0.951808	0.291129	325.76	425.746	306.395	1375.81	425.746		1.72119	283.747	702.65	2.47632
39290	A_95_P017861	EB440968	1.7205	0.0191505			1069	735.349	1069	1109.79	875.912	1246.79	874.308	999.002	0.986174	0.439923	875.912	1839.2	2440.33	973.079	1839.2		1.7205	985.19	1750.87	1.77719
19103	A_95_P277988	AM841980	1.72042	8.41368e-05	10	Nicotiana tabacum LIM domain protein WLIM2 (WLIM2) gene, complete cds	1507.45	1507.45	1598.08	1504.16	1336.25	983.245	1400.37	1239.95	1.11961	0.0450338	1336.25	2593.45	2544.33	3214	2593.45		1.72042	1388.26	2783.93	2.00534
16547	A_95_P012621	DV161154	1.72008	0.116164			5081.91	4460.14	5081.91	6976.75	3846.7	6310.7	5503.29	5220.23	1.0274	0.399228	5503.29	10415.4	8741.29	3175.16	8741.29		1.72008	5363.25	7443.94	1.38795
38828	A_95_P271376	EB442831	1.72001	0.0700245			1552.43	982.183	1552.43	1800.62	1001.7	1537.27	1261.25	1266.74	1.07039	0.284272	1261.25	2670.2	2783.16	867.954	2670.2		1.72001	1355.91	2107.11	1.55402
33425	A_95_P001171	FG640267	1.71981	0.0776278			1023.93	2317.08	1023.93	624.079	708.183	645.495	1199.16	850.947	1.2766	0.216292	708.183	1760.97	818.641	10757.4	1760.97		1.71981	1086.32	4445.68	4.09241
38153	A_95_P110122	TA12996_4097	1.71914	0.0115993			2356.12	2356.12	2348	2830.66	2708.7	3547.08	3154.66	3136.81	0.900341	0.048672	3154.66	4434.2	4050.5	3189.2	4050.5		1.71914	2824.2	3891.3	1.37784
559	A_95_P136152	EB439783	1.71909	0.0128564			995.12	618.954	995.12	1045.54	748.162	846.62	819.204	804.662	1.05088	0.292114	819.204	1710.7	2352.5	913.558	1710.7		1.71909	845.599	1658.92	1.96183
12459	A_95_P146147	AY695053	1.71847	0.00283189			7317.79	9272.45	6841.62	7317.79	9306.95	6378.62	8597.58	8094.38	0.982472	0.40891	8597.58	14583.1	10116.4	12575.4	12575.4		1.71847	7952.5	12424.9	1.56239
42017	A_95_P289608	DV160210	1.71761	6.39646e-06			965.412	965.412	937.558	1069.75	1094.29	866.141	1015.77	992.065	0.999416	0.49443	1015.77	1658.2	1566.62	1749.18	1658.2		1.71761	991.485	1658	1.67224
24663	A_95_P159077	EH617027	1.71754	0.0277621			990.995	545.079	990.995	1032.68	698.704	1101.25	968.704	922.884	0.9639	0.375439	968.704	1702.08	2181.58	807.516	1702.08		1.71754	889.568	1563.72	1.75785
38630	A_95_P239779	EB442830	1.71731	0.0554011			8082.16	12728	7845.91	8082.16	13865.5	5862.66	10336.8	10021.7	0.976569	0.437657	10336.8	13879.6	10546.1	17099.7	13879.6		1.71731	9786.84	13841.8	1.41433
32968	A_95_P259796	EG649566	1.71687	0.182643			1029.68	2289.79	1029.68	897.974	2543.58	634.787	1617.83	1598.73	0.939666	0.399297	1617.83	1767.83	976.662	3912.22	1767.83		1.71687	1502.27	2218.9	1.47703
1079	A_95_P178282	TA12203_4097	1.71591	0.424049			11688.8	31842.9	11688.8	9144.33	31637.6	10152.5	26031.9	22607.3	0.88834	0.314091	26031.9	20056.9	14382	30093.8	20056.9		1.71591	20083	21510.9	1.0711
36742	A_95_P118897	DV161972	1.71586	0.128215			4277.33	3820.02	4277.33	4871.97	3664.64	6099.79	5210.33	4991.59	0.933039	0.218204	5210.33	7339.29	8582.58	2788.5	7339.29		1.71586	4657.35	6236.79	1.33913
12110	A_95_P127277	EB426804	1.71499	0.0766514			255.441	255.441	244.405	340.901	273.532	337.381	248.644	286.519	0.989058	0.442017	273.532	438.079	470.079	219.989	438.079		1.71499	283.384	376.049	1.32699
10114	A_95_P024996	EB678731	1.71482	0.111568			897.87	2016.83	897.87	497.245	983.12	669.016	1799.47	1150.54	0.994254	0.491239	983.12	1539.68	750.787	4437.33	1539.68		1.71482	1143.93	2242.6	1.96044
28664	A_95_P115467	AJ401158	1.71444	0.000326113		Nicotiana tabacum partial mRNA for pectin methylesterase	11412.5	9495.62	13461.2	11412.5	10656.2	7404.79	9538.16	9199.73	1.12265	0.102247	9538.16	26483.8	19566	19281.1	19566		1.71444	10328.1	21777	2.10852
15388	A_95_P289108	DV157571	1.71436	0.0424167			703.162	703.162	684.474	824.495	771.329	1019.81	888.829	893.322	0.912717	0.0686945	888.829	1205.47	1288.29	750.808	1205.47		1.71436	815.349	1081.52	1.32645
27143	A_95_P001081	EB448430	1.71377	0.0553914			3220.91	4909.37	3220.91	1391.62	2929.06	2445.45	4036.95	3137.15	1.00587	0.487674	2929.06	5519.91	2987.72	6387.25	5519.91		1.71377	3155.56	4964.96	1.5734
27951	A_95_P200212	Y10862	1.7134	0.109133			1722.04	3583.08	1722.04	1416.37	2991.72	1245.58	2869.93	2369.08	0.972862	0.445477	2869.93	2950.54	1652.58	7827.95	2950.54		1.7134	2304.79	4143.69	1.79786
20003	A_95_P267816	DV162097	1.71338	0.00374101			355.106	327.801	359.043	355.106	323.678	359.501	373.249	352.143	0.993148	0.399544	359.501	676.183	608.433	395.539	608.433		1.71338	349.73	560.051	1.60138
10118	A_95_P061740	BP135335	1.7125	0.0785036			189.836	299.608	174.135	189.836	238.504	297.985	332.549	289.679	0.88179	0.113735	297.985	325.094	244.903	476.016	325.094		1.7125	255.436	348.671	1.365
4055	A_95_P281838	AM831189	1.71214	0.00368841			1078.29	1285.5	1031.87	1078.29	1340.97	840.62	1287.33	1156.31	0.989439	0.448381	1287.33	1846.18	1432.83	2144.58	1846.18		1.71214	1144.1	1807.86	1.58017
32047	A_95_P264216	BP526697	1.71205	0.000207955			227.771	267.105	227.771	211.12	289.41	268.478	266.586	274.824	0.92815	0.0475111	268.478	403.497	352.211	389.956	389.956		1.71205	255.078	381.888	1.49714
37362	A_95_P243217	DW002667	1.71183	0.294739			1385.89	1366	1676.58	1385.89	1578.91	2762.25	1705.7	2015.62	0.866179	0.118541	1705.7	2372.41	2538.91	1063.79	2372.41		1.71183	1745.89	1991.7	1.1408
17045	A_95_P036603	BP128776	1.71171	0.00813217			107.126	101.766	107.126	130.568	105.455	155.553	114.728	125.245	0.951727	0.266547	114.728	183.368	335.173	177.852	183.368		1.71171	119.199	232.131	1.94742
6931	A_95_P214522	TA20280_4097	1.71163	4.83336e-07			595.287	575.912	595.287	608.037	574.662	504.162	627.412	568.745	1.02139	0.27284	574.662	982.495	1018.91	1029.75	1018.91		1.71163	580.912	1010.38	1.73931
18378	A_95_P114797	CV021763	1.71156	0.274798			149.961	113.221	160.038	149.961	239.044	445.912	189.027	291.328	0.742121	0.0666103	239.044	256.668	337.485	198.67	256.668		1.71156	216.201	264.274	1.22236
2434	A_95_P014326	DV161576	1.7114	0.00677438			938.787	862.204	938.787	1093.93	956.829	1414.5	1091.41	1154.25	0.918011	0.14044	1091.41	1606.64	1880.2	1286.97	1606.64		1.7114	1059.61	1591.27	1.50175
24230	A_95_P249097	EB680851	1.71128	0.194746			498.954	1210.89	495.662	498.954	1569.58	271.723	925.308	922.203	0.898594	0.347545	925.308	853.849	466.579	2605.22	853.849		1.71128	828.686	1308.55	1.57907
33767	A_95_P218752	TA21245_4097	1.71062	0.021396			7529	6987.33	7529	9823.33	7108.12	11785.3	7650.04	8847.81	0.958487	0.345134	7650.04	14599.9	12879.2	9325.33	12879.2		1.71062	8480.52	12268.2	1.44663
23524	A_95_P216802	TA20783_4097	1.71024	0.00719026			529.162	529.162	613.599	417.454	634.224	810.412	667.329	703.988	0.869375	0.0394597	667.329	790.037	904.995	1101.25	904.995		1.71024	612.03	932.092	1.52295
23116	A_95_P207642	EB680934	1.7092	0.0290701			489.287	489.287	464.579	522.12	569.912	838.724	644.037	684.224	0.859528	0.0393482	644.037	646.537	836.287	1015.2	836.287		1.7092	588.11	832.676	1.41585
21290	A_95_P237869	AY776172	1.70896	0.057065			1595.5	2393.91	1595.5	1205.04	1747.04	1135.22	1806.12	1562.79	1.05397	0.351048	1747.04	2726.64	1359.83	6489.45	2726.64		1.70896	1647.14	3525.31	2.14026
2213	A_95_P154742	EG649742	1.70887	0.139972			3410.25	2580.83	5984.16	3410.25	2009.08	879.704	1610.31	1499.7	1.83085	0.040805	1610.31	6561.12	5827.68	1235.83	5827.68		1.70887	2745.72	4541.54	1.65404
12955	A_95_P053376	DW004745	1.7086	0.0146234			974.745	1273.6	974.745	764.245	1095.25	929.787	1323.75	1116.26	0.949804	0.290414	1095.25	2009.93	1174.54	1665.45	1665.45		1.7086	1060.23	1616.64	1.52481
3381	A_95_P007101	NP918017	1.70793	3.80688e-05			2195.25	2255.87	2195.25	1924.16	2238.16	1442.68	2160.83	1947.22	1.04567	0.275133	2160.83	3646.79	3749.33	4253.2	3749.33		1.70793	2036.16	3883.11	1.90707
15249	A_95_P032861	AF154651	1.70779	0.0452998	12	N.tabacum mRNA for extensin	630.87	737.954	630.87	402.163	465.037	368.5	534.329	455.955	1.14735	0.144634	465.037	1077.39	565.787	3703.5	1077.39		1.70779	523.142	1782.22	3.40677
22180	A_95_P205892	TA18387_4097	1.70758	0.0607361			1703.72	1413.95	1703.72	1746.02	1496.87	2443.1	1633.66	1857.88	0.936313	0.245954	1633.66	3140.62	2909.25	1392	2909.25		1.70758	1739.55	2480.62	1.42601
8967	A_95_P154927	EG649823	1.70603	0.000683139			390.622	452.204	390.622	325.781	434.037	374.166	407.83	405.344	0.9805	0.357774	407.83	666.412	517.245	685.995	666.412		1.70603	397.44	623.217	1.56808
15397	A_95_P034748	FG176614	1.70581	0.00633073			580.245	379.894	614.474	580.245	413.33	411.642	393.914	406.295	1.14592	0.090807	411.642	1135.33	989.787	559.016	989.787		1.70581	465.583	894.71	1.9217
22594	A_95_P028371	TA18058_4097	1.70525	0.0827901			1060.62	1060.62	1026.97	1382.95	1059.5	1458.47	1185.87	1234.61	0.968507	0.329584	1185.87	1808.62	1831.95	958.537	1808.62		1.70525	1195.73	1533.04	1.28209
18811	A_95_P031686	DW003455	1.70505	0.173862			3331.54	7516.66	3331.54	2817.04	9378.41	1815.25	5415.62	5536.43	0.911374	0.36462	5415.62	5680.43	3465.54	14524.9	5680.43		1.70505	5045.75	7890.28	1.56375
19643	A_95_P222032	TA21944_4097	1.70496	0.0013083			605.62	648.87	605.62	527.954	712.954	505.912	589.308	602.724	0.992885	0.454051	589.308	1032.56	759.329	1040.85	1032.56		1.70496	598.436	944.245	1.57785
32564	A_95_P137797	FG174497	1.70486	0.00654511			253.965	253.965	217.626	258.435	251.721	368.833	277.236	299.263	0.906568	0.106719	277.236	432.975	456.287	325.802	432.975		1.70486	271.302	405.021	1.49288
39165	A_95_P186532	TA14147_4097	1.70476	0.263527			7146.06	18433.7	7146.06	6414.25	20284.9	4539.12	12527.4	12450.5	0.928283	0.3901	12527.4	12182.3	7864.54	25007.4	12182.3		1.70476	11557.6	15018.1	1.29942
17785	A_95_P210447	TA19399_4097	1.70464	0.0264627			798.724	647.933	874.329	798.724	617.745	1134.02	713.454	821.738	0.970747	0.396832	713.454	1361.54	1491.72	796.516	1361.54		1.70464	797.7	1216.59	1.52513
35916	A_95_P266291	EB424707	1.70459	0.000185626			1588.72	1588.72	1646.37	1570.75	1803.79	2105.45	1776.04	1895.09	0.922657	0.0265964	1803.79	2711.2	2417.14	2708.12	2708.12		1.70459	1748.52	2612.15	1.49392
1169	A_95_P234829	DV160097	1.70382	0.000374542			30707.4	26310.8	36162.1	30707.4	29551.6	23658.4	30023.5	27744.5	1.05975	0.199091	29551.6	52320	48215.3	68155.1	52320		1.70382	29402.3	56230.1	1.91244
21027	A_95_P275243	AM796964	1.70278	6.94317e-07			109.398	112.16	109.398	108.499	113.948	112.795	121.54	116.094	0.973835	0.0545322	113.948	176.407	186.28	197.821	186.28		1.70278	113.057	186.836	1.65259
17112	A_95_P242737	EB450195	1.70267	0.030752			15438.9	13598.6	15438.9	20466.7	7581.16	21382.5	12268.3	13744	1.10031	0.288285	12268.3	28282.5	26287.2	16729.5	26287.2		1.70267	15122.7	23766.4	1.57157
8965	A_95_P009996	TA16600_4097	1.70235	0.124754			5883.62	3280.75	5883.62	6446.33	3885.2	10513.1	4321.6	6239.97	0.916954	0.341112	4321.6	10016	13308.7	3251.97	10016		1.70235	5721.77	8858.86	1.54827
12902	A_95_P058476	BP134482	1.70213	0.0196095			645.537	499.704	645.537	740.183	518.037	1005.33	614.579	712.648	0.940943	0.317982	614.579	1098.79	1274	763.87	1098.79		1.70213	670.561	1045.55	1.55922
3135	A_95_P105342	FG132880	1.70199	0.000684339	2	Nicotiana tabacum Petit Havana SR1 catalase (CAT-1) mRNA, complete cds; Nicotiana tabacum SR1 salicylic acid binding catalase mRNA, partial cds	3873.56	1817.83	4211.12	3873.56	2480.33	3562.54	2126.16	2723.01	1.1061	0.270059	2480.33	6592.75	8630.12	5991.66	6592.75		1.70199	3011.92	7071.51	2.34784
42611	A_95_P164562	EH623817	1.70192	0.00137983			214.745	232.316	202.085	214.745	292.219	187.024	211.16	230.134	0.970121	0.349131	211.16	365.479	311.226	441.287	365.479		1.70192	223.258	372.664	1.66921
32604	A_95_P200907	EB679375	1.70189	0.0257742			1036.31	1580.43	963.287	1036.31	1693.87	929.037	1292.87	1305.26	0.957129	0.361592	1292.87	1763.68	1520.79	3061.29	1763.68		1.70189	1249.3	2115.25	1.69315
38563	A_95_P183872	AB049816	1.70154	0.0136935			1655.7	1203.54	1655.7	2218.16	1158.1	2297.54	1240.2	1565.28	1.04063	0.400004	1240.2	2817.25	3022.18	2073.79	2817.25		1.70154	1628.87	2637.74	1.61936
2929	A_95_P161392	EH620136	1.70111	0.0407445	16	Nicotiana sylvestris mRNA for RNA binding protein, complete cds;;; Arabidopsis thaliana GR-RBP2 (GLYCINE-RICH RNA-BINDING PROTEIN 2); ATP binding / RNA binding / double-stranded DNA binding / single-stranded DNA bi> (GR-RBP2) mRNA, complete cds	592.662	863.891	592.662	573.954	1167.12	560.995	783.287	837.134	0.904258	0.23418	783.287	996.516	1008.18	2761.02	1008.18		1.70111	756.985	1588.57	2.09855
23428	A_95_P224762	DV162593	1.70104	0.0504287			1331.62	1112.87	1331.62	1536.08	1172.08	1535.5	1147.85	1285.14	1.01623	0.411687	1172.08	2277.35	2265.14	1036.5	2265.14		1.70104	1306	1859.66	1.42394
39565	A_95_P180437	TA12745_4097	1.70096	0.0861448			5111.37	8630.12	5111.37	4172.08	10330.2	3291.1	6710.91	6777.42	0.940521	0.379003	6710.91	8694.25	6239.41	14771.5	8694.25		1.70096	6374.3	9901.73	1.55338
15879	A_95_P132842	EB433628	1.70041	0.3524			750.662	590.579	750.662	778.037	2101.29	2698.87	1506.5	2102.22	0.668019	0.0080797	2101.29	1276.43	1911.37	322.22	1276.43		1.70041	1404.32	1170.01	0.833148
30683	A_95_P184497	TA13709_4097	1.70031	0.024098			143.106	143.106	142.489	145.401	160.038	139.82	143.106	147.655	0.98649	0.28126	143.106	243.325	263.633	129.054	243.325		1.70031	145.66	212.004	1.45547
1788	A_95_P196257	EB450954	1.69959	0.109847			4924.54	4924.54	9942.16	3730.58	7377.5	3005.5	4942.45	5108.48	1.10675	0.329031	4942.45	13556.2	8369.7	4407.54	8369.7		1.69959	5653.79	8777.83	1.55256
22559	A_95_P196642	TA16383_4097	1.69956	0.0815218			2629.97	3741.35	2629.97	2028.62	2635.58	3132.54	3545.79	3104.63	0.950936	0.309625	3132.54	4469.81	2230.87	5850.2	4469.81		1.69956	2952.31	4183.63	1.41707
43148	A_95_P023526	EB447931	1.69953	0.0155619			7899.64	10009.1	7899.64	6981.7	9153.66	3175.87	9362.5	7230.68	1.07372	0.32789	9153.66	15022	9591.66	13425.7	13425.7		1.69953	7763.75	12679.8	1.6332
7892	A_95_P238104	AF127239	1.69938	0.0165479	10	Nicotiana tabacum arginine decarboxylase 2 (ADC2) gene, complete cds	8636.75	9889.16	7248.45	8636.75	5997.91	3953.04	8014.62	5988.52	1.21733	0.0681238	5997.91	14677.1	10743.4	32291.7	14677.1		1.69938	7289.99	19237.4	2.63888
34871	A_95_P243297	FG163157	1.69871	0.102877			454.287	756.058	454.287	426.871	856.829	362.626	529.454	582.969	0.968068	0.422874	529.454	771.704	488.037	1161.2	771.704		1.69871	564.354	806.981	1.42992
29083	A_95_P118397	DV161441	1.69835	0.183212			631.162	631.162	583.454	933.62	681.495	937.287	736.537	785.106	0.956039	0.317298	736.537	1071.93	1327.45	425.413	1071.93		1.69835	750.592	941.6	1.25448
18829	A_95_P112962	CV020938	1.6981	0.139604			6564	13425.7	6564	4683.64	14771.5	3812.29	10959.3	9847.7	0.917582	0.358405	10959.3	11146.3	7072.08	24423.7	11146.3		1.6981	9036.08	14214	1.57303
13531	A_95_P152157	EB682480	1.69681	0.00262303			474.245	504.558	474.245	472.829	459.12	593.204	550.829	534.384	0.952743	0.14223	550.829	1024.77	804.704	643.183	804.704		1.69681	509.131	824.217	1.61887
17275	A_95_P122362	DW002355	1.69676	0.00270146	6	Populus trichocarpa f-box family protein, mRNA	247.356	210.788	247.356	249.392	178.597	260.286	211.781	216.888	1.0437	0.259419	211.781	419.704	743.141	404.747	419.704		1.69676	226.367	522.531	2.30834
36301	A_95_P126392	AM825213	1.69619	0.0798636			1703.06	2376.75	1699.54	1703.06	2370	804.704	1846.7	1673.8	1.07547	0.323841	1846.7	3028.66	1620.7	2888.7	2888.7		1.69619	1800.12	2512.69	1.39584
33147	A_95_P247557	FG160487	1.69618	0.000322438			2270.54	2003.43	2270.54	2808.5	2098.54	2765.45	2198.54	2354.18	1.00141	0.492087	2198.54	3851.25	3938.12	3386.39	3851.25		1.69618	2357.5	3725.25	1.58017
28855	A_95_P033939	AJ717935	1.69579	0.00320008			1092.97	1305.04	1092.97	947.912	1169.2	936.245	1367.27	1157.57	0.981745	0.403573	1169.2	1893.33	1391.54	1853.45	1853.45		1.69579	1136.44	1712.77	1.50714
40168	A_95_P115677	AF190657	1.69545	0.216567			492.516	1397.75	492.516	442.662	1318.58	314.932	772.912	802.141	0.984729	0.47839	772.912	835.037	395.539	2313.5	835.037		1.69545	789.891	1181.36	1.49559
20603	A_95_P033834	AJ704986	1.69496	0.0143527			597.849	461.62	658.37	597.849	468.766	719.745	513.704	567.405	1.00459	0.479819	513.704	1123.08	1013.33	591.329	1013.33		1.69496	570.009	909.245	1.59514
9613	A_95_P098808	BP534652	1.69438	0.102385			3986.08	6292.41	3986.08	3636.66	5421.25	2313.33	5459.04	4397.87	1.02734	0.432862	5421.25	6753.91	3641.54	8544.75	6753.91		1.69438	4518.13	6313.4	1.39735
4364	A_95_P122747	DW002706	1.6941	0.0875921			550.537	587.329	550.537	541.787	613.995	1164.16	799.12	859.092	0.825858	0.0694452	799.12	805.12	1087.85	932.662	932.662		1.6941	709.488	941.877	1.32754
12268	A_95_P003921	BQ843162	1.69374	0.0821511			11780	26005.8	11780	8857.7	11686.2	8064.75	18653.4	12801.5	1.10727	0.338924	11686.2	19952.4	11139.6	86242	19952.4		1.69374	14174.6	39111.3	2.75924
36889	A_95_P213897	BP129854	1.69343	0.0409133			4054.89	6231.75	4054.89	3316.5	3780.7	3053.91	5328.2	4054.27	1.05921	0.342841	3780.7	6866.66	4343.66	13735.5	6866.66		1.69343	4294.33	8315.26	1.93634
26650	A_95_P159832	EH618298	1.6931	0.0165091			889.787	1200.66	889.787	660.037	952.12	864.537	982.329	932.995	0.991336	0.462326	952.12	1506.5	976.662	1815.25	1506.5		1.6931	924.912	1432.8	1.54912
11441	A_95_P227534	DV161802	1.69246	7.28658e-05			5535.91	6283.12	5197.33	5535.91	5764.97	5609.6	6724.7	6033.09	0.970084	0.244288	5764.97	11173.6	9086.18	9369.33	9369.33		1.69246	5852.61	9876.36	1.68752
6351	A_95_P222222	EB452253	1.69228	0.00989413			281.459	265.525	345.254	281.459	282.063	272.555	300.816	285.144	1.02151	0.32922	282.063	476.912	476.308	300.566	476.308		1.69228	291.279	417.929	1.43481
15154	A_95_P033639	AJ632879	1.69198	0.0401186			857.204	906.808	845.287	857.204	1049	1349.54	1071.04	1156.52	0.876026	0.0218339	1071.04	1468.79	1450.37	1027.33	1450.37		1.69198	1013.14	1315.5	1.29843
33538	A_95_P027301	TA15670_4097	1.69194	0.224011			19647.8	47170	19647.8	19204.9	49990.4	6817.7	35109.3	30639.1	0.967934	0.45316	35109.3	33242.9	22815.1	64681.9	33242.9		1.69194	29656.7	40246.6	1.35708
40109	A_95_P111092	CV020051	1.69177	0.000767085			10298.4	11199.1	10048.9	10298.4	10810.4	12352	12479.2	11880.5	0.94255	0.0499514	12352	17422.5	14071.2	18871.4	17422.5		1.69177	11198	16788.4	1.49923
16641	A_95_P152122	EB682425	1.69153	0.0921441			10755.6	26582.6	10755.6	6684.97	12168.8	7186.45	18930.8	12762	1.07492	0.398524	12168.8	18193.5	9069.58	99199.8	18193.5		1.69153	13718.2	42154.3	3.07287
24827	A_95_P177622	TA12024_4097	1.69075	0.0746152			14898	21030.1	14898	11702	25127.6	8049.41	16631.1	16602.7	0.978134	0.451881	16631.1	25188.7	14687.9	34312.9	25188.7		1.69075	16239.7	24729.9	1.5228
41186	A_95_P247872	EB680899	1.69005	0.0824813			1687.91	1562.7	2009.93	1687.91	1676.02	2311.83	1994.62	1994.15	0.939664	0.174235	1994.62	2852.66	3365.5	1378.33	2852.66		1.69005	1873.84	2532.16	1.35133
6179	A_95_P007051	NP917833	1.68915	0.00474747			699.537	828.349	699.537	604.787	759.308	422.704	782.787	654.933	1.04272	0.347931	759.308	1181.62	875.891	1377.06	1181.62		1.68915	682.912	1144.86	1.67643
6761	A_95_P236934	FG167519	1.68874	0.235444			449.641	586.162	432.496	449.641	519.495	562.579	613.87	565.315	0.932885	0.122546	562.579	763.912	759.329	307.103	759.329		1.68874	527.374	610.114	1.15689
19981	A_95_P012706	CV020046	1.68852	0.118932			3101.25	2655.02	5216.64	3101.25	2131.41	877.37	1430.08	1479.62	1.736	0.0332003	1430.08	6725.45	5236.52	1211.62	5236.52		1.68852	2568.63	4391.2	1.70955
39132	A_95_P004716	DV161184	1.68823	0.040211			513.454	513.454	491.204	533.579	527.495	729.662	532.495	596.551	0.929758	0.141683	532.495	866.829	928.808	496.662	866.829		1.68823	554.648	764.099	1.37763
16464	A_95_P114202	CV021493	1.68813	0.0620428			34822.1	61991	34822.1	21639.8	51616.2	14097.5	50623.5	38779	1.00909	0.484569	50623.5	58784.1	45291.6	83604.6	58784.1		1.68813	39131.7	62560.1	1.59871
22436	A_95_P301598	FG168096	1.68793	0.0278482			193.142	193.142	228.664	191.942	178.597	222.189	206.642	202.476	1.0052	0.455104	206.642	326.01	326.989	184.628	326.01		1.68793	203.529	279.209	1.37184
15710	A_95_P070365	BP192608	1.68763	0.0765122			809.516	1257.91	804.495	809.516	1234.29	618.912	993.37	948.856	1.00445	0.486446	993.37	1366.16	852.704	1725.08	1366.16		1.68763	953.082	1314.65	1.37937
42486	A_95_P021061	FG140160	1.6862	0.0894826			4470.95	8452.31	4470.95	2910.35	5828.29	5075	8419.12	6440.8	0.909722	0.290209	5828.29	7538.91	4451.43	28896.7	7538.91		1.6862	5859.34	13629	2.32604
8259	A_95_P001166	FG645614	1.68606	0.20931			5052.5	5052.5	9429.58	3140.62	9412.41	3889.79	5694.16	6332.12	0.963844	0.431016	5694.16	9591.66	8518.83	4997.91	8518.83		1.68606	6103.18	7702.8	1.2621
11515	A_95_P102577	TA11943_4097	1.68604	0.200289			23516.3	61216.7	23516.3	22742	62188.6	19140.9	42085.6	41138.4	0.935421	0.389932	42085.6	39649.5	21382.5	112768	39649.5		1.68604	38481.7	57933.2	1.50547
33033	A_95_P012756	TA11902_4097	1.68592	0.218541			12386.5	30707.4	12386.5	11213.2	34714.7	6974.58	21348.7	21012.7	0.930749	0.394757	21348.7	20882.7	11963.7	51312.3	20882.7		1.68592	19557.5	28052.9	1.43438
34034	A_95_P094948	BP532947	1.68582	0.00346034			874.954	937.62	645.537	874.954	910.204	707.037	982.329	866.523	0.972792	0.358462	910.204	1475.02	1027.81	1579.83	1475.02		1.68582	842.947	1360.88	1.61444
30508	A_95_P043096	BP130525	1.68533	0.00343323			279.295	225.717	292.073	279.295	236.926	214.724	194.051	215.234	1.11722	0.0506561	214.724	620.245	470.704	321.345	470.704		1.68533	240.465	470.765	1.95773
13206	A_95_P251627	AM790601	1.68507	0.0787727			1145.75	1993.41	1145.75	1002.27	1586.87	755.537	1616.83	1319.75	1.02301	0.445844	1586.87	1930.66	1066.79	4702.12	1930.66		1.68507	1350.11	2566.52	1.90097
16711	A_95_P316273	FG187879	1.68455	0.0331316			114.692	172.712	112.872	114.692	116.767	122.942	154.525	131.411	1.00766	0.46702	122.942	193.204	136.953	327.801	193.204		1.68455	132.418	219.319	1.65626
25243	A_95_P254344	AF190634	1.68443	0.351976			185.186	185.186	182.024	313.225	259.246	780.391	380.248	473.295	0.739609	0.102845	380.248	331.3	311.933	246.607	311.933		1.68443	350.053	296.613	0.847337
18001	A_95_P229314	DV162045	1.68427	0.00147852			1025.37	1184.12	1025.37	948.495	1027.75	1068.6	1214.81	1103.72	0.976871	0.299738	1068.6	1727	1359.83	2031.16	1727		1.68427	1078.19	1706	1.58228
11550	A_95_P215567	TA20514_4097	1.68405	0.00688162			449.954	327.801	449.954	492.516	385.748	492.141	382.248	420.046	1.00402	0.479293	385.748	757.745	848.245	476.724	757.745		1.68405	421.735	694.238	1.64615
41301	A_95_P250097	EB449449	1.68382	0.0189563			3106.25	2680.58	3106.25	3679.04	3035.91	4870.5	3910.18	3938.86	0.900533	0.132017	3910.18	5230.35	5558.25	4093	5230.35		1.68382	3547.08	4960.53	1.39848
15183	A_95_P171731	EH666147	1.68355	0.000158795	12	Nicotiana tabacum partial mRNA for pectin methylesterase	404.809	352.336	442.766	404.809	360.834	262.365	321.304	314.834	1.13521	0.0466393	321.304	869.474	657.912	681.516	681.516		1.68355	357.402	736.301	2.06015
38461	A_95_P159547	EB682721	1.68348	4.17361e-05			584.079	462.162	629.495	584.079	650.912	665.599	596.787	637.766	0.937918	0.108778	650.912	1093.37	983.287	964.204	983.287		1.68348	598.172	1013.62	1.69453
29774	A_95_P049286	BP132123	1.68334	0.0200238			2162.95	2575.62	2143	2162.95	2864.79	1624.66	2649.83	2379.76	0.981951	0.421722	2649.83	3641	2490.39	3669.81	3641		1.68334	2336.81	3267.06	1.39809
42758	A_95_P020311	EB443336	1.68247	0.0337069			2253.87	3043.75	2253.87	2188.1	2569.2	2657.95	3487.06	2904.74	0.929512	0.182585	2657.95	3792.08	2841.41	6508.16	3792.08		1.68247	2699.99	4380.55	1.62243
7725	A_95_P150057	EB680108	1.68237	0.00202273			628.412	628.412	620.204	800.287	678.683	716.808	663.37	686.287	0.997582	0.479546	678.683	1115.5	1057.22	807.516	1057.22		1.68237	684.627	993.412	1.45103
15652	A_95_P109322	AB020590	1.68224	0.107268			884.954	342.588	930.912	884.954	580.37	1386.62	481.995	816.329	0.940683	0.395909	580.37	1488.7	2336.43	308.394	1488.7		1.68224	767.906	1377.84	1.79429
34284	A_95_P146072	EB449936	1.68217	0.0919711			797.974	637.954	1026.97	797.974	801.495	500.516	544.412	615.474	1.16694	0.117098	544.412	1342.33	1571	400.705	1342.33		1.68217	718.221	1104.68	1.53807
38414	A_95_P125527	EB102910	1.68216	0.000109062			202.954	238.628	202.085	202.954	243.283	199.726	233.126	225.378	0.97599	0.288352	233.126	341.401	300.066	350.836	341.401		1.68216	219.967	330.768	1.50371
17876	A_95_P157147	FG159579	1.6815	0.0910125			364.75	296.819	364.75	416.434	342.588	565.579	366.75	424.972	0.922774	0.22554	366.75	613.329	692.454	299.192	613.329		1.6815	392.153	534.991	1.36424
9694	A_95_P068655	BP137183	1.68136	0.0533318			306.52	508.683	306.52	248.644	425.017	196.661	364.896	328.858	1.03916	0.408569	364.896	515.37	371.437	1608.29	515.37		1.68136	341.737	831.698	2.43374
2665	A_95_P189097	TA14718_4097	1.68074	0.398371			989.849	2911.87	989.849	960.162	4965.75	1091.5	2176.06	2744.43	0.795257	0.221633	2176.06	1663.68	1250.62	4566.33	1663.68		1.68074	2182.53	2493.54	1.1425
27471	A_95_P145027	EB448565	1.68059	0.0814528			2853.79	2019.7	2853.79	3028.66	2856.83	2214.16	1892.91	2321.3	1.06737	0.249386	2214.16	4796.04	5146.12	1399.54	4796.04		1.68059	2477.68	3780.56	1.52585
27676	A_95_P294148	FG144206	1.67995	1.88931e-05			510.849	595.162	446.808	510.849	497.683	544.995	559.912	534.197	0.984472	0.370634	544.995	858.204	804.287	895.037	858.204		1.67995	525.901	852.509	1.62104
43238	A_95_P283433	AJ718270	1.67995	0.000422529			9942.16	9942.16	10034.9	9915.83	10573.4	10757.4	11644.9	10991.9	0.953256	0.018321	10757.4	17082.5	13088.7	16702.3	16702.3		1.67995	10478.1	15624.5	1.49116
34992	A_95_P118752	DV161810	1.67963	0.000364296			1317.33	1398.97	1236.54	1317.33	1365.54	1204.56	1453.47	1341.19	0.991211	0.399525	1365.54	2212.62	1707.16	2234.64	2212.62		1.67963	1329.4	2051.47	1.54316
9602	A_95_P114052	CV021418	1.6793	0.048299			1150.91	1681.54	1150.91	1016.12	1309.77	1497.43	1657.54	1488.25	0.930996	0.208001	1497.43	2144.87	1932.72	1363.68	1932.72		1.6793	1385.55	1813.76	1.30905
32638	A_95_P237019	DW001784	1.67889	0.217949			23908.7	76759.6	23908.7	23071	84948.5	13865.5	46167.8	48327.3	0.926741	0.403589	46167.8	40140.1	22730	149903	40140.1		1.67889	44786.8	70924.4	1.5836
33125	A_95_P206077	EB678218	1.67888	0.352974			6541.37	17798.5	6541.37	6145.79	20529.7	2697.45	11389.4	11538.8	0.940334	0.420219	11389.4	10982.2	5656.5	22144.9	10982.2		1.67888	10850.4	12927.9	1.19147
8001	A_95_P002246	TA13486_4097	1.67853	0.00145414			2020.75	2093.04	2020.75	1968.93	1995.45	1779	2076.04	1950.16	1.01985	0.232001	1995.45	3391.89	2379.14	3565.29	3391.89		1.67853	1988.87	3112.11	1.56476
17451	A_95_P208197	EB424930	1.67735	0.083312			662.329	581.724	698.537	662.329	648.62	1169.37	748.954	855.648	0.878386	0.135636	748.954	1110.95	1393.1	638.954	1110.95		1.67735	751.589	1047.67	1.39394
8145	A_95_P107032	CV018180	1.67697	0.0207007	1	Nicotiana tabacum auxin-repressed protein (ARP1) mRNA, complete cds;;;Lycopersicon esculentum cultivar Ailsa Craig leucine-rich repeat family protein, putative polyprotein, auxin repressed/dormancy associated protein, putative zinc finger protein, putativ	32120	8458.79	37024.1	32120	13722.5	31330.7	14524.9	19859.4	1.15127	0.299276	14524.9	53864.3	73029.2	26636.6	53864.3		1.67697	22863.5	51176.7	2.23836
38529	A_95_P023116	CV017227	1.67683	0.0751463			154.605	309.601	154.605	133.922	179.63	128.272	212.693	173.531	1.07447	0.345932	179.63	259.246	170.3	1375.12	259.246		1.67683	186.454	601.556	3.2263
33242	A_95_P243447	EB681076	1.67591	0.0131621			11130.3	15293.4	11130.3	11007.2	13578.1	11004.5	14087.8	12890.2	0.983972	0.410029	13578.1	19669.7	13656.1	18653.4	18653.4		1.67591	12683.6	17326.4	1.36605
37804	A_95_P173147	TA18796_4097	1.67572	0.00113872			517.287	517.287	517.204	592.787	702.433	691.245	599.245	664.308	0.908264	0.0209084	691.245	866.829	963.058	792.995	866.829		1.67572	603.367	874.294	1.44903
8009	A_95_P202117	TA17566_4097	1.6756	0.0865194			5526.79	9408.04	5526.79	5062.95	10063.5	6344.64	8987.79	8465.29	0.893721	0.182922	8987.79	9260.66	10162.4	9247.2	9260.66		1.6756	7565.61	9556.76	1.26318
7698	A_95_P157957	DV999617	1.67543	0.255415			2830.66	2278.6	3893.5	2830.66	2824.45	3114.66	2840.91	2926.68	1.01268	0.442657	2840.91	4742.58	4942.45	1049.87	4742.58		1.67543	2963.8	3578.3	1.20734
36399	A_95_P002496	TA12411_4097	1.67505	0.094245			8843.14	22111.4	8843.14	5692.43	9084.37	6022.25	14545.6	9884.06	1.11795	0.349623	9084.37	14812.7	7118.29	72373.3	14812.7		1.67505	11049.9	31434.8	2.84481
3440	A_95_P206662	TA18566_4097	1.67443	0.0963122			6856.5	5628.87	6856.5	8913.75	4968.45	9947.68	6114.95	7010.36	1.00875	0.474248	6114.95	11480.7	14946.9	4696.62	11480.7		1.67443	7071.7	10374.7	1.46708
24521	A_95_P194442	TA15896_4097	1.67443	0.000699304			11093.9	10808.2	11093.9	12087	11124.4	14560.2	12330.4	12671.6	0.94705	0.140653	12330.4	15666.9	18576	20254	18576		1.67443	12000.7	18165.6	1.51372
5917	A_95_P225372	EB444342	1.67441	1.76209e-05			2743.25	2743.25	2496.7	2820.87	2640.83	3161.58	2961.64	2921.35	0.95988	0.131851	2961.64	4593.33	4197.79	4853.58	4593.33		1.67441	2804.14	4548.23	1.62197
34513	A_95_P164417	EH623650	1.67422	0.0351239			1240.2	1673.06	1157.12	1240.2	2165.87	1090.6	1548.18	1601.55	0.923588	0.26156	1548.18	2076.37	1647.31	3195.95	2076.37		1.67422	1479.17	2306.54	1.55935
33910	A_95_P254439	EB680208	1.67402	0.162823			9695.16	12404	6110.79	9695.16	7644.91	18470.3	14418.2	13511.1	0.847985	0.161449	14418.2	16229.9	9428.06	19303	16229.9		1.67402	11457.2	14987	1.30808
31323	A_95_P267841	DV162243	1.67376	0.248234			238.483	188.552	238.483	402.163	262.698	457.662	216.091	312.15	0.942735	0.367075	262.698	399.164	576.329	135.887	399.164		1.67376	294.275	370.46	1.25889
17038	A_95_P268516	DW002008	1.67365	0.00261142			2590.52	2650.41	2434.04	2590.52	3065.37	2549	3019.77	2878.04	0.944455	0.0727599	3019.77	3340.66	4335.62	5304.5	4335.62		1.67365	2718.18	4326.93	1.59185
19068	A_95_P193382	TA15657_4097	1.67348	0.111518			6296.62	10853.8	6296.62	4810.91	7502.37	8957.66	10609.6	9023.22	0.905645	0.224134	8957.66	10537.3	7495.83	14157.1	10537.3		1.67348	8171.84	10730.1	1.31305
370	A_95_P144607	EB448051	1.67336	0.0560413			484.079	245.651	484.079	614.704	362.417	658.558	347.212	456.062	0.991319	0.479968	362.417	810.037	1375	351.982	810.037		1.67336	452.103	845.671	1.87053
13197	A_95_P294048	FG202550	1.6732	0.0434111			755.995	900.037	755.995	652.329	816.329	655.099	919.037	796.822	0.982827	0.40376	816.329	1264.93	656.849	1460.08	1264.93		1.6732	783.138	1127.29	1.43945
19134	A_95_P051391	BP132633	1.67259	0.0674758			192.149	339.13	192.149	152.92	157.774	135.112	239.834	177.573	1.14217	0.240297	157.774	321.387	189.628	1511.66	321.387		1.67259	202.82	674.225	3.32426
34843	A_95_P048756	BP131994	1.67257	0.0539668			373.499	424.788	368.52	373.499	431.996	537.412	462.641	477.35	0.907391	0.0352669	462.641	624.704	658.558	387.498	624.704		1.67257	433.143	556.92	1.28576
37652	A_95_P028346	BP525606	1.67256	2.87168e-06			443.204	443.204	441.433	444.162	472.579	403.705	413.746	430.01	1.01503	0.290059	413.746	688.183	741.287	795.537	741.287		1.67256	436.472	741.669	1.69924
31177	A_95_P158942	EH616813	1.67104	0.0321304			475.037	460.037	475.037	589.454	489.974	627.766	518.558	545.433	0.965847	0.279712	518.558	793.808	815.912	492.516	793.808		1.67104	526.804	700.745	1.33018
41627	A_95_P307778	FG195366	1.67092	0.0729112			294.322	368.791	294.322	205.647	369.375	363.584	398.705	377.221	0.883842	0.072196	369.375	517.12	297.444	491.787	491.787		1.67092	333.404	435.45	1.30607
18079	A_95_P104622	FG645200	1.67066	0.109534			2318.29	5039.54	2318.29	1844.2	4901.58	1333.25	3747.68	3327.5	0.960908	0.433068	3747.68	3873.08	2662.33	10817	3873.08		1.67066	3197.42	5784.15	1.809
40356	A_95_P016106	TA13404_4097	1.67054	0.40551			111.1	122.025	111.1	101.926	115.81	421.246	154.525	230.527	0.742236	0.142119	154.525	185.598	171.577	211.574	185.598		1.67054	171.105	189.583	1.10799
4681	A_95_P242807	FG638070	1.67036	0.0097888			887.183	976.62	887.183	617.12	966.87	637.245	916.37	840.162	0.992152	0.46685	916.37	1481.91	930.849	1674.79	1481.91		1.67036	833.568	1362.52	1.63456
40560	A_95_P194267	EB449400	1.66973	0.00840662			6269	5160.64	6269	6754.58	5773.33	9373.79	6389.66	7178.93	0.922167	0.203581	6389.66	10467.5	10470.1	8252.7	10467.5		1.66973	6620.17	9730.11	1.46977
38495	A_95_P157577	EH615636	1.66969	0.00113061			1129.54	1160.08	1070.29	1129.54	918.266	750.995	986.079	885.113	1.13267	0.0173331	918.266	1885.97	1363.37	2048.7	1885.97		1.66969	1002.54	1766.02	1.76154
20498	A_95_P121432	DW001499	1.66949	0.0983088			216.858	546.704	216.858	184.36	270.37	181.384	400.622	284.125	1.05605	0.410666	270.37	362.042	228.788	1497.62	362.042		1.66949	300.05	696.15	2.32012
34658	A_95_P077395	BP527235	1.66933	0.072589			443.412	705.329	443.412	219.243	436.267	187.562	273.553	299.127	1.26221	0.188854	273.553	740.204	253.84	1141.95	740.204		1.66933	377.561	711.999	1.88579
9765	A_95_P266351	FG166201	1.66924	0.0972834			143.044	236.282	143.044	131.175	177.606	144.808	213.729	178.715	0.976085	0.418082	177.606	238.774	144.337	321.345	238.774		1.66924	174.441	234.819	1.34612
33141	A_95_P034638	TA14654_4097	1.66923	0.0145555			946.079	1020.29	881.224	946.079	1083.7	1351.77	1227.62	1221.03	0.888687	0.0178409	1227.62	1954.79	1579.22	1190.41	1579.22		1.66923	1085.11	1574.81	1.45128
34452	A_95_P267686	AM843346	1.66918	0.000952531			100.543	101.766	99.9864	100.543	104.967	102.977	106.959	104.968	0.979983	0.0146283	104.967	167.824	135.887	210.165	167.824		1.66918	102.866	171.292	1.66519
12592	A_95_P207117	TA18671_4097	1.66842	0.111745			477.12	946.287	477.12	432.704	723.641	442.225	796.391	654.086	0.972953	0.432966	723.641	796.037	507.037	1629.06	796.037		1.66842	636.395	977.377	1.5358
3097	A_95_P116172	DV158743	1.66799	0.0785311			2701.37	4379.79	2701.37	2538.02	6550.08	2254.12	3866.12	4223.44	0.879595	0.251635	3866.12	4505.87	4078.12	10364.6	4505.87		1.66799	3714.92	6316.2	1.70023
35413	A_95_P009401	TA14843_4097	1.66796	0.00175097			10963.7	9756.33	10963.7	13222.6	10152.5	15673.1	11079.2	12301.6	0.959868	0.322603	11079.2	18287	20449.3	16522.5	18287		1.66796	11807.9	18419.6	1.55994
33172	A_95_P254419	EH624379	1.66736	0.00182766			1893.56	1682.14	1893.56	2438.54	2081.83	2175.45	2020.75	2092.68	0.978991	0.360706	2081.83	3157.25	4535.25	3000.02	3157.25		1.66736	2048.71	3564.17	1.73971
15220	A_95_P310293	FG172952	1.667	0.179689			1054.66	2247.52	1054.66	991.954	2239	742.662	1695.6	1559.09	0.959044	0.42072	1695.6	1758.12	1035.7	3531.12	1758.12		1.667	1495.23	2108.31	1.41003
21756	A_95_P136037	TA20284_4097	1.66677	0.0606651			2453.39	3814.37	2118.27	2453.39	5160.2	2336.77	3866.83	3787.93	0.86898	0.181316	3866.83	4089.25	3859.91	7326.45	4089.25		1.66677	3291.64	5091.87	1.54691
7313	A_95_P139087	EB442787	1.66659	0.0830507			1000.75	1649.45	969.87	1000.75	1836.91	752.995	1276.79	1288.9	0.968109	0.420364	1276.79	1667.83	1117.33	3101.25	1667.83		1.66659	1247.79	1962.13	1.57248
34386	A_95_P007061	AJ416570	1.66604	0.132621			342.588	580.349	271.577	342.588	756.495	202.871	466.162	475.176	0.918973	0.34941	466.162	570.766	371.437	995.12	570.766		1.66604	436.674	645.774	1.47885
16150	A_95_P094703	BP532840	1.66591	0.0816553			268.145	633.62	268.145	211.781	216.319	179.875	439.662	278.619	1.16611	0.291471	216.319	446.704	272.347	2385.5	446.704		1.66591	324.9	1034.85	3.18513
19230	A_95_P122637	DW002621	1.66567	0.0262504			123.338	169.311	123.338	122.108	119.171	105.782	139.416	121.456	1.06914	0.20595	119.171	205.441	126.805	280.377	205.441		1.66567	129.854	204.208	1.57259
42176	A_95_P180432	TA12744_4097	1.66554	0.0595132			4766.29	7588.16	4766.29	4425.1	9330.16	3040.54	6407.12	6259.27	0.946792	0.382153	6407.12	7938.45	6701.47	13387.7	7938.45		1.66554	5926.23	9342.56	1.57648
35416	A_95_P008951	TA16328_4097	1.6653	0.103045			12370.4	4865.08	12370.4	16011.3	7267.54	16823.6	8329.45	10806.9	1.01274	0.476874	8329.45	20600.4	28524.7	5713.37	20600.4		1.6653	10944.6	18279.5	1.67019
41179	A_95_P188127	TA14500_4097	1.66517	0.0206432			1875.79	1466.16	1875.79	1925.87	1694.95	2173.45	1603.02	1823.81	0.981394	0.390879	1694.95	3551.5	3123.5	1684.85	3123.5		1.66517	1789.87	2786.61	1.55688
9944	A_95_P081365	BP528234	1.66506	0.143449			117.214	117.214	114.156	122.108	181.114	300.608	139.416	207.046	0.784541	0.0694039	181.114	195.169	317.056	159.149	195.169		1.66506	162.436	223.791	1.37772
15171	A_95_P141952	EB445549	1.66487	0.21632			1737.47	2560.62	1650.33	1737.47	2271.25	3392.12	2830.29	2831.22	0.850169	0.0612969	2830.29	2892.66	3050.22	2332.79	2892.66		1.66487	2407.01	2758.56	1.14605
36441	A_95_P147662	EB440040	1.66422	0.143974			5441.79	1446.41	5441.79	7326.45	3599	7003.29	3268.75	4623.68	1.01239	0.479604	3599	9056.31	13198.2	1105.72	9056.31		1.66422	4680.95	7786.76	1.6635
30641	A_95_P000531	EB677962	1.66229	0.160785			1242.06	2923.12	1242.06	956.329	3114.91	615.349	1963.56	1897.94	0.949743	0.425145	1963.56	2064.66	1103.37	5900.54	2064.66		1.66229	1802.55	3022.86	1.67698
18171	A_95_P028091	EB447555	1.66201	0.060338			1582.5	1542.77	1582.5	1845.16	1482.37	3094.27	2023.95	2200.2	0.876514	0.161756	2023.95	2630.12	2814.77	2325.68	2630.12		1.66201	1928.5	2590.19	1.34311
1583	A_95_P004281	TA14767_4097	1.66186	0.0273633			2434.75	3262.08	2434.75	2140.22	3492.16	1698.45	3223.72	2804.78	0.965696	0.391244	3223.72	4046.2	3046.58	6257.58	4046.2		1.66186	2708.56	4450.12	1.64298
36286	A_95_P010356	EB425160	1.66177	0.107339			979.099	979.099	1054.66	776.662	986.62	1369.33	1168	1174.65	0.898761	0.0802026	1168	1754.79	1627.04	757.079	1627.04		1.66177	1055.73	1379.63	1.30681
9776	A_95_P261031	FG639604	1.66175	0.0196402			4063.12	3000.66	4858.75	4063.12	4643.54	3357.14	3360.33	3787	1.02471	0.399497	3360.33	7329.2	6751.87	3880.83	6751.87		1.66175	3880.59	5987.3	1.54288
2125	A_95_P233934	AJ718943	1.66124	0.000575207			2986.5	2986.5	2669.6	3325.45	3081.62	2882.41	3798.12	3254.05	0.960019	0.241205	3081.62	4961.29	4292.29	5658.39	4961.29		1.66124	3123.95	4970.65	1.59114
19747	A_95_P103138	EH613615	1.66092	0.118308			30946.9	62188.6	30946.9	25032.7	59180	21086.4	47999.8	42755.4	0.960637	0.42252	47999.8	51400.3	31415	120358	51400.3		1.66092	41072.4	67724.3	1.6489
967	A_95_P072015	BP525847	1.6607	0.119174			1143.93	2213.41	1143.93	808.912	1366.16	1171.45	2208.18	1581.93	0.938942	0.366899	1366.16	1899.72	1687.47	2307.66	1899.72		1.6607	1485.34	1964.95	1.3229
18194	A_95_P106617	CV017977	1.6604	0.0774578			870.37	1997.52	870.37	478.641	983.12	422.704	1188.66	864.829	1.14493	0.324267	983.12	1445.16	874.287	8329.45	1445.16		1.6604	990.169	3549.63	3.58488
5821	A_95_P229599	DV159974	1.66038	0.00367889			15678.3	15678.3	13790.4	18273.8	19669.7	10107.3	18956.7	16244.6	0.98983	0.462965	18956.7	26031.9	21950.4	28043.9	26031.9		1.66038	16079.3	25342.1	1.57606
13277	A_95_P263746	DW002576	1.65977	0.000385091			2653.81	2653.81	2601.87	2746.22	2279.41	3059.29	3408.58	2915.76	0.957394	0.250593	3059.29	5475.16	4284.95	4404.7	4404.7		1.65977	2791.53	4721.61	1.6914
2004	A_95_P199792	TA17068_4097	1.65886	0.211496			3301.5	7779.95	3301.5	1910.91	4914.29	1772.2	6635.52	4440.67	0.987628	0.481873	4914.29	5476.72	1816.16	12213.8	5476.72		1.65886	4385.73	6502.24	1.48259
18053	A_95_P148597	EB677958	1.65866	0.0699839			1554.89	958.308	1554.89	1555.64	1358.25	1303.91	1129.29	1263.81	1.03658	0.34167	1303.91	2579.04	2691.25	791.495	2579.04		1.65866	1310.05	2020.59	1.54238
5155	A_95_P279113	AM799497	1.65837	0.000216021			264.527	285.58	251.367	264.527	331.758	225.509	238.94	265.402	1.00331	0.481125	238.94	418.267	438.683	523.87	438.683		1.65837	266.28	460.273	1.72853
31931	A_95_P008721	TC4415	1.65809	0.278385			4828.66	12923.7	4828.66	4380.83	16028.2	3142.89	9488.39	9553.17	0.886141	0.331846	9488.39	8006.37	4931.95	20669.2	8006.37		1.65809	8465.46	11202.5	1.32332
167	A_95_P157867	EH615898	1.65781	0.0746628			2709.64	2391.91	2709.64	5019.33	3164.95	4524.41	3052.58	3580.65	0.971092	0.419374	3164.95	3840.2	5526.79	4492.08	4492.08		1.65781	3477.14	4619.69	1.32859
35185	A_95_P291993	EB425909	1.65732	0.10629			892.954	1675.77	892.954	850.37	1787.04	634.787	1326.47	1249.43	0.956086	0.405381	1326.47	1479.91	1132.89	2705	1479.91		1.65732	1194.56	1772.6	1.48389
4788	A_95_P202527	TA17655_4097	1.65657	0.353188			4088.7	7810.45	4088.7	2582.12	7493.83	5153.33	8246.33	6964.5	0.84655	0.151708	7493.83	6987.33	5582.7	6773.2	6773.2		1.65657	5895.79	6447.75	1.09362
40523	A_95_P028416	TA12849_4097	1.65639	0.0325336			583.37	431.746	733.787	583.37	422.579	783.412	439.662	548.551	1.03137	0.412811	439.662	966.287	1129.66	562.495	966.287		1.65639	565.759	886.148	1.5663
32003	A_95_P261561	BP132717	1.65463	0.00499935			122.108	116.117	145.113	122.108	121.522	125.256	119.702	122.16	1.023	0.282864	121.522	202.043	204.942	135.887	202.043		1.65463	124.97	180.957	1.44801
30287	A_95_P030891	EB431338	1.65443	0.123557			1142.29	718.766	1142.29	1431.87	1001.29	1457.33	911.287	1123.3	0.988578	0.464069	1001.29	1889.83	2278	591.662	1889.83		1.65443	1110.47	1586.5	1.42867
37092	A_95_P272961	EB680476	1.65403	0.00206569			1812	2081.83	1543.77	1812	1880.04	2048.58	1866.27	1931.63	0.969172	0.2564	1880.04	2997.1	2234.12	3198.95	2997.1		1.65403	1872.08	2810.06	1.50104
35380	A_95_P013816	EB678588	1.65357	0.0712131			1364.25	2262.45	1364.25	1286.97	2452.16	1053.54	1930.37	1812.02	0.951951	0.375982	1930.37	2255.87	1770.85	3605.7	2255.87		1.65357	1724.96	2544.14	1.4749
10923	A_95_P110992	TA13525_4097	1.65345	0.307277			3170.6	3120.62	3170.6	5315.12	5355.62	5366.58	4042.04	4921.41	0.893056	0.140784	5355.62	5273.33	5242.41	3814.83	5242.41		1.65345	4395.1	4776.86	1.08686
9932	A_95_P212937	AB032538	1.65313	0.115998			251.97	640.537	251.97	216.298	338.631	181.695	403.872	308.066	1.09987	0.352257	338.631	416.538	212.839	1441.14	416.538		1.65313	338.834	690.172	2.03691
29430	A_95_P136692	EB440460	1.65282	0.0806099			533.579	816.808	475.037	533.579	805.787	298.547	621.62	575.318	1.02882	0.432141	621.62	881.912	515.995	1216.27	881.912		1.65282	591.896	871.391	1.4722
4007	A_95_P084355	BP528996	1.65233	0.405063			114.764	130.526	114.764	112.815	293.572	198.482	379.082	290.379	0.705539	0.0155426	293.572	174.982	189.628	200.718	189.628		1.65233	204.874	188.443	0.919798
27425	A_95_P195847	FG637321	1.65167	0.105894			8338.66	24536.3	8338.66	5933.64	10804.1	6052.37	16362.6	11073	1.08413	0.395205	10804.1	13772.7	8218.04	71324.1	13772.7		1.65167	12004.6	31105	2.59109
23632	A_95_P286973	FG639520	1.6497	0.135491			334.465	633.62	334.465	319.658	506.87	639.954	597.891	581.572	0.869041	0.118392	597.891	551.766	336.964	1582.6	551.766		1.6497	505.41	823.777	1.62992
31411	A_95_P007121	NP918035	1.64957	0.000291175			136.582	150.454	136.582	135.887	162.756	127.254	127.171	139.06	1.00688	0.444012	127.254	235.347	186.899	225.303	225.303		1.64957	140.017	215.85	1.54159
6217	A_95_P234754	DV158275	1.6494	0.121309			1365.5	1185.08	2735.02	1365.5	1056.41	510.349	784.787	783.849	1.62385	0.064946	784.787	2820	2252.25	984.787	2252.25		1.6494	1272.86	2019.01	1.5862
22687	A_95_P121092	DW001093	1.64935	9.56878e-05			229.306	227.046	251.97	229.306	224.638	266.066	208.675	233.126	1.00639	0.441046	224.638	433.517	378.207	343.567	378.207		1.64935	234.617	385.097	1.64139
19330	A_95_P290628	FG167670	1.64935	0.015053			782.704	654.704	782.704	805.87	631.787	803.162	714.141	716.363	1.02191	0.334704	714.141	1290.95	1593.33	722.245	1290.95		1.64935	732.061	1202.18	1.64218
34326	A_95_P106707	CV018020	1.64917	0.0972192			1569.58	1434.83	3088.95	1569.58	1392.83	623.662	910.079	975.523	1.54104	0.0703671	910.079	3711.62	2588.5	1210.16	2588.5		1.64917	1503.32	2503.43	1.66526
24133	A_95_P163207	EH622180	1.64891	0.191621			13656.1	30751.9	13656.1	12425.4	41031.6	7466.25	23122.2	23873.3	0.89677	0.343352	23122.2	22517.6	12857.6	65001.6	22517.6		1.64891	21408.9	33459	1.56285
35898	A_95_P111382	DW003761	1.64885	0.137153			3073.79	6018.08	3073.79	2506.95	6100.95	2111.08	4528.45	4246.83	0.955195	0.411347	4528.45	5068.2	3149.95	9985.45	5068.2		1.64885	4056.55	6067.87	1.49582
33726	A_95_P193437	TA15669_4097	1.64883	0.208346			14087.8	31376.8	14087.8	13052.5	31453	4850.37	23207.5	19836.9	0.991651	0.487399	23207.5	23228.4	16408.6	39822.9	23228.4		1.64883	19671.3	26486.6	1.34646
38760	A_95_P131822	EB432235	1.64872	0.000383346			175.334	175.334	182.024	158.515	171.207	224.638	174.88	190.242	0.951945	0.190581	174.88	289.076	313.141	249.725	289.076		1.64872	181.1	283.981	1.56809
28521	A_95_P291678	DW005246	1.64868	0.000111379			832.787	715.62	832.787	944.245	803.537	991.433	917.037	904.002	0.959559	0.22077	917.037	1373	1590.12	1325.79	1373		1.64868	867.443	1429.63	1.6481
40615	A_95_P113487	CV021161	1.64825	0.0960316			4028.16	7584.66	4028.16	3607.43	7834.6	3337.33	6169.75	5780.56	0.938835	0.358751	6169.75	6639.41	5065.2	13952.9	6639.41		1.64825	5426.99	8552.5	1.57592
35025	A_95_P006097	CV016204	1.64798	0.138184			8200.79	17329.1	8200.79	6881.62	19997.9	4598.62	13601.6	12732.7	0.924255	0.372727	13601.6	13514.7	9168.75	35723.7	13514.7		1.64798	11768.3	19469.1	1.65437
39749	A_95_P124722	TA16894_4097	1.64792	0.218122			3581.66	8465.58	3581.66	2945.66	9442.08	2032.37	6076.87	5850.44	0.927116	0.386456	6076.87	5902.29	3647.58	13252.7	5902.29		1.64792	5424.04	7600.84	1.40133
27273	A_95_P310818	FG139424	1.64777	0.00288846			182.559	221.525	182.559	180.785	194.548	231.278	205.938	210.588	0.962887	0.206975	205.938	300.816	233.499	312.412	300.816		1.64777	202.772	282.242	1.39192
37265	A_95_P176282	NP917345	1.64735	0.011305			787.245	787.245	821.495	624.704	756.079	985.037	901.995	881.037	0.922503	0.102604	901.995	1296.87	1350.5	871.933	1296.87		1.64735	812.759	1173.1	1.44335
4985	A_95_P152902	EB683232	1.64563	0.00239286			410.288	473.266	410.288	300.795	469.329	498.287	396.414	454.676	0.934136	0.182997	469.329	675.183	552.683	761.954	675.183		1.64563	424.73	663.273	1.56164
22011	A_95_P301008	FG634418	1.64514	0.0714775			422.579	264.652	422.579	429.121	357.668	517.454	365.417	413.513	0.949946	0.304753	365.417	695.204	864.329	256.979	695.204		1.64514	392.815	605.504	1.54145
21006	A_95_P190837	TA15100_4097	1.64489	0.0454077			10212.4	10212.4	9816.91	12686	10374.5	10063.5	11029.8	10489.2	1.01982	0.340827	10374.5	16810.3	16798.2	9074.04	16798.2		1.64489	10697.2	14227.5	1.33003
26019	A_95_P254284	EH615257	1.64488	1.96786e-05			683.558	730.766	674.141	683.558	725.349	775.412	743.287	748.016	0.965334	0.0427983	743.287	1124.37	980.079	1126.29	1124.37		1.64488	722.085	1076.91	1.49139
18220	A_95_P115822	DV159155	1.64425	0.167337			18702.7	38313.1	18702.7	16362.6	48108.2	12554.9	32017.3	30893.5	0.895868	0.315795	32017.3	30751.9	18956.7	78773.1	30751.9		1.64425	27676.5	42827.2	1.54742
8457	A_95_P129287	EB428997	1.64394	0.000175707			400.559	400.559	432.496	355.46	463.87	387.706	386.331	412.636	0.98005	0.326751	387.706	658.495	555.037	698.162	658.495		1.64394	404.404	637.231	1.57573
18216	A_95_P117612	DV160547	1.64386	0.0511003			1771.16	1380.37	1816.91	1771.16	1550.25	2364.45	1541.29	1818.66	0.95532	0.311766	1550.25	3039.18	2911.54	1463.25	2911.54		1.64386	1737.4	2471.32	1.42242
10331	A_95_P069140	AB236951	1.64336	0.0618835			124.193	157.486	106.632	124.193	106.876	108.702	115.134	110.237	1.08708	0.136514	108.702	204.094	116.767	957.745	204.094		1.64336	119.837	426.202	3.55651
40361	A_95_P088248	BP529995	1.64333	0.0897622			1285.79	2264.5	1285.79	1030.33	1609.79	836.87	1672.75	1373.13	1.05598	0.378078	1609.79	2112.97	1117.33	3764.5	2112.97		1.64333	1450	2331.6	1.608
40402	A_95_P187842	AM837901	1.64331	0.155059			14732.1	30023.5	14732.1	13101.1	30514.2	11887.5	22507.9	21636.5	0.945671	0.38662	22507.9	24209.3	15286.7	49385.2	24209.3		1.64331	20461	29627.1	1.44797
2565	A_95_P143337	EB446669	1.64325	0.0311291			5051.89	2941.04	5989.62	5051.89	3418.91	2926.87	2696.7	3014.16	1.27316	0.0750477	2926.87	8301.54	8699	3529.91	8301.54		1.64325	3837.51	6843.48	1.78332
7596	A_95_P002596	FG144927	1.64313	0.00594252			34587.6	37604.6	34587.6	33896.4	36712.9	42059	44334.7	41035.5	0.930881	0.0441899	42059	56831.9	47034.3	79811.2	56831.9		1.64313	38199.2	61225.8	1.6028
9147	A_95_P266526	EB684175	1.64305	0.0289634			1415.75	995.912	1562.87	1415.75	1236.58	966.912	828.454	1010.65	1.15544	0.1026	966.912	2423.83	2326.14	1044.52	2326.14		1.64305	1167.75	1931.5	1.65404
30286	A_95_P202597	TA17670_4097	1.64305	0.306121			3287.54	9421.75	3287.54	2568.33	10885.6	1783.77	6391.58	6353.64	0.900757	0.365155	6391.58	5401.58	2739.33	14113	5401.58		1.64305	5723.09	7417.98	1.29615
10769	A_95_P274423	AM804716	1.64233	0.0410603			206.683	313.808	197.779	206.683	248.561	251.055	353.814	284.477	0.920813	0.213104	251.055	339.443	295.196	660.245	339.443		1.64233	261.95	431.628	1.64775
8467	A_95_P289318	DV158634	1.64224	0.200462			295.529	645.162	295.529	282.957	979.037	211.243	468.87	553.05	0.868757	0.299751	468.87	485.329	369.75	1264.77	485.329		1.64224	480.466	706.615	1.47068
10850	A_95_P187237	TA14300_4097	1.64194	0.0350559			6761.52	4864	6761.52	10473.6	6329.5	10804.1	6024.45	7719.36	0.977135	0.441682	6329.5	8687.25	11102	15473.1	11102		1.64194	7542.86	11754.1	1.55831
13629	A_95_P291653	EB425618	1.64129	0.00296331			1615.75	1800.79	1445.85	1615.75	1519.54	2318.41	2154.29	1997.41	0.905723	0.113627	2154.29	2518.66	2651.91	2840.91	2651.91		1.64129	1809.1	2670.5	1.47614
27205	A_95_P078529	FG160199	1.64065	0.0648554			2457.66	1994.62	3534.87	2457.66	2580.04	2646.66	2157.62	2461.44	1.04082	0.348865	2580.04	4647	4032.16	2089.29	4032.16		1.64065	2561.91	3589.48	1.40109
10871	A_95_P133392	EB434843	1.64029	0.0501699			561.204	502.016	561.204	626.308	689.808	1068.6	602.308	786.905	0.857842	0.101989	689.808	843.016	920.537	961.662	920.537		1.64029	675.04	908.405	1.3457
10759	A_95_P003171	TA11850_4097	1.63995	0.0052778	10	Auxin repressed/dormancy associated protein; n=1; Solanum lycopersicum|Rep: Auxin repressed/dormancy associated protein - Solanum lycopersicum (Tomato) (Lycopersicon esculentum)…	55885.6	14673.4	57426.6	55885.6	21157.4	51400.3	25846.9	32801.5	1.1503	0.295056	25846.9	91649.8	111157	62979.5	91649.8		1.63995	37731.7	88595.6	2.34804
15097	A_95_P205247	DV161765	1.63941	0.0195159			440.246	414.85	480.808	440.246	360.334	446.808	397.372	401.505	1.05454	0.118791	397.372	721.745	752.287	395.539	721.745		1.63941	423.403	623.19	1.47186
24973	A_95_P181497	TA12996_4097	1.63917	0.0145343			1873.39	1844.08	1873.39	2165.25	2087.12	2812.33	2442.27	2447.24	0.900636	0.0526401	2442.27	3148.95	3070.81	2505.41	3070.81		1.63917	2204.07	2908.39	1.31955
41869	A_95_P072660	FG139256	1.63886	0.0277148			315.536	225.717	330.945	315.536	348.211	447.975	329.842	375.343	0.88729	0.0803981	348.211	517.12	548.099	343.567	517.12		1.63886	333.038	469.595	1.41004
21086	A_95_P124292	DW004143	1.63876	0.00647595			856.516	1084.1	854.662	856.516	1059.5	732.829	1021.16	937.829	0.996764	0.482252	1021.16	1403.62	1079.18	1438.2	1403.62		1.63876	934.794	1307	1.39817
29785	A_95_P117807	DV160765	1.63867	0.00165452			724.162	671.995	724.162	775.079	741.537	890.141	820.787	817.488	0.942664	0.0735781	820.787	993.495	1186.66	1477	1186.66		1.63867	770.617	1219.05	1.58192
10188	A_95_P105217	CV017358	1.63836	0.00944911			7727	10198.7	7146.06	7727	7656.66	8888.7	11776.2	9440.52	0.942627	0.260065	8888.7	11372	12659.6	17606.9	12659.6		1.63836	8898.89	13879.5	1.55969
37572	A_95_P155982	EG650355	1.63832	0.248828			4073.95	7375	4073.95	2385.5	6710.91	4294.58	6869.54	5958.34	0.886977	0.234501	6710.91	6674.45	4084.08	8141.75	6674.45		1.63832	5284.91	6300.09	1.19209
25051	A_95_P197217	TA16514_4097	1.63831	0.0676039			463.204	645.537	413.621	463.204	518.037	494.537	488.37	500.315	1.00713	0.462417	494.537	758.87	414.392	817.454	758.87		1.63831	503.884	663.572	1.31691
4935	A_95_P001331	EB430511	1.63784	0.151431			1423.75	519.433	1423.75	1913.47	819.349	3564.5	1084.77	1822.87	0.852617	0.303641	1084.77	2331.87	5163.25	740.162	2331.87		1.63784	1554.21	2745.09	1.76623
35540	A_95_P041266	BP130049	1.63778	0.0258714			298.318	282.416	298.318	320.262	273.99	412.017	300.816	328.941	0.956514	0.274014	300.816	488.579	530.579	305.854	488.579		1.63778	314.636	441.67	1.40375
37072	A_95_P151932	EB682194	1.63753	0.0713211			229.97	448.246	229.97	194.051	248.062	229.701	337.277	271.68	1.03511	0.417751	248.062	376.582	267.23	1331.12	376.582		1.63753	281.218	658.311	2.34093
32325	A_95_P143512	EB446788	1.63676	0.0351677			2880.58	2734.7	5035.58	2880.58	3429	3278.16	2955.91	3221.02	1.05111	0.342979	3278.16	4054.37	4714.83	4773.29	4714.83		1.63676	3385.65	4514.16	1.33332
20775	A_95_P105077	TA16781_4097	1.63662	0.05574			1352.66	1018.62	1368.25	1352.66	1131.33	1112.33	1169.02	1137.56	1.04789	0.198993	1131.33	2213.79	2648.91	781.37	2213.79		1.63662	1192.03	1881.36	1.57827
34337	A_95_P103312	CV016454	1.6358	0.140127			1038.45	1953.2	1038.45	932.079	1990.66	732.829	1439.7	1387.73	0.971241	0.438929	1439.7	1698.7	966.808	3348.37	1698.7		1.6358	1347.82	2004.63	1.48731
40483	A_95_P222067	BP534746	1.63534	0.14688			245.028	814.37	245.028	173.062	705.204	185.497	567.62	486.107	0.922562	0.391482	567.62	400.705	231.714	2297.2	400.705		1.63534	448.463	976.541	2.17753
26217	A_95_P225942	EB441009	1.635	0.0958733			441.433	395.914	441.433	471.245	521.391	715.995	467.87	568.419	0.883694	0.0837114	521.391	721.745	781.745	428.517	721.745		1.635	502.308	644.002	1.28209
24837	A_95_P205542	TA18313_4097	1.63491	0.0724281			1580.75	2524.66	1580.75	1317.33	2570.66	1146.79	2079.16	1932.2	0.967751	0.416754	2079.16	2584.37	1759.33	4176.37	2584.37		1.63491	1869.89	2840.02	1.51882
1504	A_95_P084500	BP529037	1.63464	0.00129594			151.69	174.406	146.14	151.69	153.663	156.643	196.162	168.823	0.966205	0.26	156.643	247.958	258.477	201.898	247.958		1.63464	163.117	236.111	1.44749
14542	A_95_P156592	TA15919_4097	1.63446	6.08099e-05			1961.04	1961.04	1902.66	2027.37	1834.12	1980.33	2285.52	2033.32	0.982877	0.319917	1980.33	3550.58	3205.25	2872.33	3205.25		1.63446	1998.51	3209.38	1.60589
42922	A_95_P021351	FG169533	1.63401	6.31298e-05			2024.37	2024.37	1899.16	2050.29	2073.02	1841.72	2100.41	2005.05	0.996564	0.445501	2073.02	3307.85	3155.91	4094	3307.85		1.63401	1998.16	3519.25	1.76124
2370	A_95_P242412	DQ460107	1.63376	0.0354382			125.215	155.47	125.215	115.914	139.355	107.447	139.416	128.739	1.01344	0.419674	139.355	204.57	162.589	572.329	204.57		1.63376	130.469	313.162	2.40028
23686	A_95_P017766	TA16133_4097	1.63204	0.141859			847.912	2013.58	847.912	618.62	2746.91	442.475	1330.66	1506.68	0.884964	0.343203	1330.66	1383.83	837.829	5846.79	1383.83		1.63204	1333.36	2689.48	2.01707
29347	A_95_P097858	BP534230	1.6319	0.139526			285.58	285.58	273.512	413.663	350.836	464.704	327.259	380.933	0.925602	0.205255	350.836	466.037	520.079	293.614	466.037		1.6319	352.592	426.576	1.20983
25491	A_95_P033759	AJ632963	1.6316	0.00529151			2582.77	2399.87	2584.91	2582.77	2346.33	2765.45	2921.37	2677.72	0.97102	0.221296	2765.45	4638.12	4214.04	2850.16	4214.04		1.6316	2600.12	3900.77	1.50023
22999	A_95_P011796	TA14578_4097	1.63153	0.4253			10057.2	9015.95	10057.2	11567.1	13314.3	20449.3	14261.6	16008.4	0.819002	0.0348821	14261.6	16408.6	20654.3	4604.58	16408.6		1.63153	13110.9	13889.2	1.05936
669	A_95_P010161	U71108	1.63149	0.000437383			20490.8	20490.8	25094.3	19428.3	19777.8	25599.1	25032.7	23469.9	0.961681	0.259069	25032.7	31792.9	33430.5	37932.8	33430.5		1.63149	22570.5	34385.4	1.52347
25292	A_95_P102677	CV016136	1.63121	0.00227423			443.1	504.558	404.122	443.1	469.704	400.913	467.454	446.024	1.00512	0.453747	467.454	722.787	585.37	954.287	722.787		1.63121	448.308	754.148	1.68221
29916	A_95_P250267	EH615310	1.63097	0.129631			312.912	501.745	312.912	232.794	456.225	330.675	446.475	411.125	0.924629	0.263034	446.475	510.349	347.003	558.308	510.349		1.63097	380.138	471.887	1.24136
3886	A_95_P126807	FG135014	1.63047	0.000149539			1129.41	1276.12	1129.41	1077.68	1080	1252.7	1181.79	1171.5	0.995551	0.449909	1181.79	1841.47	1652.58	2152.29	1841.47		1.63047	1166.28	1882.11	1.61377
18770	A_95_P093108	AM837067	1.63023	0.0230716			312.35	429.204	312.35	242.327	400.434	258.331	369.541	342.769	0.978399	0.420869	369.541	509.204	454.475	1141.95	509.204		1.63023	335.365	701.877	2.09288
34951	A_95_P164817	EH624155	1.62894	0.137321			186.28	159.399	256.751	186.28	186.28	232.108	163.336	193.908	1.0178	0.427406	186.28	303.439	309.789	135.396	303.439		1.62894	197.359	249.541	1.2644
36134	A_95_P245872	EH615411	1.6289	0.128763			189.007	434.912	189.007	144.049	234.516	199.122	351.19	261.609	0.989259	0.479229	234.516	307.873	182.23	814.933	307.873		1.6289	258.799	435.012	1.68089
3012	A_95_P188467	TA14577_4097	1.62826	0.421401			3349.08	2995.04	3349.08	3654.08	4705.75	6200.14	4286.87	5064.25	0.829045	0.0235899	4705.75	5453.16	6481.45	1418.16	5453.16		1.62826	4198.49	4450.93	1.06013
30320	A_95_P031786	DV162276	1.6277	0.0232857			364.084	489.287	364.084	331.883	453.704	333.965	392.622	393.43	1.0021	0.489518	392.622	592.62	409.163	854.516	592.62		1.6277	394.257	618.766	1.56945
19064	A_95_P153122	EB683444	1.62735	0.0906336			840.537	1826.47	840.537	757.995	1072.75	558.745	1140.85	924.113	1.11771	0.303047	1072.75	1367.85	787.204	4563.91	1367.85		1.62735	1032.89	2239.65	2.16834
41956	A_95_P016631	TC7506	1.62698	0.000465641			1060.08	1162	1060.08	902.662	1295.41	964.87	905.329	1055.2	0.993544	0.464304	964.87	1640.6	1724.72	2198.37	1724.72		1.62698	1048.39	1854.56	1.76896
37020	A_95_P044476	BP130892	1.62656	0.00189659			147.538	147.538	161.211	144.049	127.499	114.525	140.312	127.446	1.09215	0.0306457	127.499	329.8	239.979	197.032	239.979		1.62656	139.189	255.604	1.83638
1660	A_95_P197797	DV159527	1.62639	0.214094			7925.5	6946.25	7925.5	11158.8	6495.62	13148.9	9257.91	9634.13	0.950318	0.350021	9257.91	13069	12889.9	6713.83	12889.9		1.62639	9155.49	10890.9	1.18955
43153	A_95_P104382	CV016979	1.62621	0.0290062			249.85	218.995	301.732	249.85	299.858	148.524	271.972	240.118	1.03486	0.382658	271.972	406.309	501.495	245.277	406.309		1.62621	248.488	384.36	1.54679
25109	A_95_P191972	TA15353_4097	1.62586	0.0180436			5723.08	7522.87	5723.08	4108.58	6013.5	1922.29	5650.37	4528.72	1.13868	0.242911	5650.37	9304.91	6696.54	9490.62	9304.91		1.62586	5156.78	8497.36	1.6478
21004	A_95_P157842	EH615871	1.62458	0.0621324			2767.33	1991.79	3117.41	2767.33	1934.75	1166.64	2037.35	1712.91	1.26639	0.0509287	1934.75	4495.75	4877.16	1441.14	4495.75		1.62458	2169.21	3604.68	1.66175
32172	A_95_P013571	TA12229_4097	1.62385	0.219215			10279.9	24897.5	10279.9	9429.58	27607.5	6415.37	18775.4	17599.4	0.922429	0.37406	18775.4	16693.1	9893.2	42916.2	16693.1		1.62385	16234.2	23167.5	1.42708
28052	A_95_P223587	TA22285_4097	1.62372	0.00130057			355.418	367.583	355.418	308.311	389.748	395.955	420.579	402.094	0.927475	0.0229215	395.955	577.099	499.245	731.224	577.099		1.62372	372.932	602.523	1.61564
10933	A_95_P215327	AF099969	1.62313	0.0632952			922.662	765.787	922.662	1023.45	752.37	943.141	1009.45	901.655	1.00128	0.491935	943.141	1579.33	1497.6	677.745	1497.6		1.62313	902.811	1251.56	1.38629
37900	A_95_P192507	TA15467_4097	1.62282	0.145317			1535.72	4190.45	1524.58	1535.72	3096.91	926.954	2575.33	2199.73	1.04937	0.426674	2575.33	2492.2	1872.7	6889.08	2492.2		1.62282	2308.33	3751.33	1.62513
14922	A_95_P253124	FG635430	1.62273	0.262133			561.204	1372.08	561.204	520.912	2007.83	380.832	968.704	1119.12	0.865494	0.306789	968.704	910.683	460.62	2710.2	910.683		1.62273	968.593	1360.5	1.40462
31158	A_95_P232859	FG133548	1.6222	0.056593			202.085	295.653	202.085	166.919	222.977	152.961	247.48	207.806	1.03307	0.39382	222.977	327.822	186.899	445.871	327.822		1.6222	214.679	320.197	1.49151
39780	A_95_P026736	TA17743_4097	1.62208	0.211449			797.454	2010.22	797.454	787.954	3419.7	585.349	1365.89	1790.31	0.83473	0.281116	1365.89	1293.54	831.537	5196.29	1293.54		1.62208	1494.43	2440.45	1.63303
31687	A_95_P229234	DV161417	1.62164	0.0735345			1688.29	1601.95	1688.29	2304.12	1482.37	2117.41	1905.64	1835.14	1.00808	0.461663	1905.64	2923.12	2737.79	1549.75	2737.79		1.62164	1849.96	2403.55	1.29924
16861	A_95_P153302	EB683590	1.62123	3.12419e-06			245.028	257.416	245.028	225.467	237.424	265.566	219.243	240.744	1.00393	0.456764	237.424	380.353	419.809	397.247	397.247		1.62123	241.691	399.136	1.65143
16187	A_95_P151392	EB681596	1.62099	0.0109269			225.467	218.33	243.325	225.467	202.975	214.724	220.301	212.667	1.0385	0.0717965	214.724	365.479	401.455	221.068	365.479		1.62099	220.854	329.334	1.49119
27090	A_95_P103297	CV016450	1.62047	0.000600266			2389.33	2389.33	2668.25	2065.72	2191.41	1333.89	1853.37	1792.89	1.16218	0.0642184	1853.37	4782.2	3476.37	3871.83	3871.83		1.62047	2083.66	4043.47	1.94056
24618	A_95_P153892	EB684063	1.62018	0.0955297			17759.8	8940.62	23011.2	17759.8	9160.31	13069	10092	10773.8	1.26902	0.123117	10092	28774.1	38551.4	5323.66	28774.1		1.62018	13672.1	24216.4	1.77122
28120	A_95_P144367	EB447739	1.61997	0.0110068			3490.91	3903.95	3490.91	2226.25	3754.41	3331.95	4261.95	3782.77	0.9239	0.185486	3754.41	5655.16	3991.25	5841.58	5655.16		1.61997	3494.9	5162.66	1.4772
28394	A_95_P090973	TA16928_4097	1.61951	0.0381545			3601.16	3094.58	3726.72	3601.16	3739.08	4921.25	3723.16	4127.83	0.920821	0.106324	3739.08	6044.45	5832.12	3517.58	5832.12		1.61951	3800.99	5131.38	1.35001
28598	A_95_P224112	EB678183	1.6188	0.140745			231.859	516.662	231.859	211.12	601.391	168.486	375.936	381.938	0.91876	0.358267	375.936	375.332	240.624	1254.79	375.332		1.6188	350.909	623.581	1.77705
22709	A_95_P092753	BP531956	1.61857	0.0124897			136.582	186.22	129.994	136.582	170.61	127.911	145.856	148.126	1.00947	0.451534	145.856	221.068	169.374	295.279	221.068		1.61857	149.529	228.574	1.52862
35841	A_95_P061295	BP135224	1.61844	0.0424199			152.322	208.446	150.412	152.322	167.747	170.405	183.843	173.998	0.989642	0.431777	170.405	246.524	177.19	547.829	246.524		1.61844	172.196	323.848	1.88069
501	A_95_P287388	FG182867	1.61837	0.17132			240.956	462.162	230.614	240.956	628.329	210.372	340.318	393.006	0.895978	0.301181	340.318	389.956	234.724	971.412	389.956		1.61837	352.125	532.031	1.51091
37800	A_95_P108642	CV018933	1.61829	8.26276e-05			627.537	678.954	627.537	625.62	669.912	600.912	635.454	635.426	1.00678	0.38072	635.454	1098.79	1015.54	863.245	1015.54		1.61829	639.731	992.523	1.55147
35487	A_95_P141517	EB445209	1.61818	0.0556094			277.881	157.034	459.537	277.881	206.972	239.044	160.863	202.293	1.23693	0.175306	206.972	449.662	490.474	258.352	449.662		1.61818	250.222	399.496	1.59657
2529	A_95_P150967	EB681141	1.61777	0.165838			9524.54	9524.54	9074.04	13629	8765.95	20016.2	11102	13294.7	0.904015	0.265258	11102	15408.5	11818	17594.1	15408.5		1.61777	12018.6	14940.2	1.24309
11518	A_95_P013786	FG159935	1.61747	0.0022858			1137.81	1137.81	988.891	1180.37	1053.37	1259.87	1146.52	1153.25	0.977934	0.28705	1146.52	1840.37	1355.52	2122.37	1840.37		1.61747	1127.8	1772.75	1.57186
13445	A_95_P077635	BP527301	1.61723	0.00626012			292.073	370.041	292.073	282.957	352.669	225.509	344.92	307.699	1.0119	0.444843	344.92	472.349	376.874	559.745	472.349		1.61723	311.362	469.656	1.50839
35806	A_95_P245382	EB677364	1.61662	0.199868			1084	2237.43	1052.83	1084	2582.27	623.662	1592.25	1599.39	0.955825	0.423512	1592.25	1752.41	893.537	3953.04	1752.41		1.61662	1528.74	2199.66	1.43887
33073	A_95_P016691	TA18682_4097	1.61574	0.00809376			127.457	128.23	127.457	122.108	137.403	125.256	136.562	133.074	0.973166	0.0885257	136.562	298.318	205.938	151.503	205.938		1.61574	129.503	218.586	1.68789
36096	A_95_P216467	DV160776	1.61557	0.0025559			5817	4817.62	6242.91	5817	4884.04	6254.95	5878.7	5672.56	0.995882	0.470238	5878.7	9397.79	11983.7	7267.54	9397.79		1.61557	5649.2	9549.68	1.69045
28015	A_95_P028171	EH664090	1.61545	0.118455			954.349	756.995	954.349	1145.95	820.412	1156.41	837.787	938.204	1.00758	0.465994	837.787	1541.7	1594.08	606.933	1541.7		1.61545	945.318	1247.57	1.31974
24283	A_95_P120732	DW000697	1.61544	0.00103552			754.204	882.266	754.204	697.87	879.954	802.579	804.704	829.079	0.969264	0.222442	804.704	1234.75	968.245	1218.37	1218.37		1.61544	803.596	1140.45	1.41919
21110	A_95_P164947	DV161952	1.6152	0.139157			1015.87	955.079	1015.87	1258.29	870.87	1490.91	1066.45	1142.75	0.970976	0.381296	1066.45	1870.62	1640.83	744.183	1640.83		1.6152	1109.58	1418.54	1.27845
33357	A_95_P132212	EB432657	1.61501	0.0024868			1019.5	1284.6	1019.5	919.495	1397.29	918.829	956.558	1090.89	0.992501	0.467467	956.558	1646.5	1546.64	2142.04	1646.5		1.61501	1082.71	1778.39	1.64254
20778	A_95_P051711	FG641293	1.61462	0.0127768			477.12	571.516	477.12	275.3	484.912	474.745	584.537	514.731	0.928682	0.239477	484.912	770.37	557.537	833.662	770.37		1.61462	478.022	720.523	1.5073
18605	A_95_P209962	TA19299_4097	1.61431	0.0074111			4278.7	4723.43	4278.7	3865.5	4967.33	4163.95	5144.62	4758.63	0.950677	0.147745	4967.33	4908.81	6907.16	7600.66	6907.16		1.61431	4523.92	6472.21	1.43066
12134	A_95_P113567	DW001775	1.61423	0.0329402			10820.9	6815.16	11313.9	10820.9	8963.45	12090.6	10116.4	10390.2	0.96438	0.342182	10116.4	20669.2	17467.4	8799.25	17467.4		1.61423	10020.1	15645.3	1.56139
11943	A_95_P007286	AJ416570	1.61346	0.124614			1013.31	1861.85	726.079	1013.31	2389.33	436.996	1460.77	1429.03	0.920009	0.373048	1460.77	1634.93	1220.22	3452.08	1634.93		1.61346	1314.72	2102.41	1.59913
34908	A_95_P029981	BP129737	1.61341	0.0735673			3516.2	2346.33	3516.2	4165.37	3067.62	3417.54	2508.91	2998.02	1.05747	0.296574	3067.62	5673.08	7463	1943.58	5673.08		1.61341	3170.33	5026.55	1.5855
40341	A_95_P259716	AJ717841	1.61295	0.0408034			515.537	805.12	515.537	338.006	599.454	375.374	724.704	566.51	0.987977	0.470027	599.454	1005.18	641.329	831.537	831.537		1.61295	559.699	826.016	1.47582
31374	A_95_P145662	TA13587_4097	1.61286	0.0569988			7293.33	9614.25	6863.14	7293.33	10371.1	6748.16	9232.5	8783.93	0.951027	0.281902	9232.5	11763.1	7377.5	17297.8	11763.1		1.61286	8353.75	12146.1	1.45397
36261	A_95_P141837	EB445465	1.61218	0.0556644			740.766	502.016	740.766	836.87	539.912	738.412	608.12	628.815	1.05121	0.30316	608.12	1194.25	1270.16	497.245	1194.25		1.61218	661.016	987.217	1.49348
21445	A_95_P220632	TA21649_4097	1.6119	0.0813507			351.628	760.829	351.628	246.378	302.19	220.986	540.37	354.515	1.13882	0.310397	302.19	566.787	329.8	4609.41	566.787		1.6119	403.73	1835.33	4.54594
35922	A_95_P118012	DV161028	1.61187	0.0151246			659.079	848.245	659.079	638.724	684.474	881.787	1023.56	863.273	0.914324	0.140546	881.787	1146.14	1062.35	958.204	1062.35		1.61187	789.311	1055.56	1.33732
37710	A_95_P291058	EB680364	1.61146	0.0183793			1369.75	1369.75	1202.52	1643.54	1466.16	2043.45	1593.54	1701.05	0.913058	0.122476	1593.54	1723.89	2207.29	2405.87	2207.29		1.61146	1553.16	2112.35	1.36003
10916	A_95_P207567	BP530590	1.61128	0.157783			385.29	791.579	364.084	385.29	1133.37	292.365	659.912	695.216	0.869418	0.276263	659.912	620.808	434.037	1947.91	620.808		1.61128	604.433	1000.92	1.65596
16282	A_95_P118492	DV161589	1.61056	0.0209562			422.767	537.204	407.309	422.767	446.246	714.745	567.62	576.204	0.895485	0.12096	567.62	836.12	680.891	631.329	680.891		1.61056	515.982	716.113	1.38787
14805	A_95_P049961	BP132285	1.61047	0.368369			523.912	945.349	484.079	523.912	1372.56	326.26	636.37	778.396	0.91824	0.364911	636.37	843.745	300.566	1313.08	843.745		1.61047	714.755	819.13	1.14603
38337	A_95_P170366	AJ421413	1.61042	0.00320641			19186.6	19393.6	17655.6	19186.6	19303	19747.6	22556.1	20535.6	0.956409	0.0982617	19747.6	30898.4	22144.9	32489.2	30898.4		1.61042	19640.4	28510.8	1.45164
3864	A_95_P211082	TA19534_4097	1.61037	0.00203638			258.414	258.414	277.672	257.728	276.632	280.835	252.219	269.895	0.990199	0.328679	276.632	416.142	417.204	300.566	416.142		1.61037	267.25	377.971	1.4143
36925	A_95_P011536	EB442973	1.61002	0.0986823			3842.41	6477.54	3842.41	3709.33	7852.16	2469.04	4791.58	5037.59	0.964153	0.425409	4791.58	6186.37	4655.37	11278.2	6186.37		1.61002	4857.01	7373.31	1.51808
766	A_95_P152307	EB682651	1.60938	0.00821566			219.263	200.76	219.263	235.14	229.203	250.224	238.068	239.165	0.956563	0.0745966	238.068	389.706	352.877	239.127	352.877		1.60938	228.776	327.237	1.43038
8777	A_95_P248272	CV019510	1.6089	0.188868			6632.04	15720.3	6632.04	5115.7	15438.9	3520.62	11163.4	10041	0.955934	0.431461	11163.4	10670.3	6349.45	25931.2	10670.3		1.6089	9598.48	14317	1.49159
711	A_95_P041141	BP130018	1.60885	0.264119			12036.2	12715.5	11821	12036.2	12040.9	23882.2	16028.2	17317.1	0.851991	0.107847	16028.2	19364.5	31330.7	4983.29	19364.5		1.60885	14754	18559.5	1.25793
26348	A_95_P307673	FG639141	1.60833	0.00585382			596.683	573.954	596.683	627.204	615.579	704.037	462.162	593.926	1.00451	0.47227	615.579	734.891	959.662	1313.85	959.662		1.60833	596.603	1002.8	1.68085
42886	A_95_P085205	BP529221	1.60797	0.0911237			188.347	405.288	188.347	169.989	234.516	160.491	280.045	225.017	1.0656	0.370313	234.516	302.856	183.347	1169.62	302.856		1.60797	239.779	551.941	2.30187
18404	A_95_P136022	TA12681_4097	1.60767	0.0601932			227.335	112.16	284.955	227.335	149.364	208.592	173.89	177.282	1.08706	0.29784	173.89	365.479	809.287	125.418	365.479		1.60767	192.716	433.395	2.24888
18027	A_95_P195147	EB424824	1.60754	0.00405688			13088.7	9456.87	13088.7	13387.7	8379.33	11501.5	11605.9	10495.6	1.07061	0.209681	11501.5	21040.6	23658.4	13813.7	21040.6		1.60754	11236.7	19504.2	1.73577
13526	A_95_P294208	FG134239	1.60707	0.0342924			1651.04	2198.2	1359.37	1651.04	1957.72	1547.43	2087.41	1864.19	0.965672	0.343311	1957.72	2653.33	1768.5	3998.12	2653.33		1.60707	1800.2	2806.65	1.55908
34768	A_95_P217962	AY528645	1.60688	0.0948421			1329.41	1524.47	1329.41	1021.5	2579.22	2618.54	2130.04	2442.6	0.76443	0.00291083	2579.22	3528.95	2136.2	2133.2	2136.2		1.60688	1867.2	2599.45	1.39217
15937	A_95_P000076	EB427804	1.60675	0.309512			449.079	408.059	661.412	449.079	604.245	1106.04	588.724	766.335	0.830262	0.118455	604.245	684.579	721.558	735.995	721.558		1.60675	636.259	714.044	1.12225
17200	A_95_P273201	EB682721	1.60652	0.00553954			3301.25	2690.08	3993.08	3301.25	3793.45	4573.83	3446.83	3938.04	0.922563	0.1459	3793.45	5303.52	5447.83	4535.81	5303.52		1.60652	3633.09	5095.72	1.40259
43242	A_95_P032676	AB025029	1.60621	0.0809069			622.245	1248.41	622.245	446.746	862.016	321.387	882.079	688.494	1.06098	0.398298	862.016	999.454	613.933	3929.62	999.454		1.60621	730.481	1847.67	2.52939
31127	A_95_P309568	FG133349	1.60617	0.0442056			244.239	310.684	233.084	244.239	277.652	245.402	320.012	281.022	0.967346	0.300989	277.652	392.289	242.451	485.058	392.289		1.60617	271.846	373.266	1.37308
42904	A_95_P159517	EH617764	1.60608	0.121702			594.495	974.079	594.495	479.495	615.329	543.891	857.412	672.21	1.00779	0.477815	615.329	954.808	522.87	1237.79	954.808		1.60608	677.45	905.155	1.33612
43408	A_95_P127302	AY248907	1.60602	0.0729709			4469.41	3695.75	4744.45	4469.41	4078.12	6556.16	3786.91	4807.06	0.947592	0.308912	4078.12	7177.95	7267.54	3923.45	7177.95		1.60602	4555.13	6122.98	1.34419
40469	A_95_P007641	AJ012662	1.60548	0.0851466			1154.45	2357.41	1154.45	871.058	1751	627.016	1692.41	1356.81	1.03839	0.433549	1692.41	1853.45	1159.91	7307.7	1853.45		1.60548	1408.89	3440.36	2.44189
28734	A_95_P023326	TC10215	1.60501	0.129981			127.457	208.446	127.457	126.07	249.683	130.276	173.062	184.34	0.917681	0.265413	173.062	204.57	128.11	399.768	204.57		1.60501	169.166	244.149	1.44325
35602	A_95_P160802	EH619499	1.60491	0.119761			1082.54	654.704	1082.54	1268.6	885.287	1593.75	764.287	1081.11	0.963389	0.407311	885.287	1737.37	2485.79	541.579	1737.37		1.60491	1041.53	1588.25	1.52492
11701	A_95_P008011	TA16773_4097	1.60484	0.253926			3873.56	4556.04	3695.25	3873.56	4959.45	6467	5975.16	5800.54	0.848383	0.0134944	5975.16	6216.45	6897.54	3608.35	6216.45		1.60484	4921.08	5574.11	1.1327
6486	A_95_P071880	TA14533_4097	1.6048	0.282079			2768.93	5921.16	2768.93	2693.93	6722.37	1406.89	4476	4201.75	0.951559	0.419247	4476	4443.58	2397	8158.29	4443.58		1.6048	3998.21	4999.62	1.25046
24358	A_95_P005651	EB449928	1.60467	0.000855022			12115	12115	17093.8	11934.6	12674.9	10817	11539.7	11677.2	1.08723	0.157508	11539.7	19440.5	20844.2	18583.8	19440.5		1.60467	12695.8	19622.8	1.54561
32650	A_95_P207852	TA18834_4097	1.60456	0.000138865			493.474	472.12	526.87	493.474	536.391	476.912	455.308	489.537	1.00812	0.398792	476.912	680.829	791.808	889.474	791.808		1.60456	493.513	787.37	1.59544
41845	A_95_P082235	AY169238	1.6042	0.0443553	5	Nicotiana tabacum DNA topoisomerase II mRNA, complete cds;;;Arabidopsis thaliana TOPII (TOPOISOMERASE II); ATP binding / DNA binding / DNA topoisomerase (ATP-hydrolyzing)/ DNA topoisomerase/ DNA-dependent AT> (TOPII) mRNA, complete cds	104.926	135.479	104.926	104.599	107.167	102.044	125.705	111.639	1.01506	0.400699	107.167	168.322	123.619	459.162	168.322		1.6042	113.32	250.368	2.20939
25776	A_95_P270566	AM798360	1.60404	2.05501e-05			51312.3	53864.3	51312.3	40392.1	48826.6	48559.1	49183	48856.2	0.996589	0.469819	48826.6	82782.2	73177.5	82307	82307		1.60404	48689.6	79422.2	1.6312
26815	A_95_P215162	TA20425_4097	1.60303	0.0589948			2008.41	2609.79	1976.04	2008.41	2313.16	2582.27	2442.27	2445.9	0.94934	0.161712	2442.27	3711.08	3219.54	2011.37	3219.54		1.60303	2321.99	2980.66	1.28367
4154	A_95_P036738	BP128812	1.60223	0.0285198			439.1	595.162	414.788	439.1	711.537	505.912	580.87	599.44	0.90289	0.115467	580.87	703.537	641.329	1238.81	703.537		1.60223	541.228	861.224	1.59124
16518	A_95_P257054	EH621667	1.60205	0.084915			210.788	210.788	245.651	198.524	192.833	244.779	233.666	223.759	0.987848	0.405025	233.666	337.693	403.726	154.625	337.693		1.60205	221.04	298.682	1.35126
12014	A_95_P118672	DV161751	1.60185	0.0124007			247.356	229.285	247.356	286.537	243.283	332.174	295.529	290.329	0.938111	0.154296	295.529	413.621	396.226	294.821	396.226		1.60185	272.361	368.223	1.35197
39481	A_95_P023076	TA16201_4097	1.60169	0.151937			8146.79	7169.58	8146.79	8621.37	6907.16	11297.3	8029.87	8744.77	0.956229	0.304865	8029.87	13048.7	16115.2	4267.39	13048.7		1.60169	8362.01	11143.8	1.33266
31534	A_95_P188587	EB425160	1.60148	0.0807307			1172.31	1393.25	1172.31	1051.58	1319	1486.79	1583.95	1463.25	0.911999	0.0557081	1486.79	2643.54	1877.43	1023.93	1877.43		1.60148	1334.48	1848.3	1.38504
14309	A_95_P196872	AJ002315	1.60117	0.00676956			685.474	685.474	740.204	645.933	655.037	628.287	664.079	649.134	1.03189	0.1157	655.037	1103.25	1097.56	699.474	1097.56		1.60117	669.835	966.759	1.44328
34311	A_95_P298808	FG138902	1.60071	0.00437116			195.626	203.451	179.546	195.626	212.839	237.507	224.264	224.87	0.928858	0.0165366	224.264	396.06	313.141	248.145	313.141		1.60071	208.872	319.115	1.5278
13261	A_95_P098583	BP534557	1.59994	0.0530393			220.426	331.591	220.426	209.544	238.047	212.983	309.706	253.579	1.00054	0.497877	238.047	352.669	241.164	693.683	352.669		1.59994	253.716	429.172	1.69154
20354	A_95_P047746	BP131734	1.59957	0.0307656			169.989	125.173	182.024	169.989	129.994	139.82	133.838	134.551	1.09109	0.117313	133.838	271.909	389.268	125.418	271.909		1.59957	146.806	262.199	1.78601
11982	A_95_P202477	TA17645_4097	1.59923	0.0253825			520.704	520.704	627.537	498.954	532.704	504.162	489.162	508.676	1.0397	0.193997	504.162	1064.97	832.724	490.12	832.724		1.59923	528.87	795.94	1.50498
28259	A_95_P045551	BP131175	1.59899	0.092338			2197.97	3215.04	2197.97	1943.2	3311.75	1060.58	2634.12	2335.48	1.02496	0.443613	2634.12	3514.54	2018.39	4981.95	3514.54		1.59899	2393.78	3504.96	1.4642
15214	A_95_P123477	DW003337	1.59871	0.0745308			843.579	1068.7	843.579	592.787	854.433	933.245	1140.85	976.176	0.927701	0.21616	933.245	1348.64	810.724	1364.77	1348.64		1.59871	905.599	1174.71	1.29716
5429	A_95_P295758	EB447976	1.59869	0.0471992			2029.25	1044.79	2029.25	2356.75	1172.97	2760.33	1662.02	1865.11	0.985296	0.466501	1662.02	3244.14	3435.91	1843.52	3244.14		1.59869	1837.68	2841.19	1.54607
14794	A_95_P032221	BP131873	1.59854	0.204423			6528.72	16229.9	6528.72	5451.29	17105.6	3814.37	11142.8	10687.6	0.939917	0.407674	11142.8	10436.4	6162.54	28241.5	10436.4		1.59854	10045.5	14946.8	1.48792
9308	A_95_P056416	BP133948	1.59852	0.096417			171.207	279.15	169.061	171.207	295.653	140.825	218.33	218.27	0.972976	0.423868	218.33	273.678	170.3	567.787	273.678		1.59852	212.371	337.255	1.58805
21818	A_95_P121462	DW001529	1.59818	0.251929			293.572	456.412	293.572	282.957	732.37	268.478	413.746	471.531	0.865102	0.219314	413.746	469.183	220.384	882.037	469.183		1.59818	407.923	523.868	1.28423
23941	A_95_P299068	FG155138	1.59806	0.0833815			334.465	172.197	334.465	334.507	210.165	471.037	201.877	294.36	0.97627	0.449629	210.165	534.495	770.662	171.577	534.495		1.59806	287.375	492.245	1.7129
8182	A_95_P114847	TA12745_4097	1.598	0.0374437			7756.04	11225.9	7756.04	6865.54	13374.1	4616.95	10302.4	9431.15	0.956774	0.395907	10302.4	12394.2	11149.8	20910.8	12394.2		1.598	9023.48	14818.3	1.64219
18669	A_95_P152392	EB682724	1.59775	0.152736			183.636	174.406	207.679	183.636	279.92	239.917	209.338	243.058	0.887919	0.037235	239.917	293.406	333.674	158.679	293.406		1.59775	215.816	261.919	1.21362
32878	A_95_P103522	CV016548	1.59723	0.10547			328.301	782.995	328.301	252.343	396.58	206.041	475.454	359.358	1.13244	0.316084	396.58	524.37	272.347	1813.12	524.37		1.59723	406.952	869.946	2.13771
21747	A_95_P021406	EH618371	1.597	6.49975e-08			2719.89	2665.29	2851	2719.89	2572.16	2636.91	2780.83	2663.3	1.01541	0.188536	2636.91	4343.66	4320.54	4575.16	4343.66		1.597	2704.35	4413.12	1.63186
16323	A_95_P006256	AF154644	1.59693	0.00365721			1354.58	1457.2	1318.66	1354.58	1910.04	1019.45	1282.66	1404.05	0.990301	0.461886	1282.66	2088.91	2163.16	3198.08	2163.16		1.59693	1390.43	2483.38	1.78605
30775	A_95_P109487	CV019336	1.59657	0.0993528			3363.41	6950.85	3363.41	2547.91	3876.6	2812.33	5463.95	4050.96	1.02918	0.443307	3876.6	5369.91	3059.91	16056.3	5369.91		1.59657	4169.18	8162.03	1.95771
43770	A_95_P053386	BP133162	1.59645	0.0411997			150.412	211.285	150.412	139.658	167.747	137.895	267.729	191.124	0.9372	0.31156	167.747	240.125	216.091	560.995	240.125		1.59645	179.121	339.07	1.89297
42717	A_95_P271051	EB439258	1.59626	0.244618			2840.41	2186.12	2933	2840.41	2945.66	4178.25	3235.12	3453.01	0.884183	0.0716694	3235.12	4534.04	4657.2	1624.47	4534.04		1.59626	3053.09	3605.24	1.18085
34380	A_95_P135747	FG202550	1.59568	0.0371136			721.058	803.995	721.058	587.412	736.787	622.579	788.454	715.94	0.99177	0.444931	736.787	1221.72	613.933	1150.58	1150.58		1.59568	710.047	995.412	1.4019
14736	A_95_P029796	EB444740	1.59543	0.0857757			151.523	139.987	151.523	164.033	133.593	278.338	130.568	180.833	0.919856	0.29391	133.593	241.745	553.099	119.624	241.745		1.59543	166.34	304.823	1.83252
40778	A_95_P114657	CV021707	1.59535	3.79225e-05			112.285	104.926	112.285	112.815	111.595	104.926	109.112	108.544	1.00675	0.335686	109.112	156.662	179.134	199.643	179.134		1.59535	109.276	178.48	1.63329
5888	A_95_P243932	EB682084	1.59524	0.00264532			485.099	567.037	472.704	485.099	666.912	479.12	539.037	561.69	0.952456	0.221465	539.037	916.662	677.12	773.849	773.849		1.59524	534.985	789.21	1.4752
25562	A_95_P002566	DV158180	1.5952	0.0244284			64874.1	94295.3	64874.1	62188.6	90409.3	68918.4	81966.5	80431.4	0.958689	0.305112	81966.5	103487	83604.6	130360	103487		1.5952	77108.7	105817	1.37231
9494	A_95_P107002	FG641470	1.59469	0.112691			13023.8	35201.3	13023.8	9726.2	15856.3	7660.2	23716.2	15744.2	1.11347	0.359415	15856.3	20768.9	8983.16	108005	20768.9		1.59469	17530.7	45919.1	2.61936
41361	A_95_P181847	TA13074_4097	1.59445	0.224038			3271.75	3144.7	3271.75	5685.58	1431	2223.56	3825.2	2493.25	1.30899	0.114464	2223.56	5216.64	7872.45	641.537	5216.64		1.59445	3263.63	4576.88	1.40239
6369	A_95_P011961	TA18019_4097	1.59434	0.0217637			309.476	291.47	317.056	309.476	276.632	505.224	348.545	376.8	0.906051	0.178008	348.545	493.412	398.351	583.37	493.412		1.59434	341.4	491.711	1.44028
3906	A_95_P102287	CV015956	1.59407	0.116745			2357.41	1889.33	3671	2357.41	1443.45	604.787	1109.16	1052.47	1.75384	0.0268738	1109.16	4726.08	3757.87	919.037	3757.87		1.59407	1845.86	3134.33	1.69803
3817	A_95_P087063	BP529701	1.59363	0.0570309			270.828	374.582	270.828	225.884	360.334	319.554	485.058	388.315	0.873963	0.107396	360.334	431.6	355.627	869.287	431.6		1.59363	339.373	552.171	1.62703
32755	A_95_P183887	TA13558_4097	1.59356	0.153995			8046.45	15418	8046.45	6724.7	14572.9	4018.83	11795.3	10129	0.996743	0.49405	11795.3	12822.5	7453.75	23677.2	12822.5		1.59356	10096	14651.2	1.45118
42539	A_95_P193262	TA15633_4097	1.59342	0.0510462			1278.75	1146.62	1405.83	1278.75	1195.75	2057.33	1434.06	1562.38	0.908693	0.173158	1434.06	1457.91	2037.58	2123.91	2037.58		1.59342	1419.72	1873.13	1.31937
36353	A_95_P151177	EB681410	1.5933	0.138993			237.216	443.204	237.216	216.298	516.954	192.128	335.402	348.161	0.929264	0.349661	335.402	377.957	304.771	666.579	377.957		1.5933	323.534	449.769	1.39018
34205	A_95_P284343	FG190019	1.59297	0.128786			828.662	761.579	828.662	1113.89	803.954	1399.7	926.662	1043.44	0.931926	0.269115	926.662	1320.04	1351.91	892.912	1320.04		1.59297	972.408	1188.29	1.222
2980	A_95_P153542	EB683789	1.59283	0.117602			313.225	592.62	309.685	313.225	915.87	313.183	543.12	590.724	0.842949	0.202009	543.12	498.912	431.725	1927.83	498.912		1.59283	497.95	952.822	1.91349
13692	A_95_P148337	EB677622	1.59258	0.000297823			199.082	230.697	189.463	199.082	217.667	210.829	213.729	214.075	0.982107	0.288171	213.729	317.056	295.196	392.289	317.056		1.59258	210.245	334.847	1.59265
33454	A_95_P068100	BP137050	1.59235	0.288775			5739.58	12774.8	5739.58	5128.75	16537.3	2950.54	9089.54	9525.8	0.913669	0.370212	9089.54	9139.41	4968.81	19270.1	9139.41		1.59235	8703.42	11126.1	1.27836
11124	A_95_P261711	FG142860	1.59234	0.132459			1457.2	1457.2	1100.95	2023.25	1245.79	2048.58	696.162	1330.18	1.07403	0.350047	1245.79	2320.37	1027.81	2554.12	2320.37		1.59234	1428.65	1967.43	1.37712
1411	A_95_P291608	DW004941	1.59223	0.0142011			1134.97	716.349	1229.62	1134.97	723.641	681.099	672.495	692.412	1.2416	0.0511896	681.099	1882.58	1807.14	941.912	1807.14		1.59223	859.697	1543.88	1.79584
42687	A_95_P194602	EB446340	1.59221	7.75575e-05			1520.89	1520.89	1541.14	1374.29	1487.97	1884.29	1639.75	1670.67	0.942569	0.102444	1639.75	2421.58	2336.43	2662.54	2421.58		1.59221	1574.72	2473.52	1.57076
6328	A_95_P190427	TA15013_4097	1.59205	0.109443			966.662	1842.62	966.662	949.162	2743.83	757.954	1593.54	1698.44	0.868813	0.26437	1593.54	1538.97	1447.85	5141.08	1538.97		1.59205	1475.63	2709.3	1.83603
910	A_95_P123482	TA13385_4097	1.59182	0.124177			3931.08	6753.25	3931.08	3660	5367.58	3357.14	5586.2	4770.31	1.00117	0.49657	5367.58	6257.58	3859.91	8904.41	6257.58		1.59182	4775.87	6340.63	1.32764
35399	A_95_P111152	AM825078	1.59166	0.00141189			495.391	499.704	404.122	495.391	454.995	342.296	487.954	428.415	1.04434	0.260261	454.995	788.495	604.662	937.787	788.495		1.59166	447.41	776.981	1.73662
329	A_95_P204707	EH624348	1.59154	0.00419947			3033.95	3033.95	3856.1	2820.87	3192.2	3012	3250.12	3151.44	1.01357	0.402312	3192.2	6215.45	4828.66	3888.79	4828.66		1.59154	3194.21	4977.63	1.55833
26491	A_95_P252499	DV158177	1.59151	0.107773			2246.7	3274.25	2210.16	2246.7	3977.12	2156.5	2927.33	3020.31	0.926617	0.261007	2927.33	3575.66	2480.7	4971.29	3575.66		1.59151	2798.68	3675.88	1.31344
9897	A_95_P016216	EB684198	1.59104	0.0718151			645.933	928.412	557.099	645.933	742.787	778.141	876.995	799.308	0.944435	0.248321	778.141	1027.7	621.599	2009.93	1027.7		1.59104	754.894	1219.75	1.61578
15984	A_95_P139052	EB442754	1.59084	0.00341461			200.78	237.278	200.78	188.594	229.701	223.227	230.614	227.847	0.958386	0.134801	229.701	399.955	319.409	261.575	319.409		1.59084	218.366	326.98	1.49739
24276	A_95_P119337	TA12229_4097	1.59041	0.165904			8476.91	17521.2	8476.91	6032.64	20133.3	4744.81	13278.9	12719	0.919723	0.368223	13278.9	13481.8	8904.41	30670.7	13481.8		1.59041	11698	17685.6	1.51186
41637	A_95_P012221	AF352732	1.59037	0.0341958			4695.72	3599.39	4695.72	5325.04	5283.54	8779.62	4609.41	6224.19	0.86471	0.145768	5283.54	7467.95	9633	6799.2	7467.95		1.59037	5382.12	7966.72	1.48022
34665	A_95_P206147	TA18444_4097	1.58981	0.323195			1808.62	1808.62	2017.04	1652.87	1954.79	4156.41	2209.58	2773.59	0.829208	0.124592	2209.58	2875.37	3338.91	1618.56	2875.37		1.58981	2299.88	2610.95	1.13525
29095	A_95_P000321	TA11823_4097	1.5894	0.173038			1614	2957.08	1614	1413.2	3971.77	896.662	2324.77	2397.73	0.915968	0.355418	2324.77	2565.29	1795.58	5056.79	2565.29		1.5894	2196.25	3139.22	1.42936
26164	A_95_P025691	DV161823	1.58915	0.0639609			3309.45	2957.08	3309.45	3760.12	3320.41	3244.14	3193.5	3252.68	1.01376	0.361457	3244.14	5259.2	5276.04	2542.41	5259.2		1.58915	3297.45	4359.22	1.322
34026	A_95_P241679	AJ719084	1.58908	0.0195455			149.096	143.106	151.996	149.096	171.207	196.039	161.892	176.379	0.919738	0.0273025	171.207	276.195	236.926	161.931	236.926		1.58908	162.223	225.017	1.38709
29505	A_95_P113862	CV021350	1.58891	0.00534766			4478.68	4478.68	5392.04	3731.58	3930.22	3274.25	4133.7	3779.39	1.09985	0.119419	3930.22	8938.87	7116.2	5125.41	7116.2		1.58891	4156.75	7060.16	1.69848
36946	A_95_P025386	TA13467_4097	1.58889	0.248629			2172.64	2030.79	2172.64	2615.29	2637.37	4944.83	2713	3431.73	0.83116	0.105076	2713	3452.08	4720.87	2110.27	3452.08		1.58889	2852.32	3427.74	1.20174
[truncated: 21,954 more rows]
