# Supplementary material for: HC-Pro silencing suppressor significantly alters the gene expression profile in tobacco leaves and flowers
Source: BMC Plant Biol. 2011 Apr 20;11:68. doi: 10.1186/1471-2229-11-68 (PMC3111369; doi:10.1186/1471-2229-11-68)
Supplement: Additional file 3 — Supplemental Table 3. Normalized leaf microarray data with FDR [file 1471-2229-11-68-S3.XLS]

## Sheet: Sheet1
Additional file 3. Array results of wild type (WT and pBIN) and transgenic HC-Pro expressing plants. All values in the table are given as log2 values.
HC-Pro/WT LEAF (duplicates removed)										t-test p<0.05	t-test p<0.05 (FDR)
	pBIN1	HC-Pro1	WT2	pBIN2	HC-Pro2	WT3	pBIN3	HC-Pro3A	WT4	p.adjusted	p.adjusted.1	FC log2
A_95_P000630	11.18	12.48	10.83	11.15	12.72	11.31	11.28	11.74	11.5	0.002177	0.017737	1.105
A_95_P001321	10.44	11.91	9.89	10.87	12.24	10.97	10.09	11.7	10.87	0.00173	0.015852	1.42833
A_95_P001666	9.66	12.04	9.38	9.61	12.34	9.94	9.99	12	9.93	2e-06	0.000913	2.375
A_95_P001726	13.18	13.79	13.07	12.56	13.89	12.54	13.1	14.58	12.32	0.00207	0.017249	1.29167
A_95_P002176	10.12	11.91	9.78	10.24	11.04	9.97	9.82	10.8	9.79	0.001238	0.01342	1.29667
A_95_P002476	14.55	15.79	14.3	14.42	15.86	14.25	14.58	16.99	14.32	0.000261	0.006813	1.81
A_95_P002561	8.71	10.41	8.35	8.83	10.74	8.83	8.67	10.19	8.84	9e-06	0.00206	1.74167
A_95_P002741	10.75	12.64	11.05	11.28	12.01	10.97	10.99	12.15	11.28	0.000218	0.006282	1.21333
A_95_P003191	7.83	9.29	8.21	7.89	8.73	8.09	7.92	9.07	8.05	0.000131	0.005179	1.03167
A_95_P003371	14.24	15.63	14.35	12.53	15.07	14.18	14.61	15.4	13.8	0.017491	0.045895	1.415
A_95_P004020	11.93	13.16	11.72	12.08	13.13	12	12.1	14.28	12.12	0.000657	0.010393	1.53167
A_95_P004421	11.04	12.02	9.9	10.63	11.34	10.99	10.34	11.49	10.7	0.009759	0.034653	1.01667
A_95_P004976	10.74	13.01	11.48	10.42	12.51	11.24	10.93	12.09	11.09	0.000933	0.011902	1.55333
A_95_P005196	10.37	13.11	11.89	10.6	11.89	11.14	10.94	13.82	11.46	0.007013	0.02984	1.87333
A_95_P005501	11.88	16	14.05	11.32	14.35	12.94	12.63	16.21	14.05	0.009719	0.034576	2.70833
A_95_P006976	9.39	11.36	8.59	9.89	11.63	9.18	9.07	9.9	9.36	0.005544	0.026525	1.71667
A_95_P007591	9.85	11.83	10.32	9.95	11.6	10.91	9.73	11.07	10.15	0.002563	0.0188	1.34833
A_95_P009701	9.79	12.06	10.04	8.63	10.4	10.07	10.05	11.63	8.75	0.010321	0.035673	1.80833
A_95_P010321	11.01	13.17	10.84	10.11	11.7	11.26	10.67	12.3	9.88	0.00425	0.023426	1.76167
A_95_P010526	15.14	16.19	15.18	13.75	15.79	15.03	15.43	16.17	14.66	0.014862	0.042777	1.185
A_95_P012686	7.43	11.86	8.13	7.77	9.53	7.2	7.75	14.28	7.17	0.002305	0.01806	4.315
A_95_P014526	9	11.92	8.83	9.1	12.31	9.33	9.35	11.28	9.33	9e-06	0.00206	2.68
A_95_P018871	7.52	9.98	8.51	8.02	8.64	7.58	8.04	10.6	8.9	0.012722	0.039497	1.645
A_95_P020291	11.61	13.23	11.5	12.04	13.18	12.38	11.85	13.06	11.69	0.000279	0.007121	1.31167
A_95_P023016	10.59	13.55	10.87	9.32	13.32	11.42	10.57	13.49	10.64	0.00022	0.006282	2.885
A_95_P024856	10.11	12.28	10.63	9.96	11.3	11.27	9.95	12.9	11.23	0.011031	0.036701	1.635
A_95_P025081	10.36	11.97	10.31	11.23	12.12	10.73	10.94	11.25	10.89	0.00708	0.029933	1.03667
A_95_P025341	9.58	14.35	11.62	9.19	12.26	10.62	10.15	13.72	11.5	0.00417	0.023366	3
A_95_P025451	14.3	15.42	14.23	14.79	15.44	14.31	14.43	15.28	14.16	0.000162	0.005505	1.01
A_95_P026141	9.48	14.69	12	10.49	12.92	10.55	11.16	14.69	12.07	0.003022	0.020443	3.14167
A_95_P027912	10.45	12.68	10.8	10.9	11.98	10.6	10.89	12.23	10.96	6.1e-05	0.003947	1.53
A_95_P028086	9.64	9.94	8.87	8.92	9.69	8.95	8.81	10.77	8.62	0.005898	0.027235	1.165
A_95_P028776	9.13	10.56	8.45	8.43	11.04	9.09	8.48	10.42	8.32	8.1e-05	0.0045	2.02333
A_95_P029466	11.18	12.46	10.4	10.49	12.72	11.03	11.34	12.68	11.03	0.00016	0.005476	1.70833
A_95_P030286	8.65	9.51	8.35	8.48	9.82	8.44	8.42	10.61	8.49	0.000259	0.006808	1.50833
A_95_P030531	10.2	11.45	10.46	9.28	10.95	10.26	9.93	11.61	9.79	0.002042	0.017181	1.35
A_95_P031196	8.55	11.92	7.9	9	12.32	8.95	9.73	11.75	8.76	6.3e-05	0.003948	3.18167
A_95_P031906	7.98	9.03	7.56	7.47	9.02	7.74	8.66	9.49	7.83	0.002059	0.017228	1.30667
A_95_P032331	8.74	12.75	10.04	9.47	11.39	9.27	9.3	13.28	10.82	0.001505	0.014783	2.86667
A_95_P034933	9.63	11.98	11.12	9.4	11.15	10.74	10.27	12.87	10.51	0.011867	0.038066	1.72167
A_95_P037168	7.68	8.68	7.83	7.42	8.67	7.46	8.06	8.83	7.31	0.000382	0.008215	1.1
A_95_P049781	9.26	10.22	9.54	8.87	10.08	8.74	9.57	10.19	8.49	0.004845	0.02486	1.085
A_95_P050261	7.78	9.23	7.71	8.25	9.64	7.86	8.17	8.47	8.15	0.003652	0.022298	1.12667
A_95_P054191	8.7	10.4	9.09	8.43	10.02	9.24	8.93	9.41	9.19	0.00664	0.028963	1.01333
A_95_P054436	8.49	9.78	8.5	9.19	10.2	8.53	8.94	9.26	8.74	0.00446	0.023959	1.015
A_95_P059640	9.11	10.46	8.89	8.28	9.82	8.11	7.71	9.5	7.75	0.004506	0.024009	1.61833
A_95_P066190	8.51	9.49	8.69	8.49	9.16	8.75	8.93	10.29	8.3	0.005006	0.025308	1.035
A_95_P072990	9.6	11.27	9.43	9.81	11.41	9.9	9.75	11.26	9.8	1e-06	0.000913	1.59833
A_95_P078815	7.33	8.56	7.58	7.73	8.25	7.37	7.63	9.78	7.78	0.005334	0.025974	1.29333
A_95_P080475	6.96	7.86	6.87	6.91	8.05	6.89	6.91	8.1	6.97	0	0.000413	1.085
A_95_P083550	10.92	12.29	10.98	10.41	12.18	11.16	11.55	12.05	11.1	0.001419	0.014353	1.15333
A_95_P083910	7.68	11.06	7.58	8.42	11.72	7.9	8.33	11.13	7.86	3e-06	0.001389	3.34167
A_95_P087258	7.84	9.16	8.06	7.86	9.43	7.73	8.39	9.86	7.88	0.000103	0.004744	1.52333
A_95_P089228	8.33	10.13	8.54	8.38	9.36	9.29	8.33	12.09	8.48	0.011152	0.036882	1.96833
A_95_P090428	7.35	8.42	7.61	7.76	8.26	7.38	7.61	9.73	7.81	0.007251	0.030141	1.21667
A_95_P102312	8.43	10.35	9.1	8.37	10	9.13	8.72	9.51	8.75	0.00191	0.016687	1.20333
A_95_P102453	8.77	13.38	10.82	8.56	11.35	9.87	9.47	12.84	10.75	0.004949	0.02515	2.81667
A_95_P102522	9.87	12	9.57	10.63	12.3	10.9	10.16	10.81	10.48	0.01124	0.03699	1.435
A_95_P103082	7.5	8.37	7.39	7.47	8.7	7.36	7.48	8.64	7.36	1e-06	0.000913	1.14333
A_95_P103092	7.18	9.73	7.93	8.11	8.96	7.42	7.6	10.56	8.4	0.00184	0.016438	1.97667
A_95_P103107	8.09	10.57	9.08	8.7	9.67	8.73	8.38	11.27	8.78	0.001368	0.014094	1.87667
A_95_P103327	7.3	11.48	7.85	7.57	9.06	7.08	7.52	13.84	7.06	0.003128	0.020692	4.06333
A_95_P103362	9.67	11.09	9.28	10.76	11.55	9.8	9.94	10.59	10.1	0.012785	0.039617	1.15167
A_95_P104052	14.88	15.23	14.19	14.02	15.05	14.08	14.14	15.69	14.24	0.002151	0.017633	1.065
A_95_P105032	11.07	13	10.67	11.76	13.35	12.02	11.26	12.01	11.58	0.009519	0.034252	1.39333
A_95_P105082	10.28	11.44	10.56	9.61	11.25	10.2	10.46	11.48	10.29	0.000761	0.011025	1.15667
A_95_P105342	11.33	12.74	10.88	11.85	13.13	12.09	11.1	12.6	11.97	0.004823	0.024813	1.28667
A_95_P105372	7.97	10.03	7.86	7.46	8.64	8.09	7.62	9.19	7.34	0.001739	0.015888	1.56333
A_95_P105497	10.48	11.94	10.64	8.79	11.35	10.42	10.66	11.59	9.86	0.012666	0.039398	1.485
A_95_P105552	12.28	15.17	11.48	13.41	15.35	13.64	12.3	13.77	13.57	0.015374	0.043345	1.98333
A_95_P106022	7.23	9.1	7.41	8.28	9.53	7.6	7.67	8.59	8.34	0.004898	0.024969	1.31833
A_95_P106042	7.35	8.1	7.26	7.22	8.37	7.33	7.37	9.13	7.23	0.000525	0.009445	1.24
A_95_P106502	10.13	11.53	9.86	10.3	11.72	9.94	10.34	11.29	10.24	2.7e-05	0.003259	1.37833
A_95_P106807	14.15	14.79	13.86	14.1	15.23	13.77	14.34	15.38	14	0.000339	0.007636	1.09667
A_95_P107769	9.73	11.11	10.03	10.02	11.31	9.96	10.23	11.71	10.02	3.8e-05	0.003355	1.37833
A_95_P108017	13.43	14.63	13.34	13.33	15.04	13.25	13.47	15.21	12.83	3.1e-05	0.003259	1.685
A_95_P108272	15.83	16.3	15.27	15.38	16.46	15.3	15.41	17.43	15.08	0.001727	0.015852	1.35167
A_95_P108637	11	12.54	11.3	9.27	12.02	10.97	11.43	12.46	10.55	0.013365	0.040609	1.58667
A_95_P109272	9.3	12.05	10.57	9.62	11	10.12	9.76	12.66	10.31	0.002451	0.018473	1.95667
A_95_P109422	8.01	10.62	9.14	8.34	9.78	8.62	8.4	11.53	8.92	0.001518	0.014836	2.07167
A_95_P109447	9.57	12.12	9.89	9.31	11.95	11.01	9.5	10.93	10.91	0.014511	0.042366	1.635
A_95_P110192	8.21	12.58	10	7.89	10.33	8.98	8.76	12.08	9.96	0.005739	0.026813	2.69667
A_95_P110367	10.42	11.88	10.39	10.84	11.71	10.9	10.67	12.05	10.45	6e-05	0.003947	1.26833
A_95_P112677	7.88	9.03	7.58	7.39	8.33	7.9	7.47	9.04	7.82	0.000862	0.011455	1.12667
A_95_P112802	11.58	13.1	11.37	11.2	13.24	12.07	11.7	11.77	11.82	0.019742	0.0486	1.08
A_95_P113022	9.72	14.58	11.81	9.38	12.51	10.84	10.44	13.91	11.7	0.004046	0.023116	3.01833
A_95_P113277	7.95	9.83	8.07	7.49	8.56	8.17	8.05	9.46	7.42	0.00261	0.018993	1.425
A_95_P114512	9.51	11.01	9.59	10.1	11.44	9.86	9.85	10.72	10.01	0.00038	0.008193	1.23667
A_95_P114832	9.57	11.99	10.94	9.26	10.86	10.5	10.02	12.55	10.28	0.010355	0.035673	1.705
A_95_P114917	9.16	13.43	11.33	8.94	11.66	10.38	9.76	13.16	11.17	0.007239	0.030141	2.62667
A_95_P115467	13.45	14.75	13.29	12.91	14.32	13.79	13.29	14.3	13.55	0.001071	0.012692	1.07667
A_95_P115612	11.41	13.67	11.07	10.34	11.94	11.25	10.82	12.52	10.08	0.004473	0.023959	1.88167
A_95_P117147	12.29	14.18	12.43	12.47	14.18	12.63	12.91	12.82	12.9	0.012113	0.038482	1.12167
A_95_P118182	12.22	14.23	11.42	13.21	14.11	12.57	12.79	13.64	12.94	0.007803	0.031248	1.46833
A_95_P118517	15.11	15.91	14.71	14.59	15.56	14.68	15.12	16.23	14.52	0.000885	0.011639	1.11167
A_95_P118653	9.85	11.28	9.83	9.68	11.37	10.3	9.84	10.95	10.27	0.000201	0.006044	1.23833
A_95_P118822	8.03	10.01	8.41	7.53	9.67	7.69	8.25	11.74	7.73	0.000992	0.012337	2.53333
A_95_P122362	7.61	8.79	7.84	8.13	9.59	8.06	7.84	8.74	8.07	0.001288	0.013651	1.115
A_95_P125357	11.47	12.94	11.52	11.24	13.18	12.14	11.57	12.86	12.03	0.000482	0.009204	1.33167
A_95_P126117	9.9	11.34	10.36	8.18	10.47	10.05	9.71	12.04	9.39	0.017722	0.046191	1.685
A_95_P128052	10.03	11.75	9.95	10.42	11.83	9.93	10.24	11.41	10.17	1.2e-05	0.002228	1.54
A_95_P136712	10.91	12.92	10.96	11.04	13.09	11.14	11.32	11.65	11.3	0.002543	0.01874	1.44167
A_95_P142922	8.9	10.46	8.91	7.96	9.8	9.51	8.61	10.33	9.47	0.009604	0.034392	1.30333
A_95_P144932	8.27	10.86	8.25	8.02	10.77	9.11	7.99	8.57	8.75	0.020068	0.048776	1.66833
A_95_P146492	8.47	10.06	8.41	8.8	9.78	8.68	8.67	10.01	8.54	4e-06	0.001607	1.355
A_95_P146832	8.94	10.02	9.04	9.12	9.92	8.95	9.19	10.23	8.91	8e-06	0.00206	1.03167
A_95_P147867	14.84	15.96	14.6	15.17	15.92	14.66	14.79	15.92	14.49	7.6e-05	0.004306	1.175
A_95_P149722	10.97	12.13	10.97	10.79	11.92	10.59	11.04	12.58	10.8	6.9e-05	0.004119	1.35
A_95_P153227	8.63	10.22	8.49	8.54	9.16	9.09	8.57	10.42	8.53	0.002902	0.020075	1.29167
A_95_P153457	9.66	11.42	9.75	10.22	11.8	10.13	9.94	11.03	9.91	0.000122	0.005109	1.48167
A_95_P154602	16.97	17.31	16.5	16.32	17.3	16.17	16.55	18.1	16.21	0.002755	0.019567	1.11667
A_95_P156197	6.87	7.95	6.83	6.91	7.9	6.91	6.88	8.1	6.8	0	0.000296	1.11667
A_95_P157942	8.22	12.22	9.91	8.59	10.49	8.86	9.09	12.05	9.69	0.002003	0.017096	2.52667
A_95_P157947	7.59	10.24	8.47	7.88	9.01	7.79	8.09	10.92	7.97	0.001347	0.013984	2.09167
A_95_P158502	11.3	12.72	11.03	11.3	12.44	12.08	11.04	12.26	11.87	0.007157	0.030018	1.03667
A_95_P158527	8.93	10.59	8.59	8.59	10.97	9.2	8.46	10.8	8.61	9e-06	0.00206	2.05667
A_95_P158767	7.44	8.68	7.16	8	9.4	7.31	7.68	9.77	7.32	0.000345	0.00773	1.79833
A_95_P159677	9.36	10.73	10.14	8.84	10.08	9.63	9.7	11.79	9.78	0.017725	0.046191	1.29167
A_95_P161687	7.94	11.65	7.89	8.77	12.12	8.24	8.73	11.82	8.33	2e-06	0.000924	3.54667
A_95_P162452	11.69	13.35	11.48	11.64	12.74	11.74	11.57	12.19	11.45	0.001453	0.014546	1.165
A_95_P163927	10.33	11.23	9.15	10.02	10.65	10.43	9.7	10.99	10.1	0.012766	0.039607	1.00167
A_95_P164282	10.77	12.12	10.75	10.99	11.81	10.39	11.14	11.92	10.56	0.000252	0.00674	1.18333
A_95_P171731	8.58	9.82	8.55	8.14	9.42	8.86	8.42	9.47	8.74	0.000571	0.009759	1.02167
A_95_P176372	13.85	14.83	13.69	14.23	14.95	13.76	13.85	14.85	13.61	9.5e-05	0.004607	1.045
A_95_P177127	12.38	13.64	11.96	12.84	13.92	13.26	12.14	13.35	13.03	0.016122	0.044285	1.035
A_95_P177572	7.98	9.17	7.9	8.52	9.41	7.99	8.32	8.87	8.17	0.000714	0.010821	1.00333
A_95_P184312	11.07	14.27	12.49	12.02	12.37	10.92	12.05	16.89	11.45	0.01873	0.047353	2.84333
A_95_P185272	6.91	9.43	7.47	6.95	7.63	6.98	7.03	10.2	7.44	0.007135	0.029982	1.95667
A_95_P185277	8.67	14.11	10.9	8.69	11.4	9.31	9.6	15.15	10.64	0.003909	0.02288	3.91833
A_95_P186407	9.58	11.69	10.01	9.32	10.69	10.71	9.33	12.3	10.52	0.010235	0.035573	1.64833
A_95_P186412	9.36	11.52	9.84	9.32	10.72	10.72	9.27	12.21	10.5	0.010318	0.035673	1.64833
A_95_P187322	12.18	13.15	12.11	10.89	13.2	12.26	12.19	12.94	11.89	0.007344	0.030312	1.17667
A_95_P187637	7.97	10.72	7.39	7.99	11.23	8.37	8.01	9.02	8.25	0.001903	0.016655	2.32667
A_95_P190187	10.87	13.2	10.42	11.46	13.29	11.72	11.01	11.64	11.28	0.00936	0.033915	1.58333
A_95_P191097	7.8	9.8	7.56	7.45	9.63	8.3	7.58	8.31	7.97	0.004805	0.02476	1.47
A_95_P191987	10.69	12.03	10.62	10.73	11.86	10.33	10.94	12.38	10.57	3.6e-05	0.003294	1.44333
A_95_P192332	13.76	15.1	14.08	12.8	14.24	13.47	13.88	15.59	13.01	0.007518	0.030737	1.47667
A_95_P196442	9.15	11.17	9.35	9.67	10.49	9.22	9.28	10.23	9.58	0.000754	0.01099	1.255
A_95_P199267	7.04	9.62	7.12	7.23	9.87	7.52	7.1	7.45	7.1	0.010084	0.03531	1.795
A_95_P200752	9.99	11.47	9.42	8.92	11.14	9.43	10.86	12.23	9.63	0.003814	0.022702	1.905
A_95_P201812	7.16	8.82	7.73	7.54	7.97	7.31	7.45	10.05	7.91	0.012377	0.038868	1.43
A_95_P202952	11.95	13.29	12.05	12.59	13.36	11.83	12.55	13.1	11.9	0.001102	0.012814	1.105
A_95_P203912	7.03	7.68	7	7.29	7.99	7	7.15	9.05	7	0.004355	0.023642	1.16167
A_95_P203932	9.93	11.77	9.85	10.76	12.19	10.65	10.33	11.4	10.55	0.001128	0.012846	1.44167
A_95_P204477	8.15	9.84	8.86	8.95	9.24	8.37	8.88	10.08	8.56	0.003491	0.021727	1.09167
A_95_P207287	10.92	12.16	10.58	11.58	13.21	10.98	11.57	12.19	11.24	0.003966	0.022924	1.375
A_95_P209492	12.72	14.94	12.91	13.14	14.79	13.15	13.37	13.36	13.42	0.01147	0.03737	1.245
A_95_P210162	8.22	10.35	8.55	7.84	8.89	8.11	7.91	10.8	7.59	0.002395	0.018312	1.97667
A_95_P210372	10.45	12.65	10.15	10.72	13.16	10.94	10.9	12.52	10.77	2.8e-05	0.003259	2.12167
A_95_P210662	7.32	8.44	7.75	7.26	7.82	7.47	7.75	9.52	7.48	0.016691	0.045058	1.08833
A_95_P210862	8.49	9.99	8.61	9.45	10.41	9.24	8.59	9.63	8.78	0.004305	0.023493	1.15
A_95_P214602	11.01	12.63	10.9	10.58	12.57	11.39	11.19	11.16	11.23	0.02032	0.049111	1.07
A_95_P215202	12.17	13.89	12.48	11.84	13.2	12.15	11.99	12.98	11.96	0.000799	0.011232	1.25833
A_95_P220532	9.01	9.42	8.84	8.29	9.38	8.2	8.01	9.76	8.39	0.00337	0.02136	1.06333
A_95_P223037	14.26	15.78	14.33	13.72	15.53	14.05	14.03	14.41	14.09	0.006563	0.028843	1.16
A_95_P224277	7.82	9.15	8.08	7.54	8.68	8.35	8.16	9.58	7.51	0.002482	0.018616	1.22667
A_95_P228499	9.55	11.37	9.52	10.18	11.52	10.16	9.92	10.91	10.16	0.000479	0.009204	1.35167
A_95_P229449	8.99	10.66	8.96	9.66	11.22	9.17	9.58	10.03	9.4	0.00227	0.017964	1.34333
A_95_P232369	7.12	7.99	7.12	7.34	8.39	7.06	7.39	9.5	7.14	0.002287	0.018036	1.43167
A_95_P233239	8.68	10.6	9.61	8.33	9.76	9.21	9.46	10.95	8.29	0.008314	0.03218	1.50667
A_95_P238104	12.61	13.9	13.35	12	13.44	12.88	13.04	15.02	13.14	0.01846	0.047055	1.28333
A_95_P241360	10.91	11.38	10.76	10.43	11.37	10.57	10.31	11.91	10.33	0.001031	0.012535	1.00167
A_95_P242492	7.5	8.65	7.6	7.14	8.69	7.38	7.94	9.26	7.35	0.000286	0.007167	1.38167
A_95_P245727	11.64	12.89	12.09	11.41	12.31	11.74	11.99	13.14	11.29	0.003177	0.020842	1.08667
A_95_P253064	8.13	12.08	8.02	9.17	12.87	8.41	9.05	12.21	8.48	7e-06	0.001895	3.84333
A_95_P255849	10.19	11.7	9.98	10.22	10.88	10.38	10.17	10.89	9.9	0.001679	0.015628	1.01667
A_95_P256184	7.48	8.92	7.36	7.94	9.03	7.67	8.01	8.57	7.7	0.00033	0.007555	1.14667
A_95_P260091	11.1	12.91	10.94	11.62	13.18	10.99	11.38	12.53	11.29	7e-05	0.004127	1.65333
A_95_P263376	10.73	12.85	10.47	10.96	13.47	11.32	11.27	12.79	11.11	6.2e-05	0.003947	2.06
A_95_P265496	7.22	8.4	7.45	7.66	8.06	7.3	7.59	9.62	7.71	0.008411	0.03232	1.205
A_95_P268546	9.24	10.15	9.09	9.17	9.94	8.94	8.85	10.11	9.02	1.5e-05	0.002415	1.015
A_95_P269776	9.21	10.45	9.44	8.65	10.24	9.09	9.34	10.68	9.25	0.000219	0.006282	1.29333
A_95_P276193	8.9	10.19	8.87	9.25	10.33	9.5	8.99	9.98	9.12	0.000273	0.007004	1.06167
A_95_P277988	10.44	11.39	10.61	10	11.36	10.69	10.5	11.7	10.61	0.000485	0.009204	1.00833
A_95_P284928	7.19	9.52	7.14	7.37	10.14	7.33	7.75	9.19	7.27	1.9e-05	0.002746	2.275
A_95_P287833	7.34	8.79	7.42	7.35	8.01	7.71	7.32	10.51	7.36	0.010954	0.036591	1.68667
A_95_P290014	9.81	11.33	9.71	9.3	11.1	10.11	9.58	10.99	10.05	0.000179	0.005699	1.38
A_95_P295468	10.97	12.81	11.02	11.04	12.82	12.06	11.14	11.84	11.93	0.017464	0.045885	1.13
A_95_P295908	11.1	12.53	10.68	11.35	12.45	11.82	10.72	12.19	11.56	0.003997	0.023009	1.185
A_95_P297343	8.38	10.04	8.94	9.14	9.29	8.46	8.88	10.16	8.89	0.004183	0.023371	1.04833
A_95_P298453	10.52	12.11	10.35	10.57	11.48	10.72	10.52	11.02	10.41	0.002403	0.018312	1.02167
A_95_P301143	11.23	13.47	11.3	12.57	14.07	12.19	12.32	12.92	12.14	0.006371	0.028403	1.52833
A_95_P303953	7.42	8.8	7.22	7.72	8.94	7.37	7.55	7.97	7.56	0.001756	0.015959	1.09667
A_95_P304098	10.05	11.19	10.28	8.99	11	9.7	10.41	11.87	9.31	0.004308	0.023493	1.56333
A_95_P306578	9.94	10.87	9.74	10.2	11.24	9.87	9.9	11.05	9.97	2.5e-05	0.003154	1.11667
A_95_P306943	8.61	11.87	9.13	8.69	11.13	9.08	8.92	9.55	9.65	0.007974	0.031495	1.83667
A_95_P311148	7.15	9.31	7.2	7.35	8.43	7.83	7.13	8.09	7.61	0.003974	0.022924	1.23167
A_95_P313418	10.07	11.53	9.53	10.39	10.56	9.19	10.06	11.06	9.23	0.00733	0.030306	1.305
A_95_P000446	12.15	11.21	12.04	12.74	11.53	12.1	12.51	10.65	12.29	0.001517	0.014836	-1.175
A_95_P001001	9.12	7.51	8.8	9.38	7.66	9.1	8.92	7.05	8.93	2.9e-05	0.003259	-1.635
A_95_P001216	9.85	8.85	9.82	10.07	9.24	10.04	9.72	8.58	9.91	0.000254	0.006744	-1.01167
A_95_P001651	8.65	8.03	8.81	9.72	8.2	9.42	9.01	7.32	9.63	0.003817	0.022702	-1.35667
A_95_P003851	13.33	12.17	13.37	14.35	13	14.09	13.41	11.3	14.3	0.00668	0.029078	-1.65167
A_95_P005351	11.71	10.74	11.89	12.64	11.52	12.2	12.03	10.58	12.18	0.0035	0.021756	-1.16167
A_95_P006436	10.63	9.69	10.4	11.19	10.2	10.85	10.68	9.08	10.95	0.004037	0.023108	-1.12667
A_95_P007297	13.24	12.06	13.42	12.46	12.15	14.01	12.66	11.26	13.82	0.009948	0.035081	-1.445
A_95_P007826	13.6	12.05	13.2	14.71	13.48	14.19	13.57	10.96	14.68	0.019793	0.04866	-1.82833
A_95_P007971	12.32	10.77	11.53	13.35	11.45	12.27	11.93	10.28	12.6	0.010325	0.035673	-1.5
A_95_P008856	11.88	10.97	11.93	12.03	11.57	12.36	12.02	10.5	12.54	0.003391	0.021441	-1.11333
A_95_P010951	10.95	8.68	10.6	11.53	9.41	10.92	10.44	10.04	10.94	0.002952	0.020258	-1.52
A_95_P010996	10.26	7.95	9.94	9.46	8	10.86	9.3	7.84	10.28	0.000532	0.009521	-2.08667
A_95_P011541	10.17	9.25	10.11	10.46	9.51	10.48	10.19	9.11	10.55	0.000131	0.005179	-1.03667
A_95_P012456	11.75	10.53	12	12.91	11.08	12.04	11.99	10.64	11.64	0.002771	0.019607	-1.305
A_95_P014056	12.92	12.54	13.1	14.4	12.69	13.8	13.32	11.84	13.65	0.014526	0.042387	-1.175
A_95_P014411	10.5	10.28	10.78	10.42	9.64	10.85	10.75	8.82	10.51	0.009259	0.033757	-1.055
A_95_P016256	12.78	11.39	13.18	13.63	11.45	13.28	13.03	10.39	13.33	0.000136	0.005224	-2.12833
A_95_P016606	15.4	14.36	15.26	15	14.68	15.54	15.21	13.03	15.54	0.007869	0.031295	-1.30167
A_95_P016776	12.82	11.72	12.54	13.94	12.5	13.34	13.03	10.96	13.54	0.009909	0.03503	-1.475
A_95_P017186	15.66	14.96	15.58	15.59	15.13	15.89	15.54	13.88	15.75	0.006939	0.029755	-1.01167
A_95_P017311	12.6	9.65	11.18	11.48	10.73	12.9	10.73	9.66	12.01	0.013942	0.041544	-1.80333
A_95_P017436	11.53	10.13	10.88	11.99	10.84	11.31	11.46	10.25	11.73	0.005046	0.025405	-1.07667
A_95_P020641	13.6	12.93	14	13.02	12.37	13.97	13.94	11.46	13.19	0.008717	0.032831	-1.36667
A_95_P020741	9.33	8.27	9.41	9.93	8.71	9.67	9.4	8.45	9.29	0.000509	0.009382	-1.02833
A_95_P023256	9.16	7.8	9.34	9.99	8.22	9.82	9.65	7.43	9.9	0.000151	0.005316	-1.82667
A_95_P024316	11.83	10.92	11.74	12.17	11.15	12.1	11.85	10.22	12.12	0.00077	0.011044	-1.205
A_95_P024336	11.59	10.02	11.27	12.05	10.73	12.05	11.41	9.31	11.8	0.001491	0.014694	-1.675
A_95_P024806	9.47	8.31	9.14	10.52	9.06	9.46	9.41	8.08	9.7	0.013355	0.040604	-1.13333
A_95_P026456	11.32	10.4	11.41	12.11	10.56	11.28	11.55	9.83	11.4	0.001084	0.012716	-1.24833
A_95_P026826	11.93	10.83	12.08	12.33	11.16	12.08	12.12	11.08	11.98	2e-05	0.002752	-1.06333
A_95_P026836	9.55	7.84	9.78	8.8	8.1	8.93	8.59	7.91	9.1	0.003851	0.022784	-1.175
A_95_P027861	16.15	15.89	16.26	16.24	15.04	16.35	16.28	14.62	16.36	0.003236	0.021064	-1.09
A_95_P028006	11.07	9.82	10.64	11.61	10.38	10.8	10.86	9.18	11.25	0.005042	0.025405	-1.245
A_95_P028141	13.25	12.96	13.54	14.88	13.19	14.24	13.76	12.33	14.12	0.021034	0.049915	-1.13833
A_95_P028546	13.13	12.35	13.14	13.53	12.93	13.64	13.13	11.28	13.77	0.012549	0.039174	-1.20333
A_95_P028736	11.5	10.23	11.28	11.78	10.58	11.58	11.5	9.98	11.83	9.8e-05	0.004669	-1.315
A_95_P030776	9.06	7.35	8.83	9.24	7.61	9	8.99	6.91	9	1.1e-05	0.002175	-1.73
A_95_P031346	12.39	11.49	12.14	12.76	11.96	12.77	12.29	10.22	12.89	0.011313	0.037125	-1.31667
A_95_P032071	10.24	9.9	10.35	11.39	9.76	11.45	10.42	9.25	11.32	0.012868	0.039705	-1.225
A_95_P032211	11.1	10.08	10.51	11.23	9.88	11.31	10.67	9.59	11.18	0.001136	0.012846	-1.15
A_95_P033784	11.6	10.18	12.05	12.17	10.43	12.15	12.35	10.68	12.27	4.1e-05	0.003524	-1.66833
A_95_P034139	15.88	14.53	15.41	15.61	14.46	15.21	15.48	13.92	15.09	0.000987	0.012332	-1.14333
A_95_P054931	10.74	9.21	10.26	11.93	10.3	10.77	10.67	8.75	11.04	0.013445	0.040749	-1.48167
A_95_P070215	8.73	7.7	8.42	9.24	8.14	8.66	8.67	7.57	9.33	0.003707	0.022468	-1.03833
A_95_P079505	10.2	9.48	10.31	10.6	9.65	10.78	10.42	8.12	10.71	0.004518	0.024057	-1.42
A_95_P088108	8.92	8.37	9.07	8.94	8.46	9.5	9.09	7.62	9.52	0.003515	0.021768	-1.02333
A_95_P093408	9.53	8.59	9.67	9.61	8.89	10.01	9.49	8.48	9.84	0.00017	0.005613	-1.03833
A_95_P097608	11.24	9.85	11.29	11.16	10.01	11.34	11.31	9.62	11.28	1e-06	0.00062	-1.44333
A_95_P099058	11.46	10.15	11.58	10.29	9.89	11.31	11.3	10.12	11.1	0.005321	0.025949	-1.12
A_95_P119722	10.28	8.74	10.05	10.2	8.98	9.89	10.17	8.5	10.06	1e-05	0.002175	-1.36833
A_95_P121057	9.19	7.77	8.74	10.45	8.86	10.18	9.25	7	10.39	0.014011	0.041659	-1.82333
A_95_P121742	10.37	8.66	10.77	10.63	8.8	10.25	10.61	9.74	10.12	0.001262	0.013526	-1.39167
A_95_P125327	14.21	13.07	13.84	14.72	13.69	13.91	14.38	11.25	14.26	0.019912	0.048729	-1.55
A_95_P127602	12.25	10.67	12.73	12.93	11.15	12.86	12.52	9.84	12.72	0.000168	0.005613	-2.115
A_95_P128357	8.94	7.96	8.73	9.21	7.2	9.04	8.87	7.28	9.04	9e-05	0.0045	-1.49167
A_95_P129257	11.02	10.04	11.43	10.5	9.85	11.09	11.15	9.39	10.4	0.003404	0.021441	-1.17167
A_95_P130002	9.87	8.1	9.39	10.58	8.64	9.41	9.83	8.57	9.37	0.003436	0.021563	-1.305
A_95_P130392	9.49	8.51	9.5	9.82	9.11	9.78	9.66	8.37	9.97	0.000844	0.011323	-1.04
A_95_P130732	12.68	11.59	12.74	12.6	11.62	12.65	12.66	11.69	12.59	0	0.000252	-1.02
A_95_P131002	9.11	8.2	8.96	9.12	8.5	9.38	8.89	7.7	9.59	0.002103	0.017392	-1.04167
A_95_P131142	13.17	12.41	13.11	13.59	13.07	13.7	13.11	11.29	13.74	0.02071	0.049494	-1.14667
A_95_P131572	12.05	10.07	11.73	12.18	10.75	12.6	11.61	9.66	12.33	0.000393	0.008364	-1.92333
A_95_P131737	11.21	11.27	11.44	11.24	10.42	11.87	11.38	9.8	12.07	0.020866	0.049715	-1.03833
A_95_P132077	11.05	9.19	11.1	11.81	9.74	11.67	11.47	8.47	11.63	0.000126	0.00514	-2.32167
A_95_P132097	10.31	8.85	10.44	9.81	9.07	10.32	10.07	9.44	9.99	0.000738	0.010909	-1.03667
A_95_P132682	11.87	11.17	11.88	12.15	11.47	12.27	12	10.09	11.96	0.006453	0.02857	-1.11167
A_95_P133822	9.34	7.7	9.28	8.64	8.25	9.34	9.01	7.78	8.91	0.000673	0.01051	-1.17667
A_95_P134087	12.35	9.26	10.87	11.27	10.14	12.39	10.39	9.32	11.54	0.007671	0.030965	-1.895
A_95_P134267	11.17	9.26	10.83	11.82	9.6	10.79	11.3	10.79	10.68	0.018187	0.04681	-1.215
A_95_P134592	10.61	9.98	11.11	10.57	9.52	10.6	11.1	9.59	10.59	0.000666	0.010499	-1.06667
A_95_P135827	14.61	13.26	14.24	14.26	13.01	14.1	14.47	12.62	14.05	0.00014	0.00529	-1.325
A_95_P139652	9.83	9.27	10.21	10.45	9.8	10.63	10.06	7.8	10.72	0.017962	0.046498	-1.36
A_95_P141592	10.26	9.4	10.29	10.28	9.03	10.14	10.2	9.11	10.04	1.2e-05	0.002228	-1.02167
A_95_P142862	9.36	7.34	8.64	9.01	8.16	9.49	8.63	7.12	9.66	0.002072	0.017249	-1.59167
A_95_P143262	10.43	9.13	9.74	10.75	9.99	10.37	10.14	8.75	10.48	0.014045	0.041701	-1.02833
A_95_P144822	11.53	10.39	11.64	11.82	10.57	11.16	11.77	10.12	11.56	0.000148	0.005311	-1.22
A_95_P145022	12.22	11.82	12.25	11.98	10.58	12.55	12.13	10.79	12.67	0.004094	0.023142	-1.23667
A_95_P146747	10.68	9.58	10.84	10.63	9.14	10.42	10.79	9.65	10.09	0.00075	0.01098	-1.11833
A_95_P147572	10.7	10	10.56	11.86	10.42	10.98	10.81	9.42	11.25	0.015648	0.043799	-1.08
A_95_P150367	8.89	7.44	8.56	8.54	7.45	9.3	8.25	7.19	9.02	0.000555	0.009689	-1.4
A_95_P150462	9.17	8.06	8.74	9.12	8.29	9.34	8.84	7.63	9.8	0.002736	0.019464	-1.175
A_95_P150632	9.77	9.15	10.04	10.88	9.89	10.65	10.29	8.05	10.94	0.017113	0.045441	-1.39833
A_95_P150797	10.74	9.94	11.01	10.77	10.05	11.23	11.02	9.16	10.82	0.000781	0.01112	-1.215
A_95_P150902	10.4	9.04	9.88	10.93	9.96	10.38	10.47	9.2	10.92	0.008027	0.031538	-1.09667
A_95_P151142	10	8.99	10.11	10.71	9.85	10.57	10.19	8.08	10.8	0.008281	0.032088	-1.42333
A_95_P151192	12.77	12.11	12.95	13.51	12.5	13.13	13.14	11.38	13.56	0.004226	0.02341	-1.18
A_95_P152107	12.01	11.1	11.9	12.67	10.84	11.62	11.95	10.55	11.73	0.002134	0.017572	-1.15
A_95_P152512	15.09	12.5	14.42	13.23	13.31	15.48	13.8	11.35	15.23	0.012675	0.039416	-2.155
A_95_P152887	10.56	9.21	10.41	10.61	9.66	10.93	10.34	8.47	11.12	0.001094	0.012801	-1.54833
A_95_P155177	10.03	9.21	9.89	10.53	9.4	10.3	10.04	8.66	10.25	0.001007	0.01245	-1.08333
A_95_P158727	11.98	11.27	12.01	11.97	11.49	12.31	11.93	10.49	12.39	0.003199	0.020933	-1.015
A_95_P159567	9.08	7.72	8.74	9.71	8.38	9.11	8.96	7.19	9.25	0.002419	0.018323	-1.37833
A_95_P164202	12.61	11.69	12.6	13.31	12.25	12.8	12.86	11.49	12.82	0.002032	0.01716	-1.02333
A_95_P177477	8.64	7.48	8.43	8.83	7.54	8.5	8.47	7.34	8.4	1.6e-05	0.002508	-1.09167
A_95_P178182	11.94	11.03	11.97	11.86	11.34	12.06	12.03	10.47	12.2	0.000608	0.009921	-1.06333
A_95_P179397	13.02	12.47	13.23	14.69	12.88	13.86	13.49	11.84	14.07	0.015013	0.042864	-1.33
A_95_P183412	9.76	8.18	9.35	10.45	9.03	9.72	9.58	7.42	9.87	0.004066	0.023117	-1.57833
A_95_P183432	12.87	12.05	12.71	13.8	12.63	13.15	13.06	11.61	13.71	0.011335	0.037161	-1.12
A_95_P184182	11.72	10.95	11.61	11.34	11.22	11.83	11.53	9.77	12.02	0.015674	0.043799	-1.02833
A_95_P184642	10.84	8.88	10.67	10.45	8.22	10.21	10.6	9.74	10	0.003078	0.02059	-1.515
A_95_P184752	10.93	10.06	10.85	11.42	10.44	11.28	11.04	9.56	11.28	0.001272	0.0136	-1.11333
A_95_P185877	12.41	10.55	12.07	11.9	10.9	12.03	12.33	11.23	11.14	0.008506	0.032444	-1.08667
A_95_P186117	10.98	10.03	11.19	11.24	10.58	11.49	11.32	7.98	11.67	0.012752	0.039577	-1.785
A_95_P186302	12.59	9.51	11.29	11.61	10.79	12.94	10.84	9.77	12.19	0.010393	0.035685	-1.88667
A_95_P186367	13.74	12.68	13.85	13.79	12.72	13.69	13.97	12.84	13.85	1e-06	0.000913	-1.06833
A_95_P186702	10.59	9.7	10.53	10.91	10.06	11.12	10.62	9.47	11.06	0.00084	0.011323	-1.06167
A_95_P186707	10.05	8.97	10.03	10.7	9.46	10.57	10.15	9.07	10.46	0.000616	0.009983	-1.16
A_95_P188517	11.19	10.35	11.23	11.16	9.88	10.95	11.24	10.04	10.99	4.8e-05	0.003664	-1.03667
A_95_P188742	9.88	8.81	10.46	9.95	9.07	10.34	10.09	8.9	10.13	6e-05	0.003947	-1.215
A_95_P188847	12.58	11.89	12.77	13.43	12.42	13.09	12.94	11.31	13.05	0.004902	0.024976	-1.10333
A_95_P190892	12.02	11.11	11.97	11.96	11.62	12.3	12.17	10.62	12.68	0.003801	0.022702	-1.06667
A_95_P190897	12.68	11.58	12.65	12.74	12.25	13.2	12.7	11.06	13.28	0.003142	0.020739	-1.245
A_95_P191547	11.91	11.55	12.11	13.2	11.85	12.55	12.32	10.74	12.74	0.017347	0.045769	-1.09167
A_95_P192457	13.53	12.64	13.46	14.12	12.65	13.4	13.45	11.89	13.62	0.001197	0.013208	-1.20333
A_95_P192782	9.35	8.17	9.05	9.23	8.26	9.19	9.28	7.54	9.47	0.000146	0.00529	-1.27167
A_95_P193267	9.52	8.88	10.11	10.69	9.45	10.43	10.08	7.87	10.75	0.007216	0.030141	-1.53
A_95_P196562	11.62	9.89	11.87	11.47	10.24	12	11.79	9.54	11.58	1.8e-05	0.002574	-1.83167
A_95_P198077	8.88	7.38	8.16	10.19	8.16	9.01	8.89	7.11	9.45	0.011372	0.037214	-1.54667
A_95_P198212	12.11	11.01	11.68	11.58	11.18	12.23	11.59	10.42	12.51	0.005921	0.027273	-1.08
A_95_P198957	10.95	10.32	10.51	11.36	10.14	11.27	10.81	9.16	10.95	0.007932	0.031435	-1.10167
A_95_P201747	12.59	11.15	12.36	11.92	11.34	12.5	12.22	10.4	12.63	0.000734	0.010863	-1.40667
A_95_P202517	12.01	10.97	11.96	12.71	10.61	11.68	11.81	10.39	11.84	0.00092	0.011794	-1.345
A_95_P202977	9.38	8.82	9.61	10.02	9.23	9.74	9.63	8.07	10.13	0.007058	0.029879	-1.045
A_95_P204447	10.74	8.74	10.94	9.32	9.11	9.77	9.32	8.41	10.23	0.020934	0.04976	-1.3
A_95_P206522	9.57	7.64	9.88	10.03	7.94	10.17	9.91	7.29	10.18	4e-06	0.001607	-2.33333
A_95_P207647	11.44	10.49	11.24	11.72	11.13	12.2	11	9.63	12.09	0.020468	0.049198	-1.19833
A_95_P208107	12.78	9.68	12.17	10.61	9.74	13.37	11.06	9.01	12.82	0.005271	0.025852	-2.65833
A_95_P208142	9.89	8.37	9.58	10.92	9.45	9.99	9.9	9.2	10.29	0.017076	0.045409	-1.08833
A_95_P208298	14.57	14.17	15.06	15.06	14.44	15.47	14.5	13.14	15.43	0.017978	0.046522	-1.09833
A_95_P209472	10.85	9.95	10.55	11.68	10.59	11.07	10.72	9.52	11.4	0.016537	0.044857	-1.025
A_95_P212172	12.28	10.83	12.24	11.86	10.97	11.94	12.07	11.25	11.82	0.000179	0.005699	-1.01833
A_95_P213627	11.05	9.45	11.37	11.53	9.6	10.96	11.2	10.03	10.86	0.000114	0.004908	-1.46833
A_95_P213647	13.08	12.11	13.1	12.64	11.7	12.54	12.84	11.66	12.84	0.000455	0.009006	-1.01667
A_95_P217727	11.96	9.48	11.24	10.35	10.55	12.46	10.81	8.64	12.27	0.016236	0.04438	-1.95833
A_95_P218647	9.28	7.46	9.37	9.4	7.94	9.28	9.16	7.53	9.01	5e-06	0.001661	-1.60667
A_95_P219357	9.37	8.98	9.69	10.1	9.2	9.97	9.6	8.17	10.11	0.007128	0.029982	-1.02333
A_95_P221712	9.78	8.53	9.5	10.83	8.87	9.62	9.93	8.4	9.54	0.004779	0.024707	-1.26667
A_95_P222817	10.46	8.69	9.82	11.64	9.81	10.57	10.46	7.8	11.08	0.008946	0.033205	-1.905
A_95_P222927	9.04	8.07	8.73	8.58	8.48	9.64	8.68	7.5	9.44	0.016741	0.045141	-1.00167
A_95_P223997	8.99	7.53	8.69	8.77	7.58	9.57	8.36	7.38	9.17	0.000789	0.01119	-1.42833
A_95_P224652	8.7	7.85	9.17	9.38	8.03	9.28	8.97	7.35	9.25	0.000229	0.006361	-1.38167
A_95_P225592	10.4	8.94	9.32	10.9	9.5	10.24	9.96	7.92	10.63	0.014233	0.041887	-1.455
A_95_P226269	13.25	12.99	13.19	13.46	12.28	13.63	13.25	11.92	13.6	0.003836	0.022735	-1
A_95_P226799	11.11	10.82	11.32	11.06	10.22	11.48	11.32	9.43	11.02	0.007409	0.030435	-1.06167
A_95_P226999	12.11	10.76	11.9	11.7	11.09	12.05	11.87	9.72	12.4	0.001885	0.016561	-1.48167
A_95_P227989	10.43	8.95	10.05	11.57	9.93	10.39	10.42	8.42	10.74	0.009727	0.03459	-1.5
A_95_P228674	10.55	8.27	9.96	11.18	9.09	10.38	9.94	9.53	10.5	0.005261	0.025852	-1.455
A_95_P228904	10.44	8.27	9.9	10.99	8.96	10.32	9.85	9.52	10.33	0.004858	0.024871	-1.38833
A_95_P245132	12.27	10.84	12.19	12.07	10.96	11.97	12.19	11.32	11.99	4.2e-05	0.003565	-1.07333
A_95_P245227	11.61	10.57	11.86	12.02	11.49	12.21	11.99	10.5	12.14	0.002601	0.018977	-1.11833
A_95_P246577	10.18	9.35	10.29	10.2	9.73	10.51	10.34	8.94	10.71	0.001059	0.012689	-1.03167
A_95_P250832	12.38	11.57	12.14	12.75	11.89	12.43	12.2	9.97	12.63	0.017594	0.046102	-1.27833
A_95_P253749	11.11	10.25	11.28	10.9	10.33	11.18	11.13	9.66	11.08	0.000315	0.007475	-1.03333
A_95_P259461	14.14	13.12	14.24	15.09	13.5	14.25	14.26	12.92	13.94	0.003324	0.021256	-1.14
A_95_P259511	10.27	9.32	9.59	11.02	9.42	9.7	10.08	8.54	10.28	0.020289	0.049087	-1.06333
A_95_P264241	9.24	8.26	9.84	9.77	8.29	9.97	8.74	8.02	9.76	0.002062	0.017228	-1.36333
A_95_P264496	10.89	9.92	10.81	10.96	10.06	11.2	10.84	8.49	11.14	0.003424	0.021535	-1.48333
A_95_P267801	9.61	6.92	9.84	10.02	6.99	10.22	9.51	7.01	10.07	0	0.00062	-2.905
A_95_P269446	11.66	9.42	11.62	11.31	9.76	11.67	11.39	9.18	11.22	5e-06	0.001607	-2.025
A_95_P269551	8.61	7.14	8.49	9.26	8.64	9.47	8.66	7.1	9.4	0.015135	0.043011	-1.355
A_95_P270191	10.42	8.54	10.61	11.26	9.06	10.83	10.99	7.99	11.22	7.2e-05	0.004209	-2.35833
A_95_P270776	11.55	9.72	10.83	12.82	10.88	11.71	11.38	8.57	12.08	0.011856	0.038043	-2.005
A_95_P280048	9.38	8.71	9.22	9.18	8.95	9.86	9.5	7.98	10.25	0.01401	0.041659	-1.01833
A_95_P290598	11.39	10.93	11.54	11.91	10.76	11.88	11.56	10.34	11.84	0.000646	0.010285	-1.01
A_95_P291948	12.24	10.78	11.51	12.94	11.76	12.13	12.24	10.9	12.46	0.014656	0.042544	-1.10667
A_95_P293628	11.44	9.88	11.3	11.8	9.81	11.13	11.48	11.26	11.03	0.020263	0.04906	-1.04667
A_95_P293828	10.34	9.24	10.14	10.15	9.85	11.03	10.25	9.18	10.78	0.005766	0.026879	-1.025
A_95_P294033	11.49	8.97	10.7	9.74	9.89	11.91	10.15	8.48	11.59	0.017353	0.045773	-1.81667
A_95_P295008	8.75	8.2	9.01	9.39	8.73	9.58	8.96	7.31	9.55	0.013063	0.040048	-1.12667
A_95_P306888	12.66	10.83	12.93	12.29	11.41	12.88	12.71	11.67	12.76	0.0003	0.007296	-1.40167
A_95_P308788	10.92	9.97	11.06	10.68	10.57	11.26	10.94	9.44	11.31	0.004868	0.024913	-1.035
