# Supplementary material for: HC-Pro silencing suppressor significantly alters the gene expression profile in tobacco leaves and flowers
Source: BMC Plant Biol. 2011 Apr 20;11:68. doi: 10.1186/1471-2229-11-68 (PMC3111369; doi:10.1186/1471-2229-11-68)
Supplement: Additional file 4 — Supplemental Table 4. Normalized flower microarray data [file 1471-2229-11-68-S4.XLS]

## Sheet: TABLE 3B
FLOWER (down-regulated)
1. Defence related
Gene	Description	t-test	HC-Pro/WT
TC4986	Hypersensitive response assisting protein	0.00758825	0.274239
EB425387	Arabidopsis thaliana harpin-induced protein-related / HIN1-related / harp	0.0284767	0.363639
TA19510_4097	Beta-1,3-glucanase, acidic; Coffea arabica (Coffee)	0.00633841	0.369591
EB427579	Cluster: Beta-1,3-glucanase, acidic; Coffea arabica (Coffee)	0.00823307	0.384254
EB425632	NtEIG-E80 protein; Nicotiana tabacum (Common tobacco) PAR-1 for photoassimilate-responsive) displayed features similar to pathogenesis-related proteins: Hybridizing transcripts, 1.2 and 1.0 kb in length, were strongly inducible by salicylate and accumulated in tobacco plants after infection with potato virus Y (PVY) both in infected and uninfected systemic leaves. PAR-1 transcripts also accumulat…	0.0278884	0.440967
TA12815_4097	NtEIG-E80 protein; Nicotiana tabacum (Common tobacco)	0.025621	0.471309
BP533759	putative endo-1,3;1,4-beta-D-glucanase' related cluster	0.0397723	0.477464
CV017960	Arabidopsis thaliana disease resistance protein RPP1-like protein R1	0.00797208	0.484377
4. Kinases and phosphatases
Gene	Description	t-test	HC-Pro/WT
EB425136	Putative acid phosphatase [Lupinus luteus (European yellow lupin)]	0.00963362	0.297277
EB426443	Putative receptor-like protein kinase [Arabidopsis thaliana (Mouse-ear cress)]	0.0390408	0.317623
EB425136	Putative acid phosphatase [Lupinus luteus (European yellow lupin)]	0.00847904	0.333316
EB425857	Receptor-like protein kinase [Lycopersicon esculentum (Tomato)]	0.0422164	0.333649
EB425857	Receptor-like protein kinase [Lycopersicon esculentum (Tomato)]	0.0451198	0.335447
AF246967	Receptor-like protein kinase related cluster	0.0122433	0.378069
EB428119	Protein kinase [Fagus sylvatica (Beechnut)]	0.0138883	0.446587
EB683563	Probable protein phosphatase 2C 2	0.00768046	0.450319
AJ608157	Protein kinase 2 related cluster	0.0260417	0.466723
5. Transcriptional regulators
Gene	Description	t-test	HC-Pro/WT
TA20404_4097	Tetra-peptide repeat homeobox-like protein; Homo sapiens (Human)	0.0177882	0.37402
EB424685	ARF GAP-like zinc finger-containing protein-like [Oryza sativa (japonica cultivar-group)]	0.0330425	0.40109
AM798313	Ricinus communis Ocs element-binding factor, putative, mRNA	0.00962921	0.422197
BP526138	Putative leucine zipper protein related cluster	0.00836778	0.456344
AF198498	Anther-specific myb-related protein 2 related cluster	0.0115772	0.466566
FG645435	Arabidopsis thaliana DNA binding (AT5G50930) mRNA, complete cds	0.00894318	0.468338
AY183721	MADS box protein; Nicotiana tabacum (Common tobacco)	0.0113963	0.486916
6. Protein degradation and proteases
Gene	Description	t-test	HC-Pro/WT
BP528224	Ricinus communis Aspartic proteinase Asp1 precursor, putative, mRNA	0.0179633	0.457437
8. Transporters
Gene	Description	t-test	HC-Pro/WT
AF149981	Sucrose transporter-like protein related cluster	0.0438235	0.250231
EB428791	Sugar transport protein 8; Arabidopsis thaliana (Mouse-ear cress)	0.00950874	0.33529
EB425028	Putative monosaccharide transporter 1 [Petunia hybrida (Petunia)]	0.00738999	0.349805
TA17155_4097	OPT oligopeptide transporter protein	0.033695	0.381277
EB427794	Sulfate transporter 3.1; Arabidopsis thaliana (Mouse-ear cress)	0.014008	0.383447
TA22258_4097	Sugar transport protein 8; Arabidopsis thaliana (Mouse-ear cress)	0.00788164	0.395245
EB425159	Amino acid permease 1; Nicotiana sylvestris (Wood tobacco)	0.0129829	0.397523
EH615701	Ricinus communis amino acid transporter, putative, mRNA	0.0156703	0.401078
EB427794	Sulfate transporter 3.1; Arabidopsis thaliana (Mouse-ear cress)	0.0160328	0.402906
EB427385	Amino acid transport protein AAT1	0.02018	0.404276
EB425970	Putative monosaccharide transporter 1 [Petunia hybrida (Petunia)]	0.0118393	0.435406
BP133077	Plasma membrane sulphate transporter related cluster	0.02037	0.438154
CK720588	Probable aquaporin NIP-type related cluster	0.013155	0.441969
EB425309	Putative secretory carrier-associated membrane protein [Arabidopsis thaliana (Mouse-ear cress)]	0.0195776	0.442629
EB426685	Putative potassium transporter [Oryza sativa (japonica cultivar-group)]	0.019443	0.456937
TA19945_4097	Potassium channel NKT1; Nicotiana tabacum (Common tobacco)	0.0059163	0.457473
BP132317	Populus trichocarpa white-brown-complex ABC transporter family, mRNA	0.041364	0.458095
FG144484	Solanum tuberosum clone 164C11 ADP/ATP translocator-like mRNA,	0.0108321	0.469362
12. Cell wall
Gene	Description	t-test	HC-Pro/WT
BP128327	Probable pectate lyase P59 precursor related cluster	0.047817	0.211118
EB428200	Pectinesterase precursor [Petunia integrifolia (Violet-flowered petunia) (Petunia inflata)]; May play a role in pollen germination and/or tube growth.	0.0261901	0.278617
BP133533	COBRA-like protein 10 precursor related cluster;;; COBRA, an Arabidopsis extracellular glycosyl-phosphatidyl inositol-anchored protein, specifically controls highly anisotropic expansion through its involvement in cellulose microfibril orientation.Plant Cell 2005 Jue; 17(6):1749-1763	0.0406142	0.278769
FG200919	Ricinus communis pectate lyase, putative, mRNA	0.0245798	0.281623
EB428683	Putative pectate lyase Nt59;Nicotiana tabacum (Common tobacco)	0.0110518	0.288366
NP917425	Nicotiana tabacum putative pectate lyase Nt59 (Nt59) mRNA, partial cds	0.00667593	0.291813
NP917425	Nicotiana tabacum putative pectate lyase Nt59 (Nt59) mRNA, partial cds	0.00764851	0.296384
TC6632	Cellulose synthase	0.0115366	0.310777
EB427886	Pectinacetylesterase precursor [Phaseolus aureus (Mung bean) (Vigna radiata)]	0.0104037	0.312417
X67159	Pectate lyase; Nicotiana tabacum (Common tobacco)	0.0168798	0.323734
FG155250	Nicotiana tabacum pectin methylesterase (PPME1) mRNA, complete cd	0.00283033	0.334351
EB427383	Pectate lyase precursor; Nicotiana tabacum (Common tobacco)	0.0220892	0.342313
EB424750	Pectin methylesterase-like protein; Zea mays (Maize)	0.0232727	0.344188
AY772945	Pectin methylesterase; Nicotiana tabacum (Common tobacco)	0.00429891	0.356771
AY772945	Pectin methylesterase; Nicotiana tabacum (Common tobacco)	0.00627621	0.363451
EB424698	pectin acetyl estrase;	0.040429	0.366002
FG195835	Nicotiana tabacum pectin methylesterase (PPME1) mRNA, complete cds	0.00517788	0.372106
FG179245	Arabidopsis thaliana pectinacetylesterase family protein (AT4G19420) m	0.0410755	0.381927
EB427133	Pectate lyase precursor; Nicotiana tabacum (Common tobacco)	0.0073896	0.383256
FG199121	Nicotiana tabacum pectin methylesterase (PPME1) mRNA, complete cds	0.0199808	0.39132
TA16352_4097	Pectin methylesterase; Nicotiana tabacum (Common tobacco)	0.0456002	0.39383
EB424698	pectin acetyl estrearse putative	0.0374367	0.395027
EB427133	Pectate lyase precursor;Nicotiana tabacum (Common tobacco)	0.00779235	0.395492
13. Stress related
Gene	Description	t-test	HC-Pro/WT
DV158875	Putative proline-rich protein APG [Oryza sativa (japonica cultivar-group)]	0.0406861	0.208252
FG185820	Nicotiana tabacum pollen-specific C2 domain containing protein mRNA,	0.0105476	0.342252
AB032548	Arabidopsis thaliana late embryogenesis abundant protein-related / LEA protein-related (AT1G52680) mRNA, complete cds	0.010163	0.366563
EB426751	Calmodulin (CaM) is recognised as a major calcium sensor and orchestrator of regulatory events through its interaction with a diverse group of cellular proteins. Three classes of recognition motifs exist for many of the known CaM binding proteins; the IQ motif as a consensus for Ca2+-independent binding and two related motifs for Ca2+-dependent binding, termed 18-14 and 1-5-10 based on the positi…	0.00636271	0.391441
EB425115	Universal stress protein; Medicago truncatula (Barrel medic)	0.0117213	0.397677
EB425115	Universal stress protein; Medicago truncatula (Barrel medic)	0.0118534	0.408627
Y09876	Aldehyde dehydrogenase; Nicotiana tabacum (Common tobacco)	0.0279264	0.425928
15. Photosynthesis related
Gene	Description	t-test	HC-Pro/WT
EB427446	Glutamate decarboxylase isozyme 1; Nicotiana tabacum (Common tobacco)	0.0975293	0.245895
FG194373	Nicotiana plumbaginifolia plasma membrane proton ATPase 5 (PMA5) mRNA	0.0136328	0.31734
EB427027	Proton P-ATPase [Nicotiana tabacum (Common tobacco)]	0.00824735	0.320494
EB427846	Proton P-ATPase; Nicotiana tabacum (Common tobacco)	0.00591218	0.331334
EB427949	T9A4.3 protein [Arabidopsis thaliana (Mouse-ear cress)];Putative fructokinase-5	0.0116804	0.34947
AY366400	Ntp805; Nicotiana tabacum (Common tobacco)copper ion binding, oxidation-reduction reactions	0.00657381	0.350342
FG201107	Lycopersicon esculentum fructokinase mRNA, complete cds	0.0268493	0.399509
FG201107	Lycopersicon esculentum fructokinase mRNA, complete cds	0.0239022	0.401637
BP134481	Putative beta-galactosidase precursor related cluster	0.0165776	0.416684
BP129401	Pyruvate decarboxylase isozyme 2 related cluster	0.0242458	0.486719
TA12191_4097	Carbonic anhydrase; Zea mays (Maize)	0.0110554	0.491093
EB427707	flavin-containing monooxygenase activity	0.002489	0.493951
16. RNA binding
Gene	Description	t-test	HC-Pro/WT
EB426949	RNA-binding protein homolog [Brassica napus (Rape)]	0.0234284	0.478571
10. Interesting miscellaneous
Gene	Description	t-test	HC-Pro/WT
TA21953_4097	PGmPM3; Glycine max (Soybean)	0.0410322	0.242527
TA15414_4097	Phosphoethanolamine N-methyltransferase; Solanum lycopersicum (Tomato) (Lycopersicon esculentum)…	0.0112853	0.288429
AF197567	Pollen specific LIM domain protein 1a related cluster	0.0258157	0.291695
EH615205	Pollen coat-like protein; Camellia sinensis (Tea)	0.00365404	0.295104
EB427526	oxidoreductase activity	0.030353	0.300975
AY183722	Auxin-repressed protein-like protein related cluster	0.0295746	0.301294
EH621667	Ricinus communis phytosulfokines precursor, putative, mRNA	0.0487023	0.304348
AF197568	Pollen specific LIM domain protein 1a related cluster	0.0207053	0.306514
FG194066	Ricinus communis Tartrate-resistant acid phosphatase type 5 precursor,	0.00855277	0.324844
BP137098	Protein At1g48600 related cluster;	0.0173294	0.325788
AB032547	F16B3.11 protein related cluster	0.0048185	0.337283
EB425210	PGPS/D7 precursor [Petunia hybrida (Petunia)]	0.0472674	0.338143
EB683119	Nicotiana tabacum retrotransposon Tto1 DNA	0.000900009	0.338186
EB427201	Anther-specific protein LAT52 precursor; Solanum lycopersicum (Tomato) (Lycopersicon esculentum)…	0.00838789	0.339251
EB683119	Nicotiana tabacum retrotransposon Tto1 DNA	0.0006649	0.344222
EB427708	Nicotiana benthamiana SRC2-like protein mRNA, complete cds;;;shock protein SRC2-like protein	0.0306498	0.355265
FG200595	Nicotiana glauca X Nicotiana langsdorffii mRNA for tumor-related protein	0.0363506	0.355521
EB441159	Phosphoethanolamine N-methyltransferase; Solanum lycopersicum (Tomato) (Lycopersicon esculentum)…	0.0164395	0.368962
EB426854	Bplo protein [Brassica napus (Rape)]	0.010459	0.370603
EB679258	CBS domain-containing protein, putative, expressed	0.0414262	0.379459
EB441159	Phosphoethanolamine N-methyltransferase; Solanum lycopersicum (Tomato) (Lycopersicon esculentum)…	0.00774211	0.385476
BP128726	Similar to somatic embryogenesis receptor-like kinase related cluster	0.00518685	0.392908
EB425604	Anther-specific protein LAT52 precursor; Solanum lycopersicum (Tomato) (Lycopersicon esculentum)…	0.00537584	0.395223
EB426854	Bplo protein [Brassica napus (Rape)]	0.0160226	0.39535
TA21272_4097	Tumor-related protein; Nicotiana glauca x Nicotiana langsdorffii	0.0332336	0.395457
EB427344	Anther-specific protein LAT52 precursor; Solanum lycopersicum (Tomato) (Lycopersicon esculentum)…	0.0108011	0.396968
EH621667	Ricinus communis phytosulfokines precursor, putative, mRNA	0.05007	0.402378
BP531460	Transposon protein, putative, unclassified related cluster	0.00571772	0.4034
FG196196	Nicotiana alata putative membrane integral protein mRNA, complete cd	0.0130584	0.412359
X61146	Pollen-specific protein NTP303 precursor; Nicotiana tabacum (Common tobacco)	0.00940983	0.412738
EH616256	Pollen coat-like protein; Camellia sinensis (Tea)	0.0140309	0.415088
EB424983	Antirhea borbonica clone AntbT7H microsatellite sequence	0.0196343	0.426716
EB428512	Putative annexin [Oryza sativa (japonica cultivar-group)]	0.0498368	0.426805
EB445354	Auxin-repressed protein; Solanum virginianum	0.00318938	0.430321
FG201356	Nicotiana tabacum LIM domain protein 2b mRNA, complete cds	0.0304717	0.430967
EB427675	Actin [Capsicum chinense (Scotch bonnet) (Bonnet pepper)]	0.02359	0.433972
AY081941	Pollen specific actin-depolymerizing factor 1 related cluster	0.0311549	0.435739
TA19913_4097	Nectarin IV; Nicotiana langsdorffii x Nicotiana sanderae (Ornamental tobacco)	0.0292971	0.438271
EB424983	Antirhea borbonica clone AntbT7H microsatellite sequence	0.0209219	0.439676
FG199258	Solanum tuberosum clone RHPOTKEY021H18, complete sequence	0.0312791	0.441281
EB447452	Seven-transmembrane-domain protein 1; Solanum lycopersicum (Tomato) (Lycopersicon esculentum)…	0.0182048	0.442517
BP130380	Fimbrin-like protein 2 related cluster	0.0269381	0.447777
TA21200_4097	Reversibly glycosylated protein; Phaseolus vulgaris (Kidney bean) (French bean)	0.0138936	0.448466
EH615494	14-3-3-like protein GF14 iota; Arabidopsis thaliana (Mouse-ear cress)	0.0166041	0.450114
AB035705	Polcalcin Nic t 2 related cluster	0.00990431	0.455966
TA22271_4097	Seven-transmembrane-domain protein 1; Solanum lycopersicum (Tomato) (Lycopersicon esculentum)…	0.0182234	0.465057
EB429008	Profilin-2; Nicotiana tabacum (Common tobacco);;;Profilin binds actin monomers, membrane polyphosphoinositides such as PI(4,5)P2, and poly-L-proline. Profilin can inhibit actin polymerization into F-actin by binding to monomeric actin (G-actin) and terminal F-actin subunits, but - as a regulator of the cytoskeleton - it may also promote actin polymerization.;	0.0181929	0.46755
EB426388	LIM-domain SF3 protein [Nicotiana tabacum (Common tobacco)]	0.0315442	0.478955
EB428907	Cysteine-rich protein [Nicotiana tabacum (Common tobacco)]	0.0357796	0.498377

## Sheet: TABLE 3A
FLOWER (up-regulated)
1. Defence related
Gene	Description	Student's t-test	HC-Pro/WT
FG167555	Nicotiana tabacum Avr9/Cf-9 rapidly elicited protein 111B (ACRE111B) AP2-DOMAIN; Nicotiana tabacum Avr9/Cf-9 rapidly elicited protein 111A (ACRE111A)	0.00127869	3.77315
TA14524_4097	Nicotiana tabacum Avr9/Cf-9 rapidly elicited protein 65 (ACRE65) mRNA, complete cds; Cluster: Avr9/Cf-9 rapidly elicited protein 65; n=1; Nicotiana tabacum|Rep: Avr9/Cf-9 rapidly elicited protein 65 - Nicotiana tabacum (Common tobacco)	0.0300431	3.02493
FG640154	Nicotiana tabacum gene for basic form of pathogenesis-related protein;;; Thaumatin, Thaumatin family	0.0298664	2.55661
FG635113	Nicotiana tabacum Avr9/Cf-9 rapidly elicited protein 20 (ACRE20) mRNA; EF-hand calcium binding protein	0.00506167	2.54807
CV016156	Avr9/Cf-9 rapidly elicited protein 65 related cluster	0.00545317	2.46944
CV020441	Avr9/Cf-9 rapidly elicited protein 65 related cluster	0.00294561	2.31819
TA13004_4097	N.tabacum mRNA for hin1 gene: Harpin inducing protein;Nicotiana tabacum (Common tobacco)	0.00925702	2.15629
TA15227_4097	Avr9/Cf-9 rapidly elicited protein 76; - Nicotiana tabacum (Common tobacco); NDR1/HIN1-like protein	0.0111255	2.14052
EB440199	Avirulence-like protein 1 [Festuca arundinacea (Tall fescue) (Schedonorus arundinaceus)]; DNA-binding domain found in transcription regulators in plants such as APETALA2 and EREBP (ethylene responsive element binding protein).	0.00471344	2.11363
AB127582	Harpin inducing protein 1-like 18; Nicotiana tabacum (Common tobacco);;;Takahashi,Y., Berberich,T., Miyazaki,A. and Kusano,T. TITLE Identification of tobacco HIN1 and two closely related genes as spermine-responsive one and their differential expression to hypersensitive response induced by Tobacco mosaic virus infection and to leaf- and flower-senescence;;;DOMAIN: LEA_2, Late embryogenesis abund…	0.00649688	2.10391
DW001304	Avr9/Cf-9 rapidly elicited protein 20 [Nicotiana tabacum (Common tobacco)]; EF-hand calcium binding protein, Centrin	0.0037504	2.05202
CN498791	Hin1 protein related cluster	0.00683961	2.03053
AB041516	P-rich protein EIG-I30; Nicotiana tabacum (Common tobacco);;;Alpha-Amylase Inhibitors (AAI), Lipid Transfer (LT) and Seed Storage (SS) Protein family; a protein family unique to higher plants that includes cereal-type alpha-amylase inhibitors, lipid transfer proteins, seed storage proteins, and similar proteins. Proteins in this family are known to play important roles, in defending plants from i…	0.00127019	3.46751
EB683763	P-rich protein NtEIG-C29; Nicotiana tabacum (Common tobacco); Alpha-Amylase Inhibitors (AAI), Lipid Transfer (LT) and Seed Storage (SS) Protein family; a protein family unique to higher plants that includes cereal-type alpha-amylase inhibitors, lipid transfer proteins, seed storage proteins, and similar proteins. Proteins in this family are known to play important roles, in defending plants from …	0.00871704	2.80458
EB683763	P-rich protein NtEIG-C29; Nicotiana tabacum (Common tobacco)	0.0103968	2.52997
EH618856	P-rich protein NtEIG-C29; n=1; Nicotiana tabacum| (Common tobacco)	0.0126238	2.35402
TA12212_4097	P-rich protein NtEIG-C29; Nicotiana tabacum (Common tobacco)	0.00668122	2.24157
BJ999191	P-rich protein NtEIG-C29; Nicotiana tabacum (Common tobacco)	0.0134397	2.12558
EB683763	P-rich protein NtEIG-C29;Nicotiana tabacum (Common tobacco)	0.00748571	2.03438
4. Kinases and phosphatases
Gene	Description	t-test	HC-Pro/WT
TA18627_4097	Ricinus communis BRASSINOSTEROID INSENSITIVE 1-associated receptor kinase 1 precursor, putative, mRNA: LysM-domain containing receptor-like kinase; - Sesbania rostrata	0.00139121	2.03188
5. Transcriptional regulators
Gene	Description	t-test	HC-Pro/WT
TA13711_4097	Nicotiana tabacum RAV mRNA, complete cds; DNA binding protein Rav;Capsicum annuum (Bell pepper)	0.000179111	2.63917
DV999109	Ethylene-responsive transcription factor 1; Nicotiana tabacum (Common tobacco)	0.01255	2.26335
FG145666	Nicotiana tabacum RAV mRNA, complete cds	0.00121477	2.20834
FG136427	Gossypium hirsutum DRE-binding protein 3b (DBP3b) mRNA, complete	0.00251475	2.172
FG157361	Nicotiana tabacum RAV mRNA, complete cds	0.00265769	2.13661
NP917355	Nicotiana tabacum mRNA for ERF1, complete cds	0.00646323	2.13473
TA15319_4097	Solanum lycopersicum JA-induced WRKY protein mRNA, complete cds: WIZZ - Nicotiana tabacum (Common tobacco)	0.00283463	2.11163
TA16951_4097	Arabidopsis thaliana ASL37 mRNA for ASYMMETRIC LEAVES2-like 37 protein, complete cds: LOB domain-containing protein 40; Arabidopsis thaliana (Mouse-ear cress)	0.00678735	2.10228
AF193771	Nicotiana tabacum DNA-binding protein 4 (WRKY4) mRNA, partial cds	0.00471337	2.04746
6. Protein degradation and proteases
Gene	Description	t-test	HC-Pro/WT
TA18684_4097	The PPPDE superfamily (after Permuted Papain fold Peptidases of DsRNA viruses and Eukaryotes), consists of predicted thiol peptidases with a circularly permuted papain-like fold. The inference of the likely DUB function of the PPPDE superfamily proteins is based on the fusions of the catalytic domain to Ub-binding PUG (PUB)/UBA domains and a novel alpha-helical Ub-associated domain (the PUL domai…	0.000251874	3.02633
EB438380	Trypsin and protease inhibitor	1.85856e-05	2.92503
TA20187_4097	Arabidopsis thaliana UbiE/COQ5 methyltransferase family protein (AT1G23360) mRNA, complete cds; Fgenesh protein 2; Beta vulgaris (Sugar beet)	0.00122817	2.88442
EB438380	Solanum lycopersicum unknown trypsin inhibitor-like protein precursor, mRNA, complete cds; endopeptidase inhibitor activity; Trypsin and protease inhibitor	7.0412e-06	2.86239
BP526406	Ricinus communis basic 7S globulin 2 precursor small subunit, putative, mRNA; EDGP precursor related cluster;;; extracellular dermal glycoprotein-related / EDGP-related; FUNCTIONS IN: aspartic-type endopeptidase activity; INVOLVED IN: proteolysis, N-terminal protein myristoylation; LOCATED IN: endomembrane system;	4.8022e-05	2.72454
EG650117	Nicotiana tabacum Kunitz trypsin inhibitor mRNA, complete cds; Kunitz inhibitor ST1-like; Medicago truncatula (Barrel medic)	0.0499197	2.44684
8. Transporters
Gene	Description	t-test	HC-Pro/WT
EG649620	Nonspecific lipid transfer protein 2; n=1- Capsicum annuum (Bell pepper)	0.0147069	2.33923
12. Cell wall
Gene	Description	t-test	HC-Pro/WT
EH623866	Xyloglucan endotransglucosylase-hydrolase XTH3 Solanum lycopersicum (Tomato) ;;;Xyloglucan endotransglycosylases (XETs) cleave and religate xyloglucan polymers in plant cell walls via a transglycosylation mechanism. Thus, XET is a key enzyme in all plant processes that require cell wall remodeling;;;FUNCTIONS IN: hydrolase activity, acting on glycosyl bonds, xyloglucan:xyloglucosyl transferase ac…	0.00300356	3.91115
EH623866	Xyloglucan endotransglucosylase-hydrolase XTH3 Solanum lycopersicum (Tomato) (Lycopersicon esculentum)…	0.00615007	3.63507
EH624221	Xyloglucan endotransglucosylase-hydrolase XTH3; Solanum lycopersicum (Tomato) (Lycopersicon esculentum)…	0.0066918	2.93247
EB443215	Xyloglucan endotransglucosylase-hydrolase XTH3; Solanum lycopersicum (Tomato) (Lycopersicon esculentum)…	0.00783475	2.33535
EB450248	Xyloglycan endo-transglycosylase precursor [Lycopersicon esculentum (Tomato)]	0.0150197	2.31496
EB439337	Xyloglucan endo-transglycosylase precursor [Lycopersicon esculentum (Tomato)]	0.0320212	2.31379
FG644421	Ricinus communis Glycine-rich cell wall structural protein	0.0151499	2.24546
CV020629	Xyloglucan endotransglucosylase-hydrolase XTH3 related cluster	0.00479155	2.19975
13. Stress related
Gene	Description	t-test	HC-Pro/WT
DW000536	Solanum lycopersicum cultivar LA2711 salt responsive protein 2 (SlSRG2) mRNA, complete cds	0.0164366	4.31512
CV017077	Phi-1 protein related cluster	0.0139833	3.04603
AM851013	Nicotiana tabacum mRNA for putative cinnamyl alcohol dehydrogenase	0.0153926	2.62875
EH619941	Arabidopsis thaliana methyladenine glycosylase family protein (AT1G15970) mRNA, complete cds	0.000705561	2.5243
CV020062	Arabidopsis thaliana SMT2 (STEROL METHYLTRANSFERASE 2); S-adenosylmethionine-dependent methyltransferase (SMT2) mRNA,complete cds.;;;Encodes a sterol-C24-methyltransferases involved in sterol biosynthesis.	0.00150595	2.46598
DV159519	Populus EST from severe drought-stressed opposite wood	0.00115658	2.36877
EH619840	Zea mays homocysteine S-methyltransferase-1 (LOC541873), mRNA >gb|AF297044.1| Zea mays homocysteine S-methyltransferase-1 mRNA, complete cds: Putative vetispiradiene synthase 4; Solanum tuberosum (Potato)	0.00457482	2.09671
15. Photosynthesis related
Gene	Description	t-test	HC-Pro/WT
FG643850	Glycine max raffionse synthase 3 (RS3) gene, complete cds	0.00029347	2.06504
BP527400	Chlorophyll a-b binding protein 1, chloroplast precursor related cluster	0.00399637	2.02057
16. RNA binding
Gene	Description	t-test	HC-Pro/WT
EB450175	Arabidopsis thaliana RNA binding / ribonuclease III (AT1G55140) mRNA, complete cds; ribonuclease III (EC:3.1.26.3) (gene rnc) [1] is an enzyme that digests double-stranded RNA. RNA processing Ricinus communis RNA binding protein, putative, mRNA.;;;RNAse III is a double stranded RNA-specific endonuclease. Prokaryotic RNAse III is important in post-transcriptional control of mRNA stability and tran…	0.00111355	2.74202
TA15918_4097	Nicotiana tabacum regulator of gene silencing mRNA, complete cds); Arabidopsis thaliana CML37 (CALMODULIN LIKE 37); calcium ion binding (CML37) mRNA, complete cds	0.00351414	2.65085
TA15918_4097	Nicotiana tabacum regulator of gene silencing mRNA, complete cds); Arabidopsis thaliana CML37 (CALMODULIN LIKE 37); calcium ion binding (CML37) mRNA, complete cds	0.00316047	2.51952
10. Interesting miscellaneous
Gene	Description	t-test	HC-Pro/WT
BP133078	Nicotiana tabacum RENT7 repetitive sequence	0.00576753	2.85512
TA13417_4097	Epicotyl-specific tissue protein; Striga asiatica (Asiatic witchweed) (Striga lutea)	0.0071805	2.76833
CV017564	unknown	0.0194738	2.63238
BP530524	Solanum tuberosum Drm3-like protein mRNA, complete cds: Drm3-like protein; Solanum tuberosum (Potato);;;This family contains several plant dormancy-associated and auxin-repressed proteins	0.00110373	2.39979
BP530512	Drm3-like protein related cluster	0.000510959	2.32476
DW002559	DUF domain containg protein Ricinus communis;	0.000228535	2.30805
CV019346	Hypothetical protein At5g15805 related cluster	0.23089	2.30115
BP530524	Drm3-like protein; Solanum tuberosum (Potato)	0.000397378	2.29598
EB677882	Arabidopsis thaliana unknown protein (AT5G11420) mRNA, complete cds; duf domain containg protein	0.000318003	2.19958
DW002559	Arabidopsis thaliana unknown protein (At1g80240) mRNA, complete cds; duf domain containg protein	0.000240787	2.18653
EB684031	Brassica napus seed specific protein Bn15D17A mRNA, complete cds	0.000179248	2.17914
EB445241	Sn-1 protein; Capsicum annuum (Bell pepper);;;GASA gibberellin regulated	0.0168934	2.17126
TA13644_4097	Arabidopsis thaliana unknown protein (AT5G25460) mRNA, complete cds: Hypothetical protein ; duf domain containg protein	0.000193624	2.14334
EB679509	Cytokinin oxidase/dehydrogenase [Oryza sativa (japonica cultivar-group)]	0.0206139	2.1226
AB032198	Nicotiana tabacum mRNA for gibberellin 3beta-hydroxylase, complete cds	0.0002654	2.08174
EB445241	Sn-1 protein; Capsicum annuum (Bell pepper)	0.0156293	2.06708
AF112863	Nicotiana tabacum syntaxin-related protein Nt-syr1 (Nt-Syr1) mRNA, complete cds: Arabidopsis thaliana SYP121 (SYNTAXIN OF PLANTS 121); SNAP receptor/ protein anchor (SYP121) mRNA, complete cds, Syntaxin-related protein Nt-syr1; n=1; Nicotiana tabacum|Rep: Syntaxin-related protein Nt-syr1 - Nicotiana tabacum (Common tobacco)	0.00138659	2.01887

## Sheet: Table2
	HCPRO flower (UP)	Representative genes
1. Defence related	21	Nicotiana tabacum Avr9/Cf-9 rapidly elicited protein 111B (ACRE111B) AP2-DOMAIN, P-rich protein NtEIG-C29
2. ROI related	2	Putative cytochrome P450
3. R gene-like	0
4. Kinases and phosphatases	1
5. Transcriptional regulators	9	RAV, ERF, WRKY
6. Protein degradation and proteases	9	Cysteine proteinase precursor; Kunitz trypsin inhibitor
7. Lipases and hydrolases	0
8. Transporters	2
9. HSPs	1
10. Interesting miscellaneous	21
11. Signalling	2
12. Cell wall	9	Xyloglucan endotransglucosylase-hydrolase XTH3
13. Stress related	8
14. Protein synthesis related	1
15. Photosynthesis related	3
16. RNA binding	3	Nicotiana tabacum regulator of gene silencing mRNA; ribonuclease III (AT1G55140)
Unknown function	29
Total	121
	HCPRO flower (DOWN)
1. Defence related	11
2. ROI related	6
3. R gene-like	1
4. Kinases and phosphatases	12
5. Transcriptional regulators	7
6. Protein degradation and proteases	4
7. Lipases and hydrolases	4
8. Transporters	24
9. HSPs	0
10. Interesting miscellaneous	65
11. Signalling	3
12. Cell wall	29
13. Stress related	7
14. Protein synthesis related	1
15. Photosynthesis related	15
16. RNA binding	1
Unknown function	21
Total	211

## Sheet: Flower normalized-data-2010-02
Additional file 4. Normalized HC-Pro transgenic flower microarray results																		Fold Change (FC)
BLOCK	probe	Classification	ID	Description	WT median	WT2-252111310061_200906100203_S01_GE1_105_Dec08_1_1	WT3-252111310062_200906100219_S01_GE1_105_Dec08_1_2	WT4-252111310063_200906100234_S01_GE1_105_Dec08_1_3	BIN1-252111310061_200906100203_S01_GE1_105_Dec08_1_2	BIN2-252111310062_200906100219_S01_GE1_105_Dec08_1_3	BIN3-252111310063_200906100234_S01_GE1_105_Dec08_1_4	BIN median	HC-Pro1-252111310061_200906100203_S01_GE1_105_Dec08_1_3	HC-Pro2-252111310062_200906100219_S01_GE1_105_Dec08_1_4	HC-Pro3A-252111310063_200906100234_S01_GE1_105_Dec08_1_1	HC-Pro median	Student's t-test	HC-Pro/WT (median)	In common Leaf&Flower samples
22119	A_95_P153552	0	EB683798		61.0702	63.7368	61.0702	60.9868	460.549	447.445	513.424	460.549	536.195	483.362	649.112	536.195	0.0385163	8.77998	tA13711_4097
30506	A_95_P213107	0	TA19978_4097		156.445	110.612	161.237	156.445	932.32	882.529	1070.11	932.32	1175.28	931.341	1390.24	1175.28	0.0339317	7.5124	tA19978_4097
7927	A_95_P097318	0	BP533985		56.1535	57.0285	55.4035	56.1535	56.3202	60.1118	56.1535	56.3202	213.195	210.279	61.0702	210.279	0.00773316	3.74471	Fg157361
23099	A_95_P180197	0	TA12681_4097		298.82	550.112	253.07	298.82	749.299	405.445	432.737	432.737	1379.24	1011.61	1109.24	1109.24	0.000437642	3.71205	DV999109
13325	A_95_P113327	0	CV021111		317.445	421.279	303.904	317.445	676.049	588.07	636.279	636.279	1393.57	889.529	787.904	889.529	0.00575593	2.80215	EB683763
15294	A_95_P090158	0	BP530833		279.404	329.029	260.07	279.404	366.674	326.07	373.883	366.674	1034.76	557.362	759.133	759.133	0.000900879	2.71698	EH618856
12634	A_95_P260206	0	AM801782		243.154	396.904	171.32	243.154	697.32	394.445	474.237	474.237	741.487	528.008	650.195	650.195	0.0385222	2.67401	BP530524
5046	A_95_P224962	0	FG169774		977.57	1424.38	977.57	932.654	1652.7	1439.42	1691.74	1652.7	2595.88	3224.74	2231.61	2595.88	0.000892288	2.65544	tA18627_4097
23183	A_95_P002561	0	TA19143_4097		414.987	671.82	377.987	414.987	705.529	481.279	547.195	547.195	1111.78	1038.9	971.216	1038.9	0.000267841	2.50346	tA19486_4097
793	A_95_P109317	0	TA11922_4097		2647.15	985.883	2647.15	4292.57	1400.65	2534.07	1532.82	1532.82	6561.49	4695.05	7204.84	6561.49	0.0014023	2.4787	NP917355
19552	A_95_P107272	0	CV018293		105.237	148.862	105.237	94.1118	114.529	100.57	101.112	101.112	633.279	242.279	259.154	259.154	0.00785237	2.46257	tA13562_4097
23496	A_95_P302713	0	FG634923		281.112	130.695	281.112	481.279	784.945	683.508	697.445	697.445	691.57	435.341	756.112	691.57	0.252926	2.46012	tA19143_4097
6793	A_95_P002521	0	TA11922_4097		1502.47	640.445	1502.47	2467.9	825.404	1452.53	907.987	907.987	3675.34	2575.61	4108.67	3675.34	0.00175541	2.44621	Fg145666
31791	A_95_P223157	0	TA22190_4097		283.945	325.404	245.029	283.945	289.32	289.07	299.674	289.32	867.237	680.654	665.112	680.654	1.13163e-05	2.39713	EB683798
13630	A_95_P121162	0	DW001166		316.112	402.216	316.112	279.404	588.07	378.049	785.029	588.07	831.424	739.029	581.279	739.029	0.0380865	2.33787	EB445705
11571	A_95_P063045	0	BP135674		64.5285	64.6118	58.2785	64.5285	144.029	126.32	86.6952	126.32	124.612	177.299	150.529	150.529	0.019807	2.33274	BJ999191
36271	A_95_P191097	0	TA15156_4097		326.612	618.945	321.07	326.612	519.049	361.529	255.82	361.529	763.549	748.612	660.695	748.612	0.00340079	2.29205	BP530512
24504	A_95_P025206	0	FG644421		224.779	207.57	292.904	224.779	229.987	298.612	263.945	263.945	513.779	594.987	179.529	513.779	0.040008	2.28571	tA15156_4097
40300	A_95_P266246	0	BP533067		408.404	408.404	623.195	399.279	520.799	676.112	625.945	625.945	914.404	869.945	1317.2	914.404	0.00201609	2.23897	EH614928
6264	A_95_P257294	0	AM802949		88.9035	305.195	88.9035	86.1535	137.945	125.487	293.091	137.945	226.445	189.487	151.966	189.487	0.397915	2.13138	EB438380
26348	A_95_P307673	0	FG639141		1092.01	1602.53	1092.01	860.737	2116.74	1112.99	1934.01	1934.01	2086.53	2545.01	2311.65	2311.65	0.0147275	2.11688	CV019346
40859	A_95_P211967	0	BP129832		394.966	568.945	394.966	341.279	540.924	432.987	472.529	472.529	1229.15	833.133	642.633	833.133	0.00460152	2.10938	tA15319_4097
18438	A_95_P032731	0	AF057377		374.82	801.07	279.695	374.82	1152.78	589.695	635.237	635.237	819.987	527.362	782.674	782.674	0.364238	2.08813
17494	A_95_P139112	0	EB442808		13438	19177.1	13438	11831.2	22636	14699.9	24989.1	22636	33528.6	27283.9	19629.8	27283.9	0.032497	2.03035
10788	A_95_P204492	0	TA18077_4097		86.9452	270.32	86.9452	83.2368	131.904	120.237	277.737	131.904	216.966	174.987	139.904	174.987	0.393041	2.01261
18404	A_95_P136022	0	TA12681_4097		160.987	257.674	155.32	160.987	355.758	195.799	210.195	210.195	639.07	460.987	486.945	486.945	0.000557632	3.02475
15351	A_95_P210862	0	TA19486_4097		823.487	1048.09	817.549	823.487	902.779	814.654	999.237	902.779	3230.74	1963.74	2345.03	2345.03	0.000188957	2.84768
10618	A_95_P016126	0	EB446543		1010.32	1288.99	1010.32	933.07	1666.45	1431.65	1789.24	1666.45	2502.65	2524.9	2105.65	2502.65	0.00128892	2.47709
30910	A_95_P208202	0	EB449785		2387.99	3068.53	2375.92	2387.99	3431.17	2439.65	3124.53	3124.53	7115.74	4922.11	4641.97	4922.11	0.00105062	2.0612
21551	A_95_P226084	1	FG167555	Nicotiana tabacum Avr9/Cf-9 rapidly elicited protein 111B (ACRE111B) AP2-DOMAIN; Nicotiana tabacum Avr9/Cf-9 rapidly elicited protein 111A (ACRE111A)	60.0702	61.8618	59.1535	60.0702	57.9868	61.9868	64.4452	61.9868	422.904	187.633	226.654	226.654	0.00127869	3.77315
18602	A_95_P018816	1	TA14524_4097	Nicotiana tabacum Avr9/Cf-9 rapidly elicited protein 65 (ACRE65) mRNA, complete cds; Cluster: Avr9/Cf-9 rapidly elicited protein 65; n=1; Nicotiana tabacum|Rep: Avr9/Cf-9 rapidly elicited protein 65 - Nicotiana tabacum (Common tobacco)	622.07	2288.07	622.07	534.362	864.362	613.529	606.362	613.529	3495.99	1881.72	1334.05	1881.72	0.0300431	3.02493
21900	A_95_P290783	1	FG640154	Nicotiana tabacum gene for basic form of pathogenesis-related protein;;; Thaumatin, Thaumatin family	387.112	546.654	387.112	375.799	744.716	524.32	986.362	744.716	1079.92	989.695	750.008	989.695	0.0298664	2.55661
11413	A_95_P137067	1	FG635113	Nicotiana tabacum Avr9/Cf-9 rapidly elicited protein 20 (ACRE20) mRNA	355.591	283.945	355.591	466.404	383.195	385.987	359.445	383.195	1603.15	906.07	628.862	906.07	0.00506167	2.54807
36476	A_95_P102712	1	CV016156	Avr9/Cf-9 rapidly elicited protein 65 related cluster	355.591	730.654	355.591	343.654	427.987	422.945	392.029	422.945	1302.36	878.112	679.445	878.112	0.00545317	2.46944
9730	A_95_P003031	1	CV020441	Avr9/Cf-9 rapidly elicited protein 65 related cluster	428.904	810.195	428.904	421.237	510.112	492.799	472.529	492.799	1513.42	994.279	873.966	994.279	0.00294561	2.31819
18089	A_95_P022806	1	TA13004_4097	N.tabacum mRNA for hin1 gene: Harpin inducing protein;Nicotiana tabacum (Common tobacco)	226.154	364.841	208.029	226.154	341.945	249.779	296.549	296.549	947.029	439.487	487.654	487.654	0.00925702	2.15629
26177	A_95_P027946	1	TA15227_4097	Avr9/Cf-9 rapidly elicited protein 76; - Nicotiana tabacum (Common tobacco)	509.529	699.529	497.279	509.529	570.82	566.049	557.737	566.049	2127.15	1090.65	811.154	1090.65	0.0111255	2.14052
4593	A_95_P136437	1	EB440199	Avirulence-like protein 1 [Festuca arundinacea (Tall fescue) (Schedonorus arundinaceus)]	57.3202	61.2368	57.3202	57.1535	60.0702	58.1535	59.1118	59.1118	247.466	121.154	112.112	121.154	0.00471344	2.11363
25912	A_95_P181542	1	AB127582	Harpin inducing protein 1-like 18; Nicotiana tabacum (Common tobacco);;;Takahashi,Y., Berberich,T., Miyazaki,A. and Kusano,T. TITLE Identification of tobacco HIN1 and two closely related genes as spermine-responsive one and their differential expression to hypersensitive response induced by Tobacco mosaic virus infection and to leaf- and flower-senescence;;;DOMAIN: LEA_2, Late embryogenesis abund…	193.404	326.612	170.32	193.404	281.799	212.133	232.862	232.862	656.82	349.029	406.904	406.904	0.00649688	2.10391
34593	A_95_P121297	1	DW001304	Avr9/Cf-9 rapidly elicited protein 20 [Nicotiana tabacum (Common tobacco)]	205.32	281.82	205.32	203.445	245.029	214.133	267.133	245.029	777.945	413.862	421.32	421.32	0.0037504	2.05202
3740	A_95_P101308	1	CN498791	Hin1 protein related cluster	278.82	447.758	224.779	278.82	410.945	296.695	351.924	351.924	1006.9	531.904	566.154	566.154	0.00683961	2.03053
1529	A_95_P238389	1	AB041516	P-rich protein EIG-I30; Nicotiana tabacum (Common tobacco);;;Alpha-Amylase Inhibitors (AAI), Lipid Transfer (LT) and Seed Storage (SS) Protein family; a protein family unique to higher plants that includes cereal-type alpha-amylase inhibitors, lipid transfer proteins, seed storage proteins, and similar proteins. Proteins in this family are known to play important roles, in defending plants from i…	120.82	124.82	105.237	120.82	108.82	146.945	116.487	116.487	267.279	418.945	630.32	418.945	0.00127019	3.46751
31787	A_95_P113432	1	EB683763	P-rich protein NtEIG-C29; Nicotiana tabacum (Common tobacco)	595.154	829.549	595.154	490.904	944.279	631.445	759.674	759.674	1669.15	800.674	1937.99	1669.15	0.00871704	2.80458
8281	A_95_P000536	1	EB683763	P-rich protein NtEIG-C29; Nicotiana tabacum (Common tobacco)	1164.8	1522.15	1164.8	1129.55	1616.59	1207.28	1533.28	1533.28	2946.9	1537.07	4136.76	2946.9	0.0103968	2.52997
1087	A_95_P004391	1	EH618856	P-rich protein NtEIG-C29; n=1; Nicotiana tabacum| (Common tobacco)	978.445	1120.86	930.987	978.445	1419.99	1016.45	1244.36	1244.36	2303.28	1248.26	3421.26	2303.28	0.0126238	2.35402
11147	A_95_P178317	1	TA12212_4097	P-rich protein NtEIG-C29; Nicotiana tabacum (Common tobacco)	161.841	214.945	161.841	135.654	235.737	187.883	179.195	187.883	362.779	214.737	384.404	362.779	0.00668122	2.24157
653	A_95_P000261	1	TA11758_4097	Solanum tuberosum mRNA for snakin2 (sn2 gene): Snakin2 precursor - Solanum tuberosum (Potato);;;This is the GASA gibberellin regulated cysteine rich protein family. The expression of these proteins is up-regulated by the plant hormone gibberellin, most of these proteins have some role in plant development. There are 12 cysteine residues conserved within the alignment giving the potential for thes…	6755.9	10789.6	6755.9	4953.86	10999.7	7400.95	5431.36	7400.95	20841.9	5913.55	14460.6	14460.6	0.0525127	2.14044
18696	A_95_P034953	1	BJ999191	P-rich protein NtEIG-C29; Nicotiana tabacum (Common tobacco)	1237.38	1530.03	1237.38	1141.63	1617.9	1118.86	1389.26	1389.26	2630.15	1390.24	3478.82	2630.15	0.0134397	2.12558
31090	A_95_P112022	1	EB683763	P-rich protein NtEIG-C29;Nicotiana tabacum (Common tobacco)	583.362	758.216	561.945	583.362	739.633	618.32	572.654	618.32	1186.78	710.195	1404.11	1186.78	0.00748571	2.03438
13216	A_95_P149752	2	EB679702	Putative cytochrome P450 [Arabidopsis thaliana (Mouse-ear cress)]	626.237	709.612	536.779	626.237	1038.3	957.299	1191.4	1038.3	1721.47	1373.42	1496.26	1496.26	0.00229032	2.38928
28916	A_95_P196247	2	DQ350362	CYP71D20v2; Nicotiana tabacum (Common tobacco)	88.8618	194.362	79.4035	88.8618	84.6535	78.9035	80.2368	80.2368	348.945	181.154	200.487	200.487	0.00730881	2.25616
26962	A_95_P206922	4	TA18627_4097	Ricinus communis BRASSINOSTEROID INSENSITIVE 1-associated receptor kinase 1 precursor, putative, mRNA: LysM-domain containing receptor-like kinase; - Sesbania rostrata	213.445	342.57	203.029	213.445	238.862	215.758	255.029	238.862	654.07	433.695	426.904	433.695	0.00139121	2.03188
11238	A_95_P184507	5	TA13711_4097	Nicotiana tabacum RAV mRNA, complete cds; DNA binding protein Rav;Capsicum annuum (Bell pepper)	123.945	201.237	119.82	123.945	144.487	133.487	129.57	133.487	377.779	327.112	263.799	327.112	0.000179111	2.63917
114	A_95_P195572	5	DV999109	Ethylene-responsive transcription factor 1; Nicotiana tabacum (Common tobacco)	901.424	1773.45	816.445	901.424	1021.78	812.237	861.654	861.654	3508.11	2040.24	1447.86	2040.24	0.01255	2.26335
16345	A_95_P259871	5	FG145666	Nicotiana tabacum RAV mRNA, complete cds	108.258	167.237	101.07	108.258	119.674	107.862	111.487	111.487	317.07	239.07	190.924	239.07	0.00121477	2.20834
40633	A_95_P304688	5	FG136427	Gossypium hirsutum DRE-binding protein 3b (DBP3b) mRNA, complete	62.8202	56.0285	67.3618	62.8202	63.9868	65.1952	66.4452	65.1952	243.591	119.445	136.445	136.445	0.00251475	2.172
26940	A_95_P297533	5	FG157361	Nicotiana tabacum RAV mRNA, complete cds	108.987	152.029	91.3202	108.987	115.862	113.424	101.737	113.424	268.07	232.862	150.529	232.862	0.00265769	2.13661
2741	A_95_P006976	5	NP917355	Nicotiana tabacum mRNA for ERF1, complete cds	795.195	1182.17	753.862	795.195	644.695	792.32	744.549	744.549	2391.03	1697.53	1075.07	1697.53	0.00646323	2.13473
8505	A_95_P010511	5	TA15319_4097	Solanum lycopersicum JA-induced WRKY protein mRNA, complete cds: WIZZ - Nicotiana tabacum (Common tobacco)	121.424	151.529	115.404	121.424	119.154	120.237	119.57	119.57	435.57	256.404	214.112	256.404	0.00283463	2.11163
285	A_95_P199242	5	TA16951_4097	Arabidopsis thaliana ASL37 mRNA for ASYMMETRIC LEAVES2-like 37 protein, complete cds: LOB domain-containing protein 40; Arabidopsis thaliana (Mouse-ear cress)	1702.49	1947.07	1286.51	1702.49	1841.17	1753.86	1631.2	1753.86	5119.24	3579.11	2116.82	3579.11	0.00678735	2.10228
41318	A_95_P032896	5	AF193771	Nicotiana tabacum DNA-binding protein 4 (WRKY4) mRNA, partial cds	349.279	465.362	307.195	349.279	441.883	369.57	481.612	441.883	715.133	885.32	500.862	715.133	0.00471337	2.04746
28423	A_95_P143202	6	TA18684_4097	The PPPDE superfamily (after Permuted Papain fold Peptidases of DsRNA viruses and Eukaryotes), consists of predicted thiol peptidases with a circularly permuted papain-like fold. The inference of the likely DUB function of the PPPDE superfamily proteins is based on the fusions of the catalytic domain to Ub-binding PUG (PUB)/UBA domains and a novel alpha-helical Ub-associated domain (the PUL domai…	1553.45	2058.4	1553.45	1521.05	2695.9	2567.51	2797.63	2695.9	4701.24	5606.53	4207.82	4701.24	0.000251874	3.02633
16755	A_95_P012686	6	EB438380	Trypsin and protease inhibitor	2142.78	1715.59	2142.78	2429.3	1371.99	2261.65	1900.92	1900.92	6267.7	4951.45	6911.2	6267.7	1.85856e-05	2.92503
15910	A_95_P214092	6	TA20187_4097	Arabidopsis thaliana UbiE/COQ5 methyltransferase family protein (AT1G23360) mRNA, complete cds; Fgenesh protein 2; Beta vulgaris (Sugar beet)	306.383	306.383	337.487	277.487	382.362	402.404	308.362	382.362	577.779	883.737	1187.03	883.737	0.00122817	2.88442
15985	A_95_P103327	6	EB438380	Solanum lycopersicum unknown trypsin inhibitor-like protein precursor, mRNA, complete cds; endopeptidase inhibitor activity; Trypsin and protease inhibitor	1464.99	1235.17	1464.99	1535.32	953.404	1588.49	1303.65	1303.65	4193.36	3368.82	4379.7	4193.36	7.0412e-06	2.86239
16287	A_95_P007581	6	TA14073_4097	Cysteine proteinase precursor; Nicotiana tabacum (Common tobacco);;; Peptidase_C1A, Peptidase C1A subfamily (MEROPS database nomenclature); composed of cysteine peptidases	807.966	2002.53	667.32	807.966	2676.42	972.695	1287.95	1287.95	2470.2	1223.95	2311.65	2311.65	0.149406	2.86108
33713	A_95_P155527	6	EG650117	Nicotiana tabacum Kunitz trypsin inhibitor mRNA, complete cds; Kunitz inhibitor ST1-like; Medicago truncatula (Barrel medic)	141.487	271.154	130.487	141.487	245.029	209.695	210.695	210.695	356.487	183.445	346.195	346.195	0.0499197	2.44684
1114	A_95_P248977	6	Z99173	Cysteine proteinase precursor; Nicotiana tabacum (Common tobacco)	353.57	823.091	272.112	353.57	1077.15	382.383	489.487	489.487	952.945	448.924	860.987	860.987	0.204663	2.43512
2940	A_95_P068170	6	BP137067	Nicotiana tabacum Kunitz trypsin inhibitor mRNA, complete cds; Soybean trypsin inhibitor (Kunitz) family of protease inhibitors. Inhibit proteases by binding with high affinity to their active sites.	481.695	1331.28	431.133	481.695	943.424	826.987	775.529	826.987	1404.28	620.862	965.987	965.987	0.223246	2.00539
36155	A_95_P074200	6	BP526406	Ricinus communis basic 7S globulin 2 precursor small subunit, putative, mRNA; EDGP precursor related cluster;;; extracellular dermal glycoprotein-related / EDGP-related; FUNCTIONS IN: aspartic-type endopeptidase activity; INVOLVED IN: proteolysis, N-terminal protein myristoylation; LOCATED IN: endomembrane system;	206.758	313.299	192.174	206.758	343.195	295.82	261.487	295.82	540.612	565.299	563.32	563.32	4.8022e-05	2.72454
3442	A_95_P302828	8	FG638481	Ricinus communis Aspartate carbamoyltransferase 2, chloroplast pre	167.987	167.987	154.32	183.841	368.529	298.154	338.279	338.279	215.987	420.695	438.529	420.695	0.0943704	2.50433
42600	A_95_P154517	8	EG649620	Nonspecific lipid transfer protein 2; n=1- Capsicum annuum (Bell pepper)	21492.3	31688.6	21492.3	18631.9	37804.7	33045.3	43295	37804.7	68671.1	39221.4	50275.3	50275.3	0.0147069	2.33923
1077	A_95_P183897	9	TA13562_4097	Lycopersicon esculentum copper chaperone (LeCCH) mRNA, complete ; Copper homeostasis factor; Arabidopsis thaliana (Mouse-ear cress)	1303.51	1271.11	1398.9	1303.51	2172.32	2199.61	2454.65	2199.61	3262.36	3379.74	3682.84	3379.74	0.000781137	2.5928
13771	A_95_P042796	10	BP130449	Nicotiana tabacum genomic sequence and retrotransposon Tnt1 g72c	68.7993	68.7993	65.8618	142.82	78.7785	339.07	75.6952	78.7785	206.237	390.737	68.2785	206.237	0.16352	2.99766
32340	A_95_P053051	10	BP133078	Nicotiana tabacum RENT7 repetitive sequence	73.2993	140.591	73.2993	67.4035	91.3618	122.987	82.6118	91.3618	145.529	322.841	209.279	209.279	0.00576753	2.85512
16161	A_95_P093808	10	BP532418	Petunia x hybrida cultivar V69 defective transposon dTPH10 interruptin; Medicago truncatula clone mth2-3j15, complete sequence	75.0702	68.0702	75.1118	75.0702	124.32	139.904	177.779	139.904	103.924	217.299	209.279	209.279	0.0519751	2.78777
21383	A_95_P183257	10	TA13417_4097	Epicotyl-specific tissue protein; Striga asiatica (Asiatic witchweed) (Striga lutea)	332.612	424.591	324.32	332.612	417.237	393.82	557.029	417.237	566.404	920.779	1461.51	920.779	0.0071805	2.76833
21781	A_95_P105682	10	CV017564	unknown	689.612	689.612	971.904	689.091	728.549	1010.74	804.341	804.341	1815.32	2306.67	731.32	1815.32	0.0194738	2.63238
7303	A_95_P184327	10	BP530524	Solanum tuberosum Drm3-like protein mRNA, complete cds: Drm3-like protein; Solanum tuberosum (Potato);;;This family contains several plant dormancy-associated and auxin-repressed proteins	969.82	969.82	1299.45	923.987	743.904	871.987	589.695	743.904	1446.28	2327.36	2398.22	2327.36	0.00110373	2.39979
30172	A_95_P017526	10	BP530512	Drm3-like protein related cluster	1212.49	1212.49	1576.4	1173.78	935.945	1113.61	762.237	935.945	1954.61	2818.74	3066.11	2818.74	0.000510959	2.32476
14214	A_95_P012201	10	DW002559	DUF domain containg protein Ricinus communis;	671.737	622.779	694.029	671.737	330.674	324.424	520.362	330.674	1624.65	1103.24	1550.4	1550.4	0.000228535	2.30805
10387	A_95_P263471	10	CV019346	Hypothetical protein At5g15805 related cluster	221.279	841.32	221.279	205.654	530.945	388.112	345.82	388.112	676.112	509.195	430.57	509.195	0.23089	2.30115
35251	A_95_P108367	10	BP530524	Drm3-like protein; Solanum tuberosum (Potato)	1650.07	1650.07	2056.51	1611.72	1268.99	1456.2	1032.2	1268.99	2663.53	4130.78	3788.53	3788.53	0.000397378	2.29598
41107	A_95_P189942	10	TA14895_4097	Hypothetical protein; - Medicago truncatula (Barrel medic)	940.508	1341.24	940.508	806.862	1236.49	929.695	1061.03	1061.03	2320.92	2131.03	1370.32	2131.03	0.00280205	2.26583
12532	A_95_P156862	10	EH614928	Arabidopsis thaliana ARL (ARGOS-LIKE) (ARL) mRNA, complete cds;;;ARGOS (AUXIN-REGULATED GENE INVOLVED IN ORGAN SIZE) [Arabidopsis thaliana]	267.279	3115.78	267.279	262.82	249.904	264.758	176.779	249.904	752.237	596.945	326.549	596.945	0.411262	2.23342
20459	A_95_P148527	10	EB677882	Arabidopsis thaliana unknown protein (AT5G11420) mRNA, complete cds; duf domain containg protein	4737.53	4258.28	5131.78	4737.53	2056.61	2077.7	3542.2	2077.7	10905.5	7658.49	10420.6	10420.6	0.000318003	2.19958
9977	A_95_P122577	10	DW002559	Arabidopsis thaliana unknown protein (At1g80240) mRNA, complete cds; duf domain containg protein	719.904	682.508	799.258	719.904	351.737	349.216	535.987	351.737	1662.63	1198.82	1574.09	1574.09	0.000240787	2.18653
5708	A_95_P153832	10	EB684031	Brassica napus seed specific protein Bn15D17A mRNA, complete cds	519.924	662.529	430.362	519.924	614.695	544.466	527.112	544.466	1506.65	1132.99	1038.78	1132.99	0.000179248	2.17914
4570	A_95_P102272	10	EB445241	Sn-1 protein; Capsicum annuum (Bell pepper);;;GASA gibberellin regulated	197.029	197.029	181.945	221.487	231.216	241.695	210.195	231.216	198.362	427.799	515.508	427.799	0.0168934	2.17126
31209	A_95_P184227	10	TA13644_4097	Arabidopsis thaliana unknown protein (AT5G25460) mRNA, complete cds: Hypothetical protein ; duf domain containg protein	4705.82	4303.88	4859.03	4705.82	2045.78	2040.24	3418.53	2045.78	10533.8	7869.32	10086.2	10086.2	0.000193624	2.14334
36962	A_95_P149612	10	EB679509	Cytokinin oxidase/dehydrogenase [Oryza sativa (japonica cultivar-group)]	65.5285	65.5285	64.5285	71.1535	104.362	73.8202	84.1118	84.1118	149.716	75.2785	139.091	139.091	0.0206139	2.1226
9962	A_95_P238739	10	AB032198	Nicotiana tabacum mRNA for gibberellin 3beta-hydroxylase, complete cds	211.195	233.32	211.195	191.758	194.383	250.216	293.737	250.216	439.654	456.487	354.07	439.654	0.0002654	2.08174
12428	A_95_P194857	10	EB445241	Sn-1 protein; Capsicum annuum (Bell pepper)	326.279	311.216	326.279	342.529	384.445	388.112	366.612	384.445	332.508	674.445	773.091	674.445	0.0156293	2.06708
26621	A_95_P004381	10	AF112863	Nicotiana tabacum syntaxin-related protein Nt-syr1 (Nt-Syr1) mRNA, complete cds: Arabidopsis thaliana SYP121 (SYNTAXIN OF PLANTS 121); SNAP receptor/ protein anchor (SYP121) mRNA, complete cds, Syntaxin-related protein Nt-syr1; n=1; Nicotiana tabacum|Rep: Syntaxin-related protein Nt-syr1 - Nicotiana tabacum (Common tobacco)	1201.67	1235.17	1190.53	1201.67	1345.01	1046.63	1253.95	1253.95	3187.3	1759.45	2426.03	2426.03	0.00138659	2.01887
33119	A_95_P200697	11	EH623399	Ricinus communis Two-component response regulator ARR8, putative, mRNA	569.07	853.383	569.07	549.549	1076.45	686.883	611.529	686.883	1325.28	660.737	1154.74	1154.74	0.057176	2.02916
23942	A_95_P185012	11	TA13822_4097	Capsicum annuum CCR4 associated factor 1-related protein (CAF1) mRNA, complete cds: CCR4 associated factor 1-related protein; Capsicum annuum (Bell pepper)	610.799	868.487	604.904	610.799	758.029	588.07	663.154	663.154	2229.86	1221.72	982.987	1221.72	0.00894478	2.00019
16056	A_95_P180217	12	EH623866	Xyloglucan endotransglucosylase-hydrolase XTH3 Solanum lycopersicum (Tomato) ;;;Xyloglucan endotransglycosylases (XETs) cleave and religate xyloglucan polymers in plant cell walls via a transglycosylation mechanism. Thus, XET is a key enzyme in all plant processes that require cell wall remodeling	205.654	245.029	182.779	205.654	213.362	208.32	217.737	213.362	1257.95	804.341	422.445	804.341	0.00300356	3.91115
32184	A_95_P180212	12	EH623866	Xyloglucan endotransglucosylase-hydrolase XTH3 Solanum lycopersicum (Tomato) (Lycopersicon esculentum)…	165.279	205.112	146.862	165.279	175.404	175.258	172.404	175.258	973.362	600.799	275.716	600.799	0.00615007	3.63507
35401	A_95_P164842	12	EH624221	Xyloglucan endotransglucosylase-hydrolase XTH3; Solanum lycopersicum (Tomato) (Lycopersicon esculentum)…	135.654	162.195	111.112	135.654	150.112	148.174	137.32	148.174	606.82	397.799	193.82	397.799	0.0066918	2.93247
24660	A_95_P010671	12	EB443215	Xyloglucan endotransglucosylase-hydrolase XTH3; Solanum lycopersicum (Tomato) (Lycopersicon esculentum)…	80.8618	105.758	80.8618	79.4868	85.2368	77.0702	84.1118	84.1118	317.695	188.841	118.237	188.841	0.00783475	2.33535
4532	A_95_P146262	12	EB450248	Xyloglycan endo-transglycosylase precursor [Lycopersicon esculentum (Tomato)]	108.258	138.487	104.362	108.258	145.029	122.987	167.112	145.029	416.424	250.612	152.57	250.612	0.0150197	2.31496
35240	A_95_P167971	12	EB439337	Xyloglucan endo-transglycosylase precursor [Lycopersicon esculentum (Tomato)]	116.362	185.237	111.112	116.362	153.612	141.966	143.529	143.529	518.32	269.237	134.654	269.237	0.0320212	2.31379
32628	A_95_P231519	12	FG644421	Ricinus communis Glycine-rich cell wall structural protein	138.57	128.904	166.612	138.57	145.57	172.008	160.32	160.32	311.154	339.279	142.508	311.154	0.0151499	2.24546
29304	A_95_P112337	12	CV020629	Xyloglucan endotransglucosylase-hydrolase XTH3 related cluster	183.841	214.945	183.133	183.841	178.924	190.487	189.82	189.82	555.904	404.404	242.695	404.404	0.00479155	2.19975
40069	A_95_P127247	12	EB426761	Probable pectate lyase P18 precursor [Lycopersicon esculentum (Tomato)]	832.154	1466.05	832.154	819.112	1864.32	1339.88	1332.49	1339.88	2852.4	1003.36	1775.24	1775.24	0.0996687	2.1333
30909	A_95_P003426	13	DW000536	Solanum lycopersicum cultivar LA2711 salt responsive protein 2 (SlSRG2) mRNA, complete cds	224.779	496.57	193.57	224.779	366.674	327.862	318.091	327.862	2040.42	969.945	447.82	969.945	0.0164366	4.31512
15882	A_95_P144057	13	EB447226	Alcohol dehydrogenase 2 [Petunia hybrida (Petunia)]	223.987	757.32	223.987	212.841	1158.86	638.32	529.383	638.32	806.112	364.258	917.154	806.112	0.331499	3.59893
18319	A_95_P021211	13	CV017077	Phi-1 protein related cluster	436.404	659.383	327.279	436.404	596.404	575.195	570.758	575.195	1872.11	1329.3	549.904	1329.3	0.0139833	3.04603
43595	A_95_P018146	1	AM851013	Nicotiana tabacum mRNA for putative cinnamyl alcohol dehydrogenase	292.799	267.654	558.695	292.799	228.612	545.07	521.529	521.529	769.695	828.341	514.112	769.695	0.0153926	2.62875
15062	A_95_P004456	13	EH619941	Arabidopsis thaliana methyladenine glycosylase family protein (AT1G15970) mRNA, complete cds	1045.24	1186.32	989.549	1045.24	1122.13	1225.24	1197.45	1197.45	3086.61	2638.49	1732.32	2638.49	0.000705561	2.5243
17814	A_95_P111117	13	CV020062	Arabidopsis thaliana SMT2 (STEROL METHYLTRANSFERASE 2); S-adenosylmethionine-dependent methyltransferase (SMT2) mRNA,complete cds.	2788.28	1174.82	2788.28	4662.49	1381.38	2803.15	1697.74	1697.74	6875.84	5056.45	7621.32	6875.84	0.00150595	2.46598
9727	A_95_P180202	13	DV159519	Populus EST from severe drought-stressed opposite wood	586.904	932.508	586.904	462.945	937.445	516.904	723.633	723.633	1390.24	1411.11	1157.7	1390.24	0.00115658	2.36877
37957	A_95_P001016	13	EH619840	Zea mays homocysteine S-methyltransferase-1 (LOC541873), mRNA >gb|AF297044.1| Zea mays homocysteine S-methyltransferase-1 mRNA, complete cds: Putative vetispiradiene synthase 4; Solanum tuberosum (Potato)	441.737	457.487	415.279	441.737	378.445	388.779	341.237	378.445	1475.42	606.987	926.195	926.195	0.00457482	2.09671
1575	A_95_P233239	13	EB445705	Solanum lycopersicum BURP domain-containing protein mRNA, complete cds: RD22-like protein - Vitis vinifera (Grape)	257.237	546.654	257.237	234.862	542.32	368.279	488.654	488.654	518.57	381.862	630.32	518.57	0.157446	2.01592
993	A_95_P005946	14	AM798004	Arabidopsis thaliana eIF-4A1 gene for translation initiation factor eIF-4	596.945	322.695	810.904	596.945	1189.32	527.779	558.529	558.529	939.07	1227.45	2306.24	1227.45	0.0197285	2.05621
43290	A_95_P001301	15	FG641987	Nicotiana tabacum mitochondrial DNA, complete genome; Oenothera berteriana mitochondrial NADH:ubiquinone oxidoreductase (	140.737	288.549	140.737	131.487	391.279	452.133	348.445	391.279	363.904	267.279	609.82	363.904	0.139114	2.5857
34680	A_95_P308888	15	FG643850	Glycine max raffionse synthase 3 (RS3) gene, complete cds	349.362	430.404	349.362	278.82	387.487	339.924	401.549	387.487	879.445	598.091	721.445	721.445	0.00029347	2.06504
7372	A_95_P078000	15	BP527400	Chlorophyll a-b binding protein 1, chloroplast precursor related cluster	132.279	127.904	132.279	148.841	154.987	164.654	173.362	164.654	175.404	267.279	297.383	267.279	0.00399637	2.02057
17281	A_95_P194542	16	TA15918_4097	Nicotiana tabacum regulator of gene silencing mRNA, complete cds); Arabidopsis thaliana CML37 (CALMODULIN LIKE 37); calcium ion binding (CML37) mRNA, complete cds	237.404	420.487	216.904	237.404	290.487	217.32	276.779	276.779	1140.67	538.904	629.32	629.32	0.00351414	2.65085
18798	A_95_P296138	16	EB450175	Arabidopsis thaliana RNA binding / ribonuclease III (AT1G55140) mRNA, complete cds; ribonuclease III (EC:3.1.26.3) (gene rnc) [1] is an enzyme that digests double-stranded RNA. RNA processing Ricinus communis RNA binding protein, putative, mRNA.	115.299	133.487	108.82	115.299	184.612	152.279	157.862	157.862	318.279	206.904	316.154	316.154	0.00111355	2.74202
19718	A_95_P023776	16	TA15918_4097	Nicotiana tabacum regulator of gene silencing mRNA, complete cds); Arabidopsis thaliana CML37 (CALMODULIN LIKE 37); calcium ion binding (CML37) mRNA, complete cds	188.82	325.82	169.32	188.82	234.445	169.32	216.154	216.154	867.237	431.57	475.737	475.737	0.00316047	2.51952
18545	A_95_P102367		CV015995		146.237	345.57	142.737	146.237	193.549	161.82	144.508	161.82	292.195	167.779	319.029	292.195		1.9981
12681	A_95_P054796		BP133536		148.862	148.862	147.779	167.362	141.904	159.32	146.404	146.404	431.404	244.612	297.383	297.383		1.99771
5327	A_95_P283578		FG148386		2696.7	3663.9	2150.74	2696.7	2928.3	3090.36	2560.99	2928.3	7483.8	5385.32	2706.32	5385.32		1.99701
13164	A_95_P211897		TA19715_4097		420.82	734.445	420.82	374.154	570.82	415.32	464.237	464.237	854.154	327.112	839.466	839.466		1.99483
38010	A_95_P145632		EB449401		3117.36	5673.49	3117.36	2056.24	5202.28	3542.2	6653.95	5202.28	6513.65	6201.95	4670.74	6201.95		1.98949
40890	A_95_P190962		EB428018		1429.53	2262.95	1429.53	1238.49	1579.86	1276.78	1317.72	1317.72	4959.74	2840.99	1991.05	2840.99		1.98736
35419	A_95_P098258		BP534390		199.924	153.695	231.195	199.924	289.32	338.404	322.654	322.654	375.945	396.591	720.174	396.591		1.98371
27230	A_95_P305873		AB385661		684.32	1224.47	627.112	684.32	1998.7	1605.65	1450.51	1605.65	1620.09	1136.28	1355.15	1355.15		1.98029
40381	A_95_P089753		BP530639		1446.65	1994.65	1442.7	1446.65	2021.82	1930.26	2045.49	2021.82	2862.45	3311.88	2466.24	2862.45		1.97867
31839	A_95_P065730		BP136409		890.07	2930.15	890.07	824.508	1770.78	1314.4	1521.4	1521.4	1885.07	1748.3	1300.49	1748.3		1.96423
18759	A_95_P240579		DQ116561		292.154	297.987	277.654	292.154	334.216	301.091	297.424	301.091	588.57	482.82	572.758	572.758		1.96047
39884	A_95_P217437		TA20932_4097		351.237	687.883	351.237	348.612	627.195	475.279	441.487	475.279	1062.07	687.57	519.612	687.57		1.95757
14008	A_95_P001686		EH620909		561.029	561.029	568.404	289.904	465.279	823.987	182.779	465.279	759.779	1098.24	1154.74	1098.24		1.95754
10945	A_95_P027331		TA18754_4097		362.279	499.945	272.654	362.279	713.07	556.424	623.591	623.591	1029.61	498.841	707.299	707.299		1.95236
3256	A_95_P273251		EB683050		498.487	1191.2	498.487	420.924	973.945	894.945	1178.82	973.945	951.987	969.945	971.862	969.945		1.94578
30953	A_95_P258031		EH618950		176.612	252.654	147.779	176.612	257.07	227.154	261.487	257.07	343.591	389.07	217.695	343.591		1.94546
7915	A_95_P186307		TA14096_4097		609.82	587.112	609.82	683.674	687.112	640.445	579.904	640.445	1182.4	998.445	1216.45	1182.4		1.93894
37224	A_95_P199202		TA16942_4097		4076.86	4001.36	4898.86	4076.86	5190.07	4602.9	5164.15	5164.15	7885.15	6382.74	9519.4	7885.15		1.93412
9944	A_95_P081365		BP528234		186.32	305.195	186.32	170.112	228.966	317.862	363.945	317.862	359.779	383.112	168.445	359.779		1.93097
26579	A_95_P145737		EB449484		130.695	122.695	143.487	130.695	155.508	186.32	163.237	163.237	252.279	188.841	300.195	252.279		1.93028
21053	A_95_P140657		EB444532		585.091	1437.7	585.091	561.341	1064.15	1081.67	1220.07	1081.67	1128.99	1112.78	1147.4	1128.99		1.92959
18363	A_95_P135852		EB439396		2141.2	3467.7	1616.07	2141.2	3085.88	3422.53	3280.86	3280.86	4601.9	3148.57	4128.09	4128.09		1.92794
31699	A_95_P177032		TA11861_4097		1649.61	1789.49	1455.05	1649.61	1804.86	1963.11	1881.4	1881.4	3299.82	3180.07	2984.11	3180.07		1.92777
29005	A_95_P293663		EB451689		810.154	1017.17	810.154	760.112	971.904	777.549	845.404	845.404	1773.32	1559.4	1071.55	1559.4		1.92482
39384	A_95_P007481		X95343		292.799	608.404	270.32	292.799	2699.99	4599.2	3888.74	3888.74	490.32	563.32	735.112	563.32		1.92391
22878	A_95_P176617		TA11668_4097		964.029	1436.11	950.716	964.029	1350.7	1213.74	1010.05	1213.74	2089.86	1454.86	1852.03	1852.03		1.92113
23844	A_95_P297148		EB681755		171.049	169.57	171.049	186.529	164.654	179.57	209.029	179.57	497.82	327.112	284.445	327.112		1.91238
6291	A_95_P034588		AJ719184		1758.86	1724.11	2124.95	1758.86	2532.2	2294.36	2448.82	2448.82	3387.45	3280.78	3352.2	3352.2		1.90589
13297	A_95_P004336		TA13705_4097		4483.4	4653.45	4483.4	4441.99	5247.7	4467.99	5472.7	5247.7	10012.4	7781.32	8544.11	8544.11		1.90572
20546	A_95_P031591		EH618558		333.07	491.904	303.029	333.07	569.591	471.529	593.341	569.591	572.987	705.487	634.529	634.529		1.90509
34457	A_95_P141997		EB445585		468.466	601.82	468.466	420.924	799.445	761.862	601.32	761.862	1086.57	751.82	892.07	892.07		1.90424
41190	A_95_P203562		TA17879_4097		578.987	826.779	575.695	578.987	698.695	655.862	602.57	655.862	1381.45	1100.15	780.966	1100.15		1.90014
31550	A_95_P316613		FG189664		2099.38	2472.07	2029.4	2099.38	3020.7	1933.34	2376.45	2376.45	4287.99	3986.82	2607.53	3986.82		1.89904
10068	A_95_P157317		FG640154		30382.3	41489.1	30382.3	28963.8	48454.3	36060.2	52598.9	48454.3	61530.3	57635.1	39611.9	57635.1		1.89699
10875	A_95_P031226		AF211530		57.4452	58.0285	55.0285	57.4452	58.9868	55.6535	57.6118	57.6118	246.737	98.9035	108.799	108.799		1.89397
4876	A_95_P272841		EB679080		823.799	823.799	870.904	793.195	868.466	1204.03	965.32	965.32	1929.53	1560.03	1493.65	1560.03		1.8937
2606	A_95_P053861		BP133296		932.112	2448.4	932.112	859.57	1783.49	1638.42	1799.09	1783.49	1836.65	1765.05	1386.74	1765.05		1.8936
29638	A_95_P123027		DW002919		1780.32	1653.45	1824.82	1780.32	1708.15	1815.9	2190.88	1815.9	3914.61	3367.78	2734.38	3367.78		1.89167
33412	A_95_P253074		FG644082		130.487	146.862	130.487	121.779	147.029	126.32	132.924	132.924	255.508	246.737	177.924	246.737		1.89089
6519	A_95_P255159		EH620065		71.2368	268.904	71.2368	66.9868	215.487	85.6535	125.32	125.32	693.341	69.6952	134.654	134.654		1.89022
38624	A_95_P159387		EH617554		539.987	659.383	499.487	539.987	768.32	659.258	733.987	733.987	1019.15	1035.36	821.695	1019.15		1.88737
1765	A_95_P025791		TA15265_4097		112.404	127.154	112.404	103.945	137.154	110.82	107.508	110.82	351.279	196.258	211.987	211.987		1.88595
37458	A_95_P296998		EB680678		1134.32	1641.97	1134.32	959.299	1784.76	1421.15	1508.28	1508.28	2557.53	2137.47	1656.51	2137.47		1.88436
35314	A_95_P118142		DV161157		649.82	1017.17	625.779	649.82	1173.55	1059.4	1048.76	1059.4	1224.3	1022.82	1310.11	1224.3		1.88406
6954	A_95_P115072		DQ116561		231.57	231.57	218.32	236.529	261.279	238.029	228.612	238.029	459.591	372.612	436.029	436.029		1.88292
2610	A_95_P146767		EB450877		228.216	324.32	228.216	216.924	257.966	380.07	430.404	380.07	239.216	428.32	578.154	428.32		1.87682
42181	A_95_P149157		EB678854		199.466	289.32	196.487	199.466	386.862	255.216	336.383	336.383	554.112	365.695	374.195	374.195		1.87598
18638	A_95_P203302		EB448760		166.445	166.445	146.862	186.529	150.695	159.32	160.987	159.32	373.82	296.487	312.237	312.237		1.87591
8695	A_95_P119512		DV162734		152.029	152.029	147.341	189.82	308.529	272.133	431.612	308.529	206.654	286.404	284.445	284.445		1.871
12124	A_95_P023016		TA13495_4097		3083.65	2559.82	3083.65	3087.32	2678.76	2871.86	3122.82	2871.86	5760.78	7559.24	5465.13	5760.78		1.86817
28768	A_95_P230939		EB447101		1237.38	910.57	1237.38	1452.53	2583.4	1522.09	1721.7	1721.7	2308.34	1830.61	3304.61	2308.34		1.8655
39874	A_95_P121982		DW002056		178.029	218.987	163.362	178.029	318.987	250.216	229.195	250.216	331.987	221.029	432.987	331.987		1.8648
18488	A_95_P252549		EH624365		162.279	253.57	162.279	160.341	188.154	176.07	194.57	188.154	463.987	293.904	302.529	302.529		1.86425
14832	A_95_P252539		EH613838		127.404	1042.05	126.216	127.404	118.591	126.32	87.4035	118.591	303.112	237.216	121.654	237.216		1.86193
4563	A_95_P090908		BP531136		84.2785	83.7785	86.1535	84.2785	153.924	192.279	189.237	189.237	156.487	215.112	133.862	156.487		1.85678
7593	A_95_P125077		DW004902		1637.88	1637.88	1423.36	1767.86	2349.4	2103.24	2402.86	2349.4	3142.28	3038.2	2279.2	3038.2		1.85495
21061	A_95_P205672		EB450726		906.862	839.737	906.862	955.529	1488.15	1182.97	1113.2	1182.97	2021.45	1636.57	1679.61	1679.61		1.85211
19220	A_95_P019306		TA16060_4097		814.57	2054.07	814.57	765.987	1346.32	1539.32	1490.7	1490.7	1816.24	1508.4	1094.61	1508.4		1.85178
21877	A_95_P013341		TA12880_4097		157.258	135.362	157.258	181.404	104.799	338.404	235.029	235.029	291.029	182.216	488.32	291.029		1.85065
36960	A_95_P259661		EB678078		2455.53	2376.7	2724.78	2455.53	1094.03	1175.49	1755.07	1175.49	5497.53	4385.24	4516.92	4516.92		1.83949
39924	A_95_P104132		CV016863		1632.67	3538.78	1632.67	1467.15	2496.45	2698.65	2528.28	2528.28	3025.82	3001.92	1837.07	3001.92		1.83865
28921	A_95_P012081		TA16904_4097		2930.82	3912.57	2930.82	2809.38	5277.84	4592.95	5099.9	5099.9	5809.45	4244.9	5380.49	5380.49		1.83583
4404	A_95_P074785		BP526557		78.9868	67.1118	78.9868	85.1952	82.3618	82.1952	84.1118	82.3618	119.029	147.654	144.966	144.966		1.83532
37918	A_95_P099133		BP534804		146.862	160.549	146.862	120.362	214.424	196.487	218.237	214.424	269.237	275.07	245.654	269.237		1.83327
16461	A_95_P146817		EB450952		528.737	525.279	528.737	626.779	948.424	721.654	674.695	721.654	1124.53	968.737	940.904	968.737		1.83217
25353	A_95_P245517		DW001765		62.4035	59.9868	62.4035	63.6535	63.9868	61.0702	62.2368	62.2368	256.195	114.258	105.07	114.258		1.83095
41631	A_95_P179292		TA12469_4097		179.487	210.445	179.487	172.945	215.487	269.216	211.32	215.487	377.779	328.529	225.966	328.529		1.83038
27472	A_95_P032371		AB027752		311.654	311.654	229.091	455.07	911.945	428.487	418.237	428.487	570.07	331.299	985.445	570.07		1.82918
2334	A_95_P146357		EB450384		110.049	110.049	91.3202	129.654	136.362	115.237	99.4868	115.237	206.237	105.237	200.987	200.987		1.82633
12810	A_95_P307538		FG638658		290.404	485.216	189.987	290.404	374.112	507.008	361.32	374.112	534.133	529.862	388.529	529.862		1.82457
35897	A_95_P256184		FG163825		105.091	128.445	100.529	105.091	103.674	92.1952	95.2368	95.2368	216.966	161.904	191.695	191.695		1.82409
5398	A_95_P217537		TA20955_4097		197.445	274.82	173.195	197.445	293.695	226.32	333.549	293.695	359.779	409.737	326.549	359.779		1.82217
43463	A_95_P003206		DV160478		134.279	120.82	145.82	134.279	132.612	203.029	133.945	133.945	244.07	176.654	354.07	244.07		1.81764
21562	A_95_P185877		TA14009_4097		133.487	133.487	125.674	153.695	146.737	130.799	129.57	130.799	207.862	242.279	392.029	242.279		1.815
39757	A_95_P285008		FG142967		260.133	367.362	243.008	260.133	353.529	293.862	272.841	293.862	742.612	471.904	318.237	471.904		1.81409
31175	A_95_P099163		BP534818		816.82	992.695	636.737	816.82	1178.45	982.154	1073.15	1073.15	1481.61	1244.9	1909.99	1481.61		1.81388
23433	A_95_P265181		DV999721		88.8618	97.9452	84.3618	88.8618	116.487	98.1118	80.2368	98.1118	338.529	154.216	160.945	160.945		1.81118
32324	A_95_P312788		FG152342		110.508	189.154	110.508	103.237	98.9035	112.82	112.737	112.737	252.82	199.945	131.695	199.945		1.80933
40670	A_95_P283413		FG645201		204.32	299.674	197.529	204.32	247.237	245.029	232.862	245.029	587.445	369.57	247.091	369.57		1.80878
11565	A_95_P296303		EB451287		160.654	163.57	150.258	160.654	171.32	230.904	163.82	171.32	263.529	320.591	290.529	290.529		1.80842
25748	A_95_P227489		FG143181		206.945	318.945	206.945	204.32	251.195	212.57	204.612	212.57	474.987	373.883	287.924	373.883		1.80668
16741	A_95_P109237		FG644369		139.904	259.112	139.904	137.862	237.029	171.466	172.404	172.404	560.404	252.279	222.362	252.279		1.80323
5983	A_95_P263821		DV160442		502.904	469.279	502.904	505.716	547.779	623.112	517.654	547.779	577.237	906.674	1072.24	906.674		1.80288
42295	A_95_P205532		BP135497		153.695	149.279	153.695	170.529	217.862	198.487	220.029	217.862	319.279	190.612	276.57	276.57		1.79947
12934	A_95_P124302		DW004159		448.612	418.862	448.612	544.32	613.258	495.945	534.362	534.362	806.112	704.237	887.633	806.112		1.7969
19759	A_95_P007186		NP918138		22135.5	23980.4	15594	22135.5	33592.3	39886.5	38723.2	38723.2	39735.9	41176.2	30029.1	39735.9		1.79512
1865	A_95_P154087		EB684248		103.612	83.7785	104.362	103.612	123.654	102.445	105.82	105.82	185.966	107.529	217.029	185.966		1.79483
14305	A_95_P138547		EB442291		339.549	542.633	288.195	339.549	519.987	392.154	360.154	392.154	1024.86	609.154	522.862	609.154		1.79401
38504	A_95_P296348		EB451575		1604.99	2091.24	1531.2	1604.99	2097.07	1692.95	2221.76	2097.07	3116.45	2877.82	1844.76	2877.82		1.79305
28212	A_95_P255474		EH615304		2103.92	2524.9	2103.92	1992.3	2637.11	2565.32	2384.82	2565.32	4730.9	3768.4	2772.72	3768.4		1.79113
26618	A_95_P106757		DV158782		277.049	352.237	230.049	277.049	440.82	407.195	421.195	421.195	841.362	371.362	495.945	495.945		1.7901
39382	A_95_P209592		FG644082		107.112	120.445	107.112	82.6118	121.654	110.82	108.445	110.82	191.674	204.237	154.695	191.674		1.78948
39977	A_95_P002111		AM827677		155.508	171.154	130.487	155.508	253.32	229.57	209.029	229.57	338.008	277.862	195.904	277.862		1.7868
6188	A_95_P225437		FG159921		302.341	695.654	302.341	256.195	568.404	346.195	369.404	369.404	1088.11	539.654	511.404	539.654		1.78492
12232	A_95_P305588		FG633465		212.279	288.154	212.279	205.654	217.862	201.674	211.32	211.32	413.904	305.695	378.279	378.279		1.78199
29542	A_95_P280288		FG195840		2274.99	3165.63	1916.36	2274.99	4137.28	3784.51	2890.61	3784.51	4051.74	3965.86	6904.45	4051.74		1.78099
4763	A_95_P123017		TA15096_4097		2543.32	2343.4	2543.32	2771.57	3003.63	2722.82	2529.65	2722.82	4526.95	3255.2	4706.78	4526.95		1.77994
18298	A_95_P030981		TA18011_4097		1612.17	3472.59	1612.17	1471.57	2392.4	2581.95	2543.49	2543.49	2949.61	2868.15	2505.78	2868.15		1.77906
30055	A_95_P007511		AF272244		233.862	352.237	207.529	233.862	377.32	290.32	383.195	377.32	388.32	471.904	416.049	416.049		1.77904
790	A_95_P107827		CV018547		607.862	449.945	607.862	677.82	566.154	731.362	768.612	731.362	502.362	1079.72	1107.61	1079.72		1.77625
8879	A_95_P161077		EH619809		319.445	268.904	319.445	375.799	297.174	272.924	333.549	297.174	686.529	389.07	567.383	567.383		1.77615
24675	A_95_P124787		DW004590		113.737	98.9035	113.737	302.695	265.674	318.799	199.779	265.674	104.549	201.695	356.237	201.695		1.77335
39883	A_95_P183892		TA13559_4097		142.299	167.612	142.299	126.924	189.987	156.07	170.154	170.154	307.258	165.57	252.279	252.279		1.77287
21054	A_95_P106097		DV158782		798.695	888.945	677.987	798.695	1156.03	1172.15	1231.78	1172.15	2418.92	1016.53	1415.82	1415.82		1.77267
31260	A_95_P286473		FG182160		290.07	361.445	290.07	285.695	417.237	340.445	387.737	387.737	483.07	617.862	514.112	514.112		1.77237
20414	A_95_P026201		EB441754		668.591	1554.95	591.737	668.591	1217.03	897.466	706.383	897.466	1184.2	1192.32	753.404	1184.2		1.77118
6851	A_95_P193142		TA15607_4097		4395.4	4323.49	4682.61	4395.4	4073.7	3672.65	4681.86	4073.7	7784.86	3589.74	8384.95	7784.86		1.77114
19904	A_95_P052291		BP132884		791.737	1932.65	728.883	791.737	1326.65	1369.53	1478.49	1369.53	1401.99	1578.78	1261.15	1401.99		1.77077
39191	A_95_P014431		EB429498		360.154	358.445	360.154	473.799	536.091	528.758	481.612	528.758	824.612	637.737	520.195	637.737		1.77074
29212	A_95_P106252		CV017824		144.404	150.445	137.737	144.404	163.82	142.404	173.362	163.82	278.883	239.07	255.466	255.466		1.76911
19636	A_95_P075770		BP526812		501.654	610.529	403.424	501.654	756.049	612.029	585.549	612.029	1320.24	886.404	646.841	886.404		1.76696
29544	A_95_P019816		DW000435		151.279	151.279	173.612	145.82	271.341	251.841	324.383	271.341	226.445	267.279	290.529	267.279		1.7668
33982	A_95_P178782		EH618558		272.174	390.008	239.695	272.174	462.945	378.049	475.32	462.945	480.008	572.904	472.133	480.008		1.7636
42923	A_95_P222392		TA22023_4097		822.529	2054.99	822.529	729.362	1174.4	1322.09	1484.38	1322.09	1449.24	1548.86	1219.34	1449.24		1.76193
26358	A_95_P011136		EB446121		198.279	242.049	198.279	189.82	279.029	220.987	291.591	279.029	360.779	285.049	349.195	349.195		1.76113
17651	A_95_P009851		TA14156_4097		1255.53	1828.9	1255.53	1238.03	1421.42	1215.86	1262.11	1262.11	2211.59	2210.7	2189.38	2210.7		1.76077
42604	A_95_P101818		EH617851		407.633	407.633	346.674	410.237	426.112	520.279	421.195	426.112	779.445	710.195	717.612	717.612		1.76044
22548	A_95_P233564		BP132538		3531.24	5371.88	2501.88	3531.24	6829.53	5817.95	5646.45	5817.95	10675.4	4697.4	6213.86	6213.86		1.75968
11581	A_95_P017926		TA17390_4097		2509.38	5826.36	2509.38	2358.61	4263.74	4459.11	4550.61	4459.11	4413.55	5405.8	3771.7	4413.55		1.75882
13749	A_95_P159272		EH617303		4058.11	6844.8	3264.11	4058.11	5821.36	7288.67	6122.99	6122.99	7124.78	8906.49	6129.45	7124.78		1.75569
33631	A_95_P207542		TA18764_4097		1199.82	1191.61	1199.82	1317.2	996.57	1125.15	1701.24	1125.15	2163.7	2105.32	1961.36	2105.32		1.7547
13673	A_95_P193102		TA15599_4097		2321.11	1711.82	2321.11	2507.82	1928.63	1946.59	2145.92	1946.59	2877.63	4131.97	4072.82	4072.82		1.75469
3338	A_95_P246332		EB430616		248.299	369.674	248.299	242.862	299.737	219.091	234.529	234.529	521.945	316.112	435.008	435.008		1.75195
28439	A_95_P204522		TA18084_4097		2360.03	5951.53	2360.03	2181.61	4863.86	3169.95	3270.4	3270.4	9040.57	4124.86	3807.36	4124.86		1.7478
658	A_95_P228154		DW004594		122.695	122.695	113.737	146.654	163.82	140.508	157.487	157.487	223.591	144.445	214.112	214.112		1.74507
36512	A_95_P163892		EH622951		299.591	343.591	297.508	299.591	337.216	291.529	302.32	302.32	708.32	522.612	413.091	522.612		1.74442
36556	A_95_P109997		FG635113		303.029	291.237	303.029	388.32	359.279	381.112	298.07	359.279	934.299	528.57	401.612	528.57		1.74429
26465	A_95_P240565		AJ871281		87.4868	92.6535	86.6118	87.4868	88.6118	78.3202	81.6118	81.6118	158.737	119.82	152.57	152.57		1.74392
32928	A_95_P205717		TA18349_4097		143.362	355.279	138.841	143.362	236.383	170.279	205.82	205.82	257.737	201.195	250.008	250.008		1.74389
40711	A_95_P076265		BP526939		185.654	386.737	175.216	185.654	285.133	320.883	281.82	285.133	323.549	329.737	236.529	323.549		1.74276
40892	A_95_P283403		EX465135		77.3202	77.3202	77.7785	74.1952	75.7785	76.7368	80.6118	76.7368	196.674	120.57	134.654	134.654		1.74151
33416	A_95_P161287		EH620031		218.924	430.404	173.195	218.924	1800.74	3032.3	2735.82	2735.82	348.404	381.154	572.758	381.154		1.74103
40642	A_95_P263516		CV020464		1425.24	1625.07	1206.82	1425.24	1892.22	1873.15	1818.59	1873.15	2707.74	2481.26	1758.24	2481.26		1.74094
13902	A_95_P068445		BP137132		100.07	94.4035	100.07	107.883	108.82	98.9243	125.32	108.82	104.945	180.07	174.154	174.154		1.74031
17026	A_95_P227554		DW000208		1168.99	2145.42	1168.99	1092.7	1531.74	1647.84	1849.7	1647.84	2033.49	2116.82	1562.9	2033.49		1.73953
43689	A_95_P189947		AF154667		1156.34	1734.05	782.091	1156.34	2367.61	2043.99	1989.03	2043.99	1214.09	2366.11	2010.59	2010.59		1.73875
30287	A_95_P030891		EB431338		1575.03	1757.15	1476.38	1575.03	1778.86	1464.11	1572.47	1572.47	4012.03	2731.4	2361.38	2731.4		1.73419
20895	A_95_P103202		CV016393		172.237	250.945	166.612	172.237	231.216	179.57	183.508	183.508	442.966	298.487	245.029	298.487		1.733
6296	A_95_P184232		TA13645_4097		209.195	177.32	209.195	211.633	116.487	114.695	167.112	116.487	362.404	280.195	447.32	362.404		1.73237
13362	A_95_P254779		EH616966		171.32	471.862	171.32	166.279	307.32	227.82	262.362	262.362	339.091	232.862	296.529	296.529		1.73084
24267	A_95_P151387		EB681595		318.07	389.299	318.07	312.445	574.279	326.07	712.82	574.279	550.112	449.57	589.695	550.112		1.72953
39060	A_95_P018281		TA17065_4097		919.195	2285.47	919.195	894.258	1747.99	1765.05	1825.78	1765.05	1588.49	2047.57	1442.86	1588.49		1.72813
35602	A_95_P160802		EH619499		1527.95	1826.24	1494.4	1527.95	1786.78	1474.01	1507.42	1507.42	4121.95	2639.74	2129.63	2639.74		1.72764
25147	A_95_P126907		EB426300		179.633	223.779	144.362	179.633	211.404	226.862	179.695	211.404	465.362	130.945	310.216	310.216		1.72695
5896	A_95_P115322		DR752068		3004.63	2234.8	3004.63	3412.78	6344.4	3404.36	4124.86	4124.86	5188.74	4590.78	8947.2	5188.74		1.72691
5232	A_95_P155197		EG649944		723.445	818.57	691.945	723.445	1149.74	886.779	1250.32	1149.74	920.904	1246.57	1298.17	1246.57		1.7231
21026	A_95_P013471		DV162421		168.737	230.32	168.737	154.695	207.82	163.133	181.091	181.091	358.404	290.216	266.237	290.216		1.71993
31601	A_95_P067875		BP136988		627.112	521.904	627.112	728.279	783.612	690.737	843.029	783.612	1077.49	1077.45	1051.05	1077.45		1.71811
31509	A_95_P000771		X67076		780.987	1242.11	780.987	556.862	1519.74	845.362	1173.03	1173.03	1521.7	1182.82	1340.09	1340.09		1.71589
13344	A_95_P105482		CV017480		239.154	235.029	239.154	268.987	371.549	372.237	313.237	371.549	306.258	581.779	410.362	410.362		1.71589
7961	A_95_P305833		FG172156		159.57	89.1118	159.57	200.758	122.883	146.049	121.654	122.883	309.32	273.695	198.112	273.695		1.7152
10172	A_95_P147947		EB643500		399.237	389.299	399.237	467.487	604.154	629.862	449.383	604.154	493.362	867.445	684.362	684.362		1.71418
31181	A_95_P232719		BP530431		56.5702	55.1118	57.3202	56.5702	55.9868	58.1535	57.1535	57.1535	97.6327	96.8202	56.9868	96.8202		1.71151
41605	A_95_P190607		TA15051_4097		4875.9	8221.15	3823.97	4875.9	7091.86	8863.07	7410.95	7410.95	8342.74	10469.3	6435.15	8342.74		1.71101
30608	A_95_P215122		TA20415_4097		2400.51	5792.15	2400.51	2032.59	4713.03	2951.74	3058.57	3058.57	8917.57	4103.7	3682.84	4103.7		1.70951
23991	A_95_P113789		TA14669_4097		304.987	484.591	297.237	304.987	442.362	282.904	281.82	282.904	969.82	521.32	483.779	521.32		1.70932
16043	A_95_P022446		BP133099		93.9868	83.1118	93.9868	98.5285	86.6118	98.1118	90.0285	90.0285	238.487	160.654	110.57	160.654		1.70932
19262	A_95_P112677		CV020784		1311.51	1712.57	1311.51	1182.72	1758.15	1558.45	1262.11	1558.45	2239.7	975.654	2342.95	2239.7		1.70773
5521	A_95_P102317		CV015976		280.654	376.195	260.612	280.654	407.445	366.674	324.383	366.674	609.737	436.529	479.258	479.258		1.70765
469	A_95_P092793		BP531974		88.6535	88.6535	78.5285	89.8202	89.6535	94.1535	93.2368	93.2368	182.737	121.654	151.32	151.32		1.70687
17634	A_95_P048906		BP132035		661.695	1316.78	661.695	573.82	1156.03	831.133	853.549	853.549	2201.28	1081.28	1128.99	1128.99		1.7062
29048	A_95_P201952		TA17530_4097		1171.95	1239.28	1082.61	1171.95	1329.11	1011.2	1165.95	1165.95	3136.53	1997.11	1754.57	1997.11		1.7041
14619	A_95_P004246		EB429230		286.112	315.154	221.279	286.112	274.445	311.154	269.258	274.445	499.924	486.237	387.362	486.237		1.69946
28587	A_95_P030766		FG637828		13868	13868	12541.9	14389.1	15293.5	15196	14842	15196	27266.8	16826.2	23556.7	23556.7		1.69863
28847	A_95_P164287		EH623430		127.404	145.924	120.737	127.404	156.487	141.966	132.924	141.966	245.924	168.612	216.279	216.279		1.69759
14268	A_95_P117312		DV160211		300.695	727.07	300.695	298.82	504.07	526.695	463.258	504.07	510.154	521.945	411.758	510.154		1.69658
42703	A_95_P000541		FG636567		1083.61	1119.78	1083.61	1007.95	1162.65	914.862	1186.86	1162.65	1837.32	1310.53	3015.07	1837.32		1.69555
3404	A_95_P132927		EB433720		184.612	392.862	166.612	184.612	317.195	274.362	315.154	315.154	319.279	312.924	239.154	312.924		1.69504
10471	A_95_P010501		EB451480		2498.11	2498.11	2244.95	2521.95	3614.32	2451.53	2109.84	2451.53	4233.36	3943.24	5084.65	4233.36		1.69462
21056	A_95_P026596		BP529083		253.279	281.07	230.612	253.279	218.237	235.779	258.737	235.779	407.195	429.195	429.154	429.154		1.69439
19716	A_95_P232964		FG635946		764.07	764.07	1287.26	570.445	1361.57	1091.15	712.82	1091.15	1307.49	1294.4	1095.7	1294.4		1.69409
42192	A_95_P026271		TA17612_4097		1637.99	2143.57	1637.99	1122.15	2235.86	1824.9	3075.72	2235.86	3082.45	2774.61	1937.99	2774.61		1.69392
39916	A_95_P181482		TA12992_4097		404.07	579.862	404.07	384.424	406.32	466.07	364.529	406.32	880.82	684.404	536.091	684.404		1.69377
25497	A_95_P265346		FG640689		599.945	813.091	541.779	599.945	792.695	717.779	755.987	755.987	1014.63	1123.38	856.695	1014.63		1.69121
16483	A_95_P012966		AF129003		603.716	1651.03	603.716	579.654	1091.05	1145.26	1156.03	1145.26	1020.67	1032.61	767.237	1020.67		1.69065
37078	A_95_P273796		EH622266		83.1118	78.3202	83.1118	106.612	85.2368	88.5285	84.5702	85.2368	140.487	186.32	98.9035	140.487		1.69033
1773	A_95_P031186		TA18598_4097		577.945	699.091	577.945	563.487	616.883	534.237	598.404	598.404	1025.07	550.612	976.862	976.862		1.69023
14672	A_95_P104482		CV017037		170.529	224.299	160.404	170.529	204.529	195.799	188.737	195.799	403.133	288.112	229.612	288.112		1.68952
31319	A_95_P133967		EB435682		677.82	1483.57	656.695	677.82	1039.82	1130.82	1064.4	1064.4	1144.74	1285.86	939.445	1144.74		1.68885
10321	A_95_P177837		TA12084_4097		431.133	559.862	431.133	429.82	427.279	436.154	466.383	436.154	859.362	652.654	728.029	728.029		1.68864
34284	A_95_P146072		EB449936		1477.74	2229.47	1318.4	1477.74	1710.2	1361.45	1459.42	1459.42	2546.7	2494.32	1991.05	2494.32		1.68793
30002	A_95_P133752		EB435440		536.654	566.508	491.945	536.654	638.799	620.654	707.133	638.799	905.362	755.133	1375.4	905.362		1.68705
9544	A_95_P268806		DW003107		398.737	268.445	519.82	398.737	413.904	375.612	368.612	375.612	672.487	413.862	732.904	672.487		1.68654
11432	A_95_P135667		FG637828		23208.9	23208.9	20518.5	23839.2	25991.6	25876.9	25256	25876.9	47440.5	28869.1	39133.8	39133.8		1.68616
12992	A_95_P014651		AF053077		2189.38	2189.38	2255.22	2057.7	2696.57	2288.07	2734.13	2696.57	3690.03	2521.4	4483.09	3690.03		1.68542
11701	A_95_P008011		TA16773_4097		1203.28	1805.82	1203.28	1184.36	1530.24	1683.9	1828.55	1683.9	2065.15	2025.24	1640.99	2025.24		1.6831
29060	A_95_P110932		TA13705_4097		5510.45	6072.24	5457.74	5510.45	6205.4	4903.61	6168.61	6168.61	11437.5	9213.88	9274.07	9274.07		1.683
37522	A_95_P149952		EB679967		563.987	466.779	567.779	563.987	614.695	578.07	633.904	614.695	665.404	1198.82	948.841	948.841		1.68238
17769	A_95_P032141		CV021711		2074.03	4622.32	2074.03	1828.8	3907.24	2541.99	2822.95	2822.95	7523.03	3453.7	3487.11	3487.11		1.68132
42570	A_95_P255529		FG642042		827.904	827.904	889.029	686.799	866.404	646.695	800.299	800.299	1444.01	1082.49	1391.03	1391.03		1.68018
29849	A_95_P112227		CV020585		1843.15	1843.15	1534.63	1969.17	2514.4	2363.11	1870.9	2363.11	3136.53	3094.2	1667.3	3094.2		1.67875
29640	A_95_P010036		X82276		8609.03	8149.95	8609.03	9037.65	12076.8	9163.99	10792.9	10792.9	15056.4	14433.5	10031	14433.5		1.67656
23523	A_95_P024681		EB439278		5929.7	5929.7	6359.7	5674.11	5229.07	4695.36	6025.4	5229.07	9935.86	4309.15	10299.2	9935.86		1.67561
28214	A_95_P029971		TA16933_4097		2629.59	5416.97	2629.59	2551.49	4385.38	3697.28	3972.07	3972.07	4450.99	4406.15	3652.9	4406.15		1.6756
9894	A_95_P112672		CV020783		2742.15	1886.57	2742.15	4293.74	3843.11	2719.65	2383.86	2719.65	4594.53	4446.9	6810.67	4594.53		1.67552
42967	A_95_P017561		TA13526_4097		5952.09	5833.26	6047.57	5952.09	6369.4	6466.11	3312.47	6369.4	9971.2	7812.15	10307.5	9971.2		1.67524
41383	A_95_P123492		DW003353		799.445	799.445	925.779	730.654	943.424	806.945	884.279	884.279	1437.86	1299.2	1336.11	1336.11		1.6713
7871	A_95_P018716		TA16588_4097		360.549	351.612	360.549	495.57	450.883	463.674	372.862	450.883	601.82	438.633	620.904	601.82		1.66918
21934	A_95_P272601		AM836496		185.862	258.279	185.862	159.737	286.049	181.154	339.07	286.049	313.82	263.279	310.216	310.216		1.66907
25866	A_95_P263506		EH621387		168.445	415.237	160.799	168.445	204.529	155.362	159.633	159.633	426.07	281.112	218.237	281.112		1.66886
2416	A_95_P152547		EB682882		428.904	473.404	428.904	428.737	427.279	370.529	416.154	416.154	756.341	594.987	714.195	714.195		1.66517
15242	A_95_P064815		BP136164		342.529	1093.82	310.716	342.529	328.195	311.154	363.945	328.195	613.279	570.341	502.987	570.341		1.66509
13079	A_95_P010236		EB439033		8734.45	10725.4	8734.45	8067.11	10889.9	7773.15	8023.9	8023.9	24426.7	11083.5	14540.9	14540.9		1.66477
3249	A_95_P152102		EB682400		385.612	513.445	385.612	343.654	590.529	356.57	417.654	417.654	680.695	533.32	641.737	641.737		1.6642
19184	A_95_P006266		FG633965		430.362	786.82	430.362	388.32	507.612	372.862	453.529	453.529	1615.05	694.674	716.112	716.112		1.66398
31995	A_95_P113852		FG142715		149.258	172.841	136.258	149.258	162.029	151.779	157.487	157.487	404.216	248.154	247.716	248.154		1.66258
27670	A_95_P103527		CV016550		768.487	1381.22	768.487	724.32	1109.76	806.445	782.529	806.445	1495.03	1276.55	1193.15	1276.55		1.66112
10297	A_95_P105832		DV999396		392.258	399.82	388.57	392.258	363.32	365.612	412.904	365.612	680.695	569.237	651.529	651.529		1.66097
28473	A_95_P066285		BP136560		331.82	321.82	331.82	397.445	303.32	298.883	359.445	303.32	551.029	556.029	544.758	551.029		1.66062
39849	A_95_P198902		EB447729		618.383	1277.74	618.383	587.445	1028.9	917.216	899.57	917.216	1045.95	1026.86	858.654	1026.86		1.66056
9159	A_95_P082790		AF053077		6271.15	6349.4	6271.15	5732.2	7489.07	6084.9	7247.9	7247.9	10405.5	6487.57	10768.1	10405.5		1.65927
25494	A_95_P105032		EB428527		836.716	1278.7	836.716	781.695	1093.07	808.612	864.654	864.654	1388.22	1229.03	1398.42	1388.22		1.65912
37454	A_95_P005346		FG200966		10132.6	9356.82	10132.6	15103.6	10290	10364.4	8770.36	10290	17639.9	16790.1	11114.6	16790.1		1.65704
711	A_95_P041141		BP130018		12673.7	33907	12673.7	10842.7	27401.4	20642.2	25337.1	25337.1	25506.5	20990.3	19085.6	20990.3		1.65621
11621	A_95_P003201		CV021135		91.4243	90.4452	91.8618	91.4243	92.8827	90.4452	97.7368	92.8827	309.32	151.07	133.07	151.07		1.65241
5849	A_95_P139677		EB443528		111.362	87.9868	123.154	111.362	116.487	87.9868	84.5702	87.9868	138.758	183.945	208.695	183.945		1.65178
14843	A_95_P001326		EH619214		208.029	219.612	208.029	187.404	226.195	189.341	209.029	209.029	499.924	277.862	343.487	343.487		1.65115
28159	A_95_P164362		EH623576		1606.03	1434.26	1606.03	1770.28	1715.74	1710.74	1825.78	1715.74	2675.03	1990.7	2650.11	2650.11		1.6501
24737	A_95_P032276		A21101		7525.95	7525.95	5535.09	7537.95	10313.7	12504.5	13300.7	12504.5	12403.4	14576.9	10069.9	12403.4		1.64809
15234	A_95_P141932		EB445537		583.362	718.904	560.654	583.362	654.445	691.57	628.258	654.445	961.174	827.654	1117.24	961.174		1.64765
31252	A_95_P013581		EB450534		91.4243	94.0702	88.2368	91.4243	119.674	100.57	102.737	102.737	153.82	130.487	150.529	150.529		1.64648
3567	A_95_P220647		TA21652_4097		720.029	623.237	720.029	857.945	611.529	831.133	1128.09	831.133	765.904	1185.11	1210.24	1185.11		1.64592
37214	A_95_P003486		DW004480		1377.28	1395.03	1321.24	1377.28	1954.61	1724.82	1753.03	1753.03	2813.82	2014.57	2266.45	2266.45		1.6456
5515	A_95_P099668		BP535020		222.32	222.32	174.154	373.737	433.07	423.404	450.862	433.07	207.862	365.695	415.633	365.695		1.6449
38562	A_95_P000651		EH623899		382.154	475.195	382.154	375.799	406.987	401.445	470.612	406.987	649.029	505.07	627.945	627.945		1.64318
40133	A_95_P041361		BP130071		462.445	438.82	462.445	486.32	657.07	531.029	673.32	657.07	759.57	659.237	777.174	759.57		1.64251
12218	A_95_P007906		EB451191		121.779	152.57	110.508	121.779	174.154	107.862	210.195	174.154	269.904	167.779	199.779	199.779		1.64051
3656	A_95_P111192		CV020090		1226.9	1226.9	1225.72	1272.76	1166.4	1075.65	1200.67	1166.4	2204.24	2012.32	1539.15	2012.32		1.64016
30102	A_95_P190817		TA15096_4097		3522.28	3710.57	3428.4	3522.28	3912.57	3653.84	3254.95	3653.84	6072.92	4167.47	5772.28	5772.28		1.63879
23390	A_95_P140482		EB444372		1909.45	1891.36	1909.45	2581.28	2299.07	2462.57	2613.99	2462.57	2584.9	3129.07	3476.45	3129.07		1.63873
11976	A_95_P308233		FG132741		1394.99	1417.78	1267.32	1394.99	1517.9	1372.28	1363.2	1372.28	2285.61	2299.55	2201.95	2285.61		1.63845
23476	A_95_P121412		DW001475		471.799	388.904	471.799	539.987	607.737	520.924	557.737	557.737	772.654	685.07	1049.03	772.654		1.63767
32093	A_95_P006416		TA18757_4097		862.404	858.404	862.404	954.82	812.841	894.195	936.112	894.195	1198.78	1455.45	1409.03	1409.03		1.63384
20216	A_95_P149812		EB679787		3179.07	2576.42	3179.07	3838.26	3518.28	3372.67	3672.42	3518.28	3496.7	5926.8	5193.97	5193.97		1.6338
42027	A_95_P006051		TA15127_4097		351.237	542.633	351.237	274.487	360.362	271.529	274.904	274.904	1002.82	573.737	552.487	573.737		1.63348
22824	A_95_P194627		TA15937_4097		110.279	754.695	103.362	110.279	97.1743	104.654	81.6118	97.1743	232.549	180.07	105.695	180.07		1.63287
12518	A_95_P135507		EB438993		3100.22	8158.03	3013.99	3100.22	5200.32	5862.3	5470.53	5470.53	5061.65	5352.15	4227.03	5061.65		1.63268
8113	A_95_P141972		EB445573		273.904	245.924	273.904	319.237	272.654	313.299	334.07	313.299	329.737	446.695	504.091	446.695		1.63085
21629	A_95_P147862		EB643474		941.195	910.112	941.195	1102.92	780.758	1400.51	961.945	961.945	990.57	1534.82	1970.78	1534.82		1.63071
3091	A_95_P090453		BP530961		1146.76	804.945	1146.76	1200.15	1227.82	959.674	1085.65	1085.65	3131.24	1652.45	1869.72	1869.72		1.63044
28512	A_95_P287868		FG137598		210.07	191.279	210.07	252.529	181.029	219.091	247.237	219.091	260.07	349.445	342.487	342.487		1.63034
18727	A_95_P001156		EB439278		4592.95	4311.7	5349.15	4592.95	4245.3	3653.84	5194.74	4245.3	7485.74	3126.11	9018.32	7485.74		1.62983
35200	A_95_P021161		EB438663		623.195	1399.72	623.195	596.945	976.612	859.612	1056.82	976.612	1039.11	896.237	1014.95	1014.95		1.62862
8734	A_95_P199167		TA16933_4097		304.945	717.612	304.945	285.695	510.966	535.362	520.924	520.924	528.57	496.362	485.216	496.362		1.62771
40728	A_95_P000151		TA11667_4097		2749.63	1858.49	2749.63	3698.86	3883.7	2799.63	2461.28	2799.63	4475.26	4345.15	6367.3	4475.26		1.62758
19691	A_95_P260291		FG635491		1659.7	2219.9	1560.24	1659.7	2149.26	1821.47	1909.99	1909.99	2701.09	2314.07	2719.82	2701.09		1.62746
25230	A_95_P105617		TA21556_4097		637.237	647.112	637.237	602.737	1127.53	967.987	981.945	981.945	1037.07	1216.01	1019.11	1037.07		1.62745
14478	A_95_P153587		EB683821		4909.07	6050.99	4909.07	4883.36	5915.07	4848.42	5893.63	5893.63	9220.86	7830.03	7987.36	7987.36		1.62706
25139	A_95_P204422		TA18063_4097		491.945	465.362	491.945	521.945	468.945	531.695	597.508	531.695	799.987	622.029	825.633	799.987		1.62617
2954	A_95_P111547		CV020251		268.112	268.112	282.445	267.987	328.716	285.883	289.279	289.279	435.57	540.945	365.445	435.57		1.62458
229	A_95_P012251		TA12716_4097		460.237	460.237	545.883	447.32	762.549	706.612	586.841	706.612	910.57	747.674	558.154	747.674		1.62454
25728	A_95_P162522		EH621474		2376.57	2608.67	2223.32	2376.57	2558.65	2123.55	2318.49	2318.49	6088.74	3857.2	3157.03	3857.2		1.62301
27957	A_95_P022296		TA12944_4097		404.466	404.466	331.279	407.987	610.862	426.112	431.091	431.091	655.945	518.195	965.987	655.945		1.62176
40975	A_95_P216582		TA20738_4097		887.029	1216.67	887.029	694.237	1282.84	986.695	1256.7	1256.7	1697.42	1407.13	1438.03	1438.03		1.62118
1024	A_95_P220282		DW002158		431.112	431.112	389.237	455.07	456.32	513.445	463.258	463.258	698.695	573.737	719.487	698.695		1.62068
14631	A_95_P112652		CV020777		10325.3	23079.5	10325.3	7752.55	16036.7	16422.9	21342.2	16422.9	14783.8	20468.2	16720	16720		1.61932
35490	A_95_P057861		BP134324		2996.24	3842.65	2996.24	2766.82	4953.28	4457.57	4829.9	4829.9	5647.01	4153.7	4849.24	4849.24		1.61844
36858	A_95_P257114		EH621975		226.154	318.945	194.362	226.154	378.445	289.404	361.987	361.987	363.904	436.529	365.904	365.904		1.61794
23554	A_95_P139537		EB443313		4351.72	2478.11	5837.4	4351.72	4792.99	4597.2	6133.78	4792.99	7032.72	6836.17	10004.6	7032.72		1.61608
22377	A_95_P197842		TA16652_4097		641.612	1399.72	508.737	641.612	1167.74	743.341	689.341	743.341	1123.4	744.404	1036.15	1036.15		1.61492
12311	A_95_P012936		TA12849_4097		1216.53	1418.36	1159.95	1216.53	1758.32	1151.24	1294.63	1294.63	2165.3	1614.78	1963.3	1963.3		1.61385
5674	A_95_P015271		TA11797_4097		8477.86	7293.99	8477.86	10339.7	11183	9014.49	9146.36	9146.36	14313.7	9603.09	13681.5	13681.5		1.61379
10587	A_95_P229704		EB447729		821.445	1469.42	810.154	821.445	1235.59	1118.2	1169.8	1169.8	1358.9	1325.11	1249.7	1325.11		1.61315
41544	A_95_P156542		FG642287		724.32	935.612	677.987	724.32	822.32	845.362	766.758	822.32	1327.88	846.174	1167.67	1167.67		1.6121
35339	A_95_P212097		TA19756_4097		106.612	173.654	101.487	106.612	135.32	165.529	154.279	154.279	134.966	174.445	171.862	171.862		1.61203
28559	A_95_P134472		EB436801		167.133	200.487	167.133	149.695	184.612	151.279	175.695	175.695	339.091	269.237	213.279	269.237		1.61092
23781	A_95_P184512		TA13712_4097		10976.6	13590.1	10976.6	10268.5	14938.3	19355.3	17604.8	17604.8	17667.4	14215.9	28696.4	17667.4		1.60956
25359	A_95_P089373		BP530474		113.07	211.779	106.112	113.07	220.529	152.279	151.133	152.279	238.487	181.862	149.445	181.862		1.6084
11243	A_95_P001481		CV021650		344.529	423.945	296.529	344.529	345.299	334.654	407.57	345.299	642.841	554.112	416.424	554.112		1.60832
14285	A_95_P016471		DW003925		256.529	288.154	233.57	256.529	342.487	276.904	305.549	305.549	412.57	360.237	469.82	412.57		1.60828
39535	A_95_P000344		AJ131767		315.758	376.716	273.904	315.758	559.112	441.945	516.404	516.404	691.57	507.508	368.195	507.508		1.60727
3731	A_95_P262546		BP135943		283.945	340.945	283.945	253.279	360.758	266.445	299.07	299.07	459.591	307.487	456.174	456.174		1.60656
5066	A_95_P139377		EB443120		191.633	223.341	191.633	185.029	293.695	201.674	231.674	231.674	307.82	187.633	335.779	307.82		1.6063
39343	A_95_P112757		CV020817		110.195	123.195	110.195	92.0285	126.57	110.82	107.904	110.82	199.362	123.195	176.779	176.779		1.60423
4520	A_95_P214107		AB204831		100.341	118.404	89.8618	100.341	162.862	122.987	116.487	122.987	160.987	92.3618	160.945	160.945		1.60398
42450	A_95_P106772		CV018052		142.737	176.445	142.737	141.487	153.237	157.237	143.529	153.237	291.029	187.633	228.945	228.945		1.60397
17197	A_95_P308083		FG644587		63.6535	62.2368	63.7368	63.6535	70.841	70.1118	64.4452	70.1118	102.029	144.945	66.9868	102.029		1.60287
12036	A_95_P137007		EB440753		568.404	498.279	568.404	694.237	673.237	652.987	714.924	673.237	911.008	956.216	760.987	911.008		1.60275
5995	A_95_P131972		EB432401		5037.55	6212.32	5037.55	3762.88	6567.22	5016.32	9320.65	6567.22	8444.24	8042.92	5632.9	8042.92		1.59659
28176	A_95_P002681		CV018508		132.57	132.57	120.362	148.841	151.112	136.445	129.57	136.445	193.987	211.633	336.445	211.633		1.59638
31894	A_95_P146782		EB450894		663.362	579.862	663.362	728.029	723.779	698.695	762.862	723.779	997.466	1058.61	1113.28	1058.61		1.59583
35248	A_95_P205447		TA18290_4097		1258.01	1119.78	1283.9	1258.01	1107.45	1067.99	1547.45	1107.45	2007.01	3094.2	1495.9	2007.01		1.59539
4320	A_95_P112417		TA16815_4097		310.279	1386.86	310.279	263.945	343.195	260.904	287.841	287.841	829.612	465.195	494.862	494.862		1.5949
25194	A_95_P111732		CV020354		2664.65	3253.9	2664.65	2629.03	3842.2	2887.61	3823.65	3823.65	4248.36	4236.28	4296.8	4248.36		1.59434
1636	A_95_P187637		TA14391_4097		451.362	298.487	451.362	461.529	244.237	426.779	430.404	426.779	416.424	719.57	760.987	719.57		1.59422
26567	A_95_P024461		AB020590		219.237	543.82	204.237	219.237	295.654	233.654	258.237	258.237	773.466	349.445	338.216	349.445		1.59392
2105	A_95_P204502		TA18079_4097		732.112	916.529	732.112	646.841	1012.59	682.029	829.549	829.549	1530.13	874.404	1166.36	1166.36		1.59315
6766	A_95_P028086		AF154639		1208.82	995.195	1208.82	1287.15	1560.36	1875.99	1190.36	1560.36	1473.76	2190.22	1925.36	1925.36		1.59276
27487	A_95_P195077		AB020590		215.737	506.695	193.57	215.737	272.654	235.029	241.195	241.195	747.237	334.82	343.487	343.487		1.59216
24774	A_95_P147452		EB424659		26938	30089.9	26938	25946.2	32809	26109.5	22502.6	26109.5	42767.5	41714.4	43801.4	42767.5		1.58763
29592	A_95_P005766		TA12138_4097		688.133	764.07	688.133	684.32	705.529	783.82	761.82	761.82	1445.32	1092.2	1034.99	1092.2		1.58719
35855	A_95_P117227		DV160060		1670.4	2175.24	1475.63	1670.4	1773.32	1591.32	1672.95	1672.95	2648.95	2895.03	2561.76	2648.95		1.58581
1079	A_95_P178282		TA12203_4097		14291.7	26927.1	14291.7	13775.8	18747.2	21113	21932.1	21113	20267.3	24791.6	22636	22636		1.58386
38535	A_95_P008676		AJ966358		1011.53	998.174	1090.9	1011.53	1018.28	1162.36	1025.28	1025.28	1759.2	1601.4	1340.67	1601.4		1.58315
1884	A_95_P295973		EB449118		3327.07	8520.45	3100.99	3327.07	5183.07	6109.95	5889.11	5889.11	5266.74	5596.95	4115.57	5266.74		1.583
18274	A_95_P264316		FG637585		152.987	115.737	152.987	187.654	437.091	330.029	318.612	330.029	241.987	458.279	124.82	241.987		1.58175
13211	A_95_P208727		TA19031_4097		14496.3	14496.3	15434.1	14408.7	16709.6	13742.4	14948.4	14948.4	22918.3	18120.6	23475	22918.3		1.58098
35931	A_95_P216887		DW004335		770.82	801.07	770.82	758.487	824.508	746.008	836.32	824.508	1340.9	984.529	1217.99	1217.99		1.58012
1195	A_95_P222862		TA22124_4097		5524.09	16846	5524.09	4893.67	17773.9	9774.4	13178.2	13178.2	11451.2	8722.78	6981.59	8722.78		1.57904
29700	A_95_P134417		EB436667		246.487	228.487	246.487	304.987	228.07	272.133	252.904	252.904	330.154	389.07	389.779	389.07		1.57846
21485	A_95_P004286		EB450495		416.508	420.112	311.279	416.508	465.737	407.695	420.091	420.091	865.862	657.404	612.029	657.404		1.57837
3445	A_95_P315968		FG193826		3242.7	2688.2	3242.7	4008.15	2434.7	3421.65	3753.45	3421.65	3629.55	5157.22	5112.55	5112.55		1.57664
2894	A_95_P005591		TA14421_4097		158.737	154.237	158.737	178.029	144.029	149.279	155.529	149.279	240.237	255.195	250.008	250.008		1.57498
34107	A_95_P213912		TA20149_4097		3797.03	3752.45	4049.4	3797.03	4196.9	3958.74	4082.4	4082.4	6574.7	4872.07	5972.84	5972.84		1.57303
28620	A_95_P118182		DV161197		1859.53	1436.7	1859.53	1897.99	1310.8	2079.45	1955.45	1955.45	2924.61	3708.47	2919.01	2924.61		1.57277
23812	A_95_P286173		FG640953		425.32	485.216	425.32	364.862	514.362	307.82	536.737	514.362	668.529	634.862	705.091	668.529		1.57182
1092	A_95_P271391		EH614342		393.008	393.008	394.966	339.549	641.758	378.049	435.737	435.737	617.612	362.779	623.82	617.612		1.5715
2926	A_95_P115952		DV158428		577.445	577.445	564.029	681.445	855.195	825.57	787.549	825.57	907.404	784.195	1017.82	907.404		1.57141
16236	A_95_P113757		CV021302		347.112	650.779	309.82	347.112	542.029	525.195	510.966	525.195	544.466	510.154	556.716	544.466		1.56856
19981	A_95_P012706		CV020046		1813.86	3640.74	1813.86	1610.53	2703.4	2081.24	1742.15	2081.24	2844.49	3227.28	2481.78	2844.49		1.56819
3733	A_95_P183518		TA13477_4097		1045.24	1059.4	813.237	1045.24	1496.36	1317.2	1476.63	1476.63	1949.53	1639.09	1381.95	1639.09		1.56815
22785	A_95_P221352		TA21802_4097		263.279	449.383	263.279	239.154	387.945	304.487	378.508	378.508	311.154	412.695	517.779	412.695		1.56752
24735	A_95_P144122		EB447274		388.862	415.904	344.32	388.862	623.029	337.008	688.445	623.029	858.362	318.612	609.237	609.237		1.56672
14511	A_95_P282128		AM784687		518.487	651.737	507.737	518.487	734.508	651.029	650.612	651.029	812.029	810.029	881.82	812.029		1.56615
10664	A_95_P033464		AJ632764		252.112	513.445	252.112	246.654	420.57	387.57	451.904	420.57	374.633	394.758	446.32	394.758		1.5658
833	A_95_P163902		EH622965		1755.07	2263.55	1732.38	1755.07	2099.61	1890.07	1897.24	1897.24	3452.99	2747.67	2395.36	2747.67		1.56556
24347	A_95_P130637		EB430685		1167.55	1517.22	1102.74	1167.55	1438.86	1325.36	1387.4	1387.4	2160.2	1746.65	1827.74	1827.74		1.56545
12059	A_95_P201617		EH620516		602.029	859.32	602.029	523.862	769.633	570.695	653.862	653.862	1228.7	733.279	942.299	942.299		1.56521
26169	A_95_P282728		AM840103		205.32	625.987	205.32	185.654	473.82	359.737	383.195	383.195	455.487	321.32	297.383	321.32		1.56497
1735	A_95_P308023		FG640966		14239.3	21270.7	14239.3	13088.6	19016.8	21604.2	22484	21604.2	27316.7	22282.6	16183.5	22282.6		1.56487
13592	A_95_P015376		TA15967_4097		3853.11	3981.59	3853.11	3828.32	3922.82	3967.4	3856.65	3922.82	6028.2	5985.82	6281.61	6028.2		1.5645
17668	A_95_P102522		CV016057		368.737	511.466	368.737	359.82	477.112	364.258	411.758	411.758	605.57	548.529	576.633	576.633		1.56381
23632	A_95_P286973		FG639520		1272.34	1961.42	1083.61	1272.34	1751.2	1454.11	1693.7	1693.7	1292.2	1988.36	2504.17	1988.36		1.56276
31605	A_95_P004401		TA19062_4097		2197.45	2487.92	2197.45	2188.05	2480.84	2154.74	2438.38	2438.38	3433.03	2945.57	3471.32	3433.03		1.56228
21196	A_95_P164272		EH623414		1554.53	1911.7	1554.53	1529.07	1933.7	1450.9	1789.24	1789.24	2426.55	1744.09	2442.86	2426.55		1.56096
33905	A_95_P312593		FG174494		1106.42	1106.42	1008.82	1106.78	1226.82	1075.15	1107.07	1107.07	1726.11	1810.49	1571.7	1726.11		1.56008
7973	A_95_P012206		BP531354		270.049	248.57	270.049	317.445	229.987	281.945	292.091	281.945	374.633	421.237	497.487	421.237		1.55985
29041	A_95_P028341		TA13977_4097		8017.95	16225.9	8017.95	8003.74	15419.1	11399.7	11426.1	11426.1	15411.3	10458.9	12495.3	12495.3		1.55841
32749	A_95_P063495		BP135794		145.029	138.487	145.029	148.32	147.737	146.945	145.529	146.945	296.362	173.362	225.966	225.966		1.55808
380	A_95_P188352		TA14551_4097		1678.05	1552.86	1678.05	1795.49	1615.4	1604.15	1740.4	1615.4	3378.47	2613.74	2601.65	2613.74		1.5576
30683	A_95_P184497		TA13709_4097		76.3618	91.2785	70.8202	76.3618	75.2785	75.7785	71.2785	75.2785	122.404	118.779	90.4452	118.779		1.55547
35069	A_95_P059640		BP134791		526.112	631.404	307.633	526.112	627.195	690.737	443.904	627.195	818.237	827.112	600.029	818.237		1.55525
25976	A_95_P092558		BP531859		181.945	181.945	194.779	153.695	318.987	242.258	278.279	278.279	244.695	312.216	282.966	282.966		1.55523
39553	A_95_P103042		FG143585		1727.78	2207.92	1727.78	1724.17	2229.74	2104.28	1959.2	2104.28	3962.2	2685.82	2379.55	2685.82		1.55449
30521	A_95_P206547		FG158098		3214.26	4216.28	3214.26	3114.32	4319.57	3142.78	3761.45	3761.45	7177.53	4053.03	4993.82	4993.82		1.55365
41880	A_95_P279478		AM829897		2450.11	3492.9	2166.22	2450.11	3824.74	3714.3	3497.65	3714.3	5155.61	3082.82	3804.8	3804.8		1.55291
8883	A_95_P147837		EB643468		519.82	457.487	519.82	600.945	441.883	764.987	515.195	515.195	513.779	807.112	854.341	807.112		1.55268
19560	A_95_P065040		BP136225		585.924	1213.99	585.924	503.695	772.654	560.737	641.737	641.737	1677.95	598.529	909.737	909.737		1.55265
2429	A_95_P145237		EB448827		682.987	665.487	682.987	864.154	900.174	833.758	815.258	833.758	1089.49	1060.4	974.862	1060.4		1.5526
21234	A_95_P133282		EB434655		2582.03	4248.84	2582.03	2547.84	4697.65	3291.53	3930.28	3930.28	3969.24	4007.45	6824.74	4007.45		1.55205
34251	A_95_P038081		BP129174		136.612	182.799	122.32	136.612	237.612	196.799	181.091	196.799	236.57	205.529	211.987	211.987		1.55175
16322	A_95_P007591		S44869		4882.9	4882.9	5000.28	4819.61	5438.78	4386.36	5940.74	5438.78	7016.99	7571.86	8549.7	7571.86		1.55069
37728	A_95_P128677		EB428428		159.57	312.383	159.57	145.487	213.362	276.195	255.029	255.029	263.529	247.404	128.82	247.404		1.55044
38570	A_95_P268106		DV999551		998.612	2152.65	998.612	940.904	1745.22	1357.99	1486.9	1486.9	1799.03	1548.2	1311.51	1548.2		1.55035
15156	A_95_P023791		EB445176		1271.24	2875.28	1191.11	1271.24	1659.49	2183.57	2045.49	2045.49	1967.61	2351.65	1970.78	1970.78		1.55028
43528	A_95_P031966		BP535224		3206.28	2529.84	3531.24	3206.28	3489.15	2750.63	3630.78	3489.15	7234.55	4402.57	4969.32	4969.32		1.54987
25825	A_95_P199627		TA17035_4097		761.008	597.508	780.987	761.008	929.57	861.695	891.716	891.716	1255.53	1179.4	1049.03	1179.4		1.54979
9846	A_95_P247207		EH622095		1408.8	1590.74	1315.2	1408.8	2035.55	1340.32	1523.26	1523.26	2481.49	1851.57	2183.32	2183.32		1.54977
43395	A_95_P127692		EB427243		399.237	388.487	399.237	412.695	487.237	433.841	495.279	487.237	777.945	618.383	617.904	618.383		1.54891
3893	A_95_P103387		CV016481		4423.65	4796.9	4423.65	3906.86	5000.74	5188.74	4837.07	5000.74	7611.86	6351.11	6848.4	6848.4		1.54813
18755	A_95_P283838		FG640266		566.362	479.862	566.362	674.299	473.237	580.945	601.32	580.945	544.466	876.279	1031.63	876.279		1.54721
11407	A_95_P297933		FG639155		3996.74	3996.74	4623.65	3988.61	5036.57	4648.45	4825.82	4825.82	4865.57	6183.72	7981.11	6183.72		1.54719
25286	A_95_P110037		TA18757_4097		463.029	440.862	463.029	535.258	419.404	449.758	354.904	419.404	716.133	753.987	615.029	716.133		1.54663
42694	A_95_P041446		BP130095		427.008	402.216	427.008	604.32	383.195	477.904	437.654	437.654	444.529	725.779	660.237	660.237		1.54619
26312	A_95_P290578		DW000445		9628.53	29786.6	9628.53	8471.11	32088.4	24806.3	23208.9	24806.3	20750.7	14876.1	11549.7	14876.1		1.545
27410	A_95_P023041		TA21640_4097		141.904	141.904	132.654	142.82	167.57	135.945	151.133	151.133	227.737	209.737	219.029	219.029		1.5435
8230	A_95_P222302		EB425723		4818.53	6800.74	4818.53	4463.32	8303.86	5636.78	9258.74	8303.86	7899.34	7431.97	6587.03	7431.97		1.54237
11505	A_95_P104477		CV017036		117.612	153.445	117.612	100.341	112.654	110.82	112.07	112.07	221.904	175.737	181.279	181.279		1.54133
22965	A_95_P144622		EB448085		271.195	279.487	227.299	271.195	290.487	265.154	273.362	273.362	337.029	417.987	453.029	417.987		1.54128
8560	A_95_P123227		DW003095		4488.86	4242.05	4653.24	4488.86	6541.78	4920.65	5084.65	5084.65	6917.74	5959.4	11067.2	6917.74		1.54109
17146	A_95_P193412		EB440070		1981.57	1680.9	1981.57	2045.24	1923.07	2161.09	2553.32	2161.09	3526.65	2661.99	3052.7	3052.7		1.54054
31275	A_95_P017381		EB678857		554.57	683.799	554.57	470.029	645.987	562.57	612.07	612.07	1262.99	854.154	627.945	854.154		1.54021
9808	A_95_P295328		EB445537		443.924	537.841	390.112	443.924	471.883	493.258	495.279	493.258	683.654	589.029	765.029	683.654		1.54002
37365	A_95_P002641		EB444413		3236.49	3236.49	3186.32	3336.78	3241.82	3603.09	3608.63	3603.09	4981.28	4247.78	5013.42	4981.28		1.5391
10417	A_95_P023266		CV020464		1070.03	1081.74	884.799	1070.03	1198.65	1159.17	1224.82	1198.65	1687.82	1646.7	1361.57	1646.7		1.53893
25220	A_95_P106722		CV018028		152.279	151.529	152.279	172.945	178.32	156.07	209.57	178.32	279.237	159.466	234.279	234.279		1.53849
23994	A_95_P102182		CV015908		208.862	208.862	191.633	261.654	227.383	217.32	212.445	217.32	494.091	321.32	278.695	321.32		1.53843
1587	A_95_P037273		BP128961		912.549	722.487	945.529	912.549	882.258	755.133	900.279	882.258	1354.53	1589.15	1403.7	1403.7		1.53821
32127	A_95_P000331		EB424659		47967.4	56925	47967.4	43993.9	59684.9	44525.5	38774.7	44525.5	77230.3	69475	73769.5	73769.5		1.53791
12900	A_95_P225097		EB445854		787.82	1569.32	713.154	787.82	1240.26	1169.05	1148.65	1169.05	1364.28	1198.82	1211.32	1211.32		1.53756
22979	A_95_P132802		EB433514		650.716	1615.4	650.716	614.612	1103.2	1102.92	1104.3	1103.2	1055.05	999.904	950.445	999.904		1.53662
27943	A_95_P137097		EB440831		1632.15	1661.78	1234.07	1632.15	1824.24	1441.59	1650.28	1650.28	2850.05	2506.24	1855.67	2506.24		1.53554
19077	A_95_P222822		TA22116_4097		80.8618	83.1118	80.8618	76.8202	99.9868	79.4035	75.0702	79.4035	242.299	119.82	124.154	124.154		1.53538
13633	A_95_P105552		TA11849_4097		8825.53	12891.2	8727.99	8825.53	11912.7	9298.03	7142.11	9298.03	16826.2	13549.7	12438.8	13549.7		1.53528
17813	A_95_P101878		CN824898		177.674	179.612	149.279	177.674	237.029	206.32	252.904	237.029	272.779	447.32	152.57	272.779		1.53527
785	A_95_P123007		DW002898		4813.67	4107.2	4813.67	5612.99	6428.4	4735.78	5121.86	5121.86	8603.24	5263.03	7388.28	7388.28		1.53485
3210	A_95_P065605		BP136377		373.362	515.487	373.362	303.966	471.445	479.049	689.341	479.049	503.32	572.904	664.029	572.904		1.53445
24879	A_95_P220012		TA21517_4097		463.612	1055.86	463.612	418.987	728.549	713.07	737.445	728.549	723.529	683.362	711.32	711.32		1.5343
40460	A_95_P128277		EB440534		3142.78	6206.01	3142.78	3141.07	4934.24	4837.65	4391.36	4837.65	5187.95	4820.11	3734.28	4820.11		1.53371
43564	A_95_P121357		DW001395		609.341	741.779	609.341	569.654	743.424	521.32	497.529	521.32	1386.01	841.612	933.633	933.633		1.5322
22861	A_95_P214297		DW003320		365.445	596.029	358.633	365.445	472.612	431.591	488.654	472.612	575.32	559.57	511.404	559.57		1.5312
27742	A_95_P106962		CV018146		4578.53	4514.28	4805.9	4578.53	3931.72	4943.11	4990.26	4943.11	7007.95	8152.24	5467.65	7007.95		1.53061
34142	A_95_P105607		CV017536		102.82	102.82	102.404	108.258	102.716	98.9243	99.4868	99.4868	157.591	118.362	157.362	157.362		1.53046
2854	A_95_P215257		DV158047		104.695	139.445	104.695	95.0493	129.112	121.654	143.529	129.112	173.57	125.487	160.133	160.133		1.52951
41585	A_95_P148237		EB677480		425.779	425.779	452.737	423.82	509.716	467.841	498.195	498.195	651.029	459.654	716.862	651.029		1.52903
12269	A_95_P136362		FG174251		208.029	300.779	197.529	208.029	213.362	204.612	220.57	213.362	408.862	318.07	275.07	318.07		1.52897
28175	A_95_P283493		EB427369		6766.61	6910.15	6766.61	5953.53	8233.45	6271.95	7809.11	7809.11	11621	7551.78	10345	10345		1.52883
17362	A_95_P016221		EB431066		887.633	1016.59	887.633	875.445	991.091	1655.01	1243.7	1243.7	1356.88	1466.05	1294.26	1356.88		1.52865
11549	A_95_P106487		CV017919		2597.95	3073.76	2597.95	2335.95	3161.57	2347.95	2061.59	2347.95	4022.9	3563.49	3969.9	3969.9		1.52809
1552	A_95_P026906		TA11920_4097		35839.2	35839.2	39851.8	35237.6	45791	41714.4	54250.1	45791	54740.6	55326.4	41669.6	54740.6		1.52739
37748	A_95_P117547		DV160492		448.612	477.404	448.612	412.695	685.404	548.112	703.237	685.404	578.341	685.07	711.32	685.07		1.52709
10759	A_95_P003171		TA11850_4097		33238.7	44183.4	33238.7	27853.3	40742.5	29402.4	25802.5	29402.4	54183.2	40818.2	50748.8	50748.8		1.5268
11171	A_95_P014526		TA16228_4097		2802.86	1996.2	2901.32	2802.86	1125.82	2645.82	2879.78	2645.82	2419.86	4462.97	4278.61	4278.61		1.52652
4154	A_95_P036738		BP128812		1174.36	1174.36	1105.67	1579.11	1281.74	1519.49	1369.61	1369.61	1198.78	1792.61	1844.03	1792.61		1.52646
28856	A_95_P161357		EH617763		1020.4	1137.57	1020.4	1002.01	1287.26	1146.97	1489.82	1287.26	1627.86	1243.61	1557.55	1557.55		1.52641
40721	A_95_P107255		CV020971		63.2785	63.2785	66.4452	63.2368	101.862	72.9035	64.7785	72.9035	96.5285	75.7785	171.279	96.5285		1.52545
25234	A_95_P176822		TA11798_4097		389.237	334.029	389.237	432.862	466.383	382.383	436.404	436.404	593.57	356.487	653.32	593.57		1.52496
24905	A_95_P196332		EB428726		8071.28	7040.15	8976.28	8071.28	10101.3	9799.03	10106.4	10101.3	10846.8	12294	13868	12294		1.52318
9906	A_95_P219777		BP134670		7052.24	7052.24	6610.57	7321.53	8676.45	8301.05	7329.32	8301.05	10739.8	8130.57	12170.6	10739.8		1.52289
456	A_95_P017091		AB204830		83.3618	81.6118	83.3618	111.904	84.6535	81.1327	100.112	84.6535	149.716	104.279	126.82	126.82		1.52132
38947	A_95_P008356		TA15587_4097		16909.4	25459.2	16909.4	14031.1	19693	21080.7	22112.9	21080.7	25713.3	26501.3	17467.7	25713.3		1.52065
26494	A_95_P240144		AJ966359		2005.47	2242.86	2005.47	1951.86	2763.11	2179.78	2349.4	2349.4	4919.59	3046.45	2659.4	3046.45		1.51907
15534	A_95_P211672		TA19666_4097		219.279	214.529	219.279	231.57	222.737	216.279	224.945	222.737	332.966	276.362	332.883	332.883		1.51808
7784	A_95_P099993		BP535160		1023.4	1023.4	999.237	1202.99	1473.05	1393.72	1425.24	1425.24	1553.45	1511.11	1822.61	1553.45		1.51792
37668	A_95_P233959		DV999223		5979.86	8152.24	5970.9	5979.86	7077.45	6351.95	6575.99	6575.99	9070.36	10412.4	7418.65	9070.36		1.51682
23960	A_95_P226425		EB437833		1678.05	1250.82	1678.05	1802.95	1182.65	2178.57	1456.2	1456.2	1733.88	2545.01	2549.49	2545.01		1.51665
19409	A_95_P202337		TA17612_4097		2569.63	3132.2	2569.63	1827.59	3366.82	2553.32	4648.84	3366.82	4470.32	3895.99	2829.67	3895.99		1.51616
5169	A_95_P028976		EB446413		2093.95	2093.95	2045.78	2317.82	2711.45	2534.07	2615.86	2615.86	3174.11	2699.99	3871.65	3174.11		1.51585
26078	A_95_P112882		CV020900		561.945	601.82	494.424	561.945	657.07	644.237	642.383	644.237	940.529	704.674	851.82	851.82		1.51584
33351	A_95_P209547		FG645573		569.529	569.529	532.737	628.279	745.362	742.404	671.195	742.404	1060.57	810.841	863.216	863.216		1.51567
20475	A_95_P130137		TA16773_4097		1909.99	2774.82	1909.99	1896.3	2254.61	2605.84	2643.05	2605.84	3049.95	2893.92	2421.45	2893.92		1.51515
13774	A_95_P076795		FG637585		107.904	84.3618	107.904	130.695	257.07	201.674	207.216	207.216	163.487	281.112	96.1952	163.487		1.51512
36792	A_95_P162052		EH620798		1625.9	1625.9	1713.65	1455.78	1648.32	1659.11	1859.53	1659.11	2574.2	2463.28	2115.24	2463.28		1.51502
39495	A_95_P106532		CV017937		146.945	139.945	173.195	146.945	113.07	140.924	107.904	113.07	192.07	227.445	222.362	222.362		1.51323
3691	A_95_P017231		EB443562		739.154	739.154	688.133	759.133	846.987	726.674	764.945	764.945	1261.55	954.07	1118.15	1118.15		1.51275
9810	A_95_P299633		FG645179		230.049	225.258	230.049	284.945	256.029	249.779	248.279	249.779	347.82	360.237	344.362	347.82		1.51194
16128	A_95_P240364		DQ152918		373.362	367.091	373.362	407.987	408.779	399.591	395.112	399.591	503.758	564.487	625.883	564.487		1.5119
40442	A_95_P134697		EB437371		676.862	1250.09	676.862	675.529	948.945	1003.32	1007.65	1003.32	1023.24	1028.74	822.82	1023.24		1.51174
31007	A_95_P263131		FG640232		3087.32	2958.53	3386.84	3087.32	3057.9	2997.36	3133.17	3057.9	4666.67	3771.7	4861.7	4666.67		1.51156
30956	A_95_P110052		CV019567		17498.4	19372.8	17498.4	16699.2	23980.4	20326.7	21182.8	21182.8	28140	26444.9	18892.6	26444.9		1.51127
15496	A_95_P196392		TA16328_4097		971.154	947.862	971.154	1031.24	976.612	1020.47	1068.65	1020.47	1490.95	1467.32	1313.11	1467.32		1.5109
37874	A_95_P205257		EH619597		961.174	961.174	971.904	887.216	984.633	1118.86	997.487	997.487	1466.45	1325.86	1452.01	1452.01		1.51066
8788	A_95_P222837		EB428872		331.32	418.862	263.07	331.32	443.987	327.862	422.82	422.82	500.487	631.362	365.445	500.487		1.51058
31441	A_95_P145757		EB449498		1739.53	1684.74	1739.53	1914.65	1878.45	1951.45	1897.57	1897.57	2899.99	2627.59	2142.28	2627.59		1.51052
24556	A_95_P207067		EB451448		6667.2	9926.49	6629.24	6667.2	9033.82	7861.03	9146.36	9033.82	10800.9	10069.9	7862.65	10069.9		1.51037
213	A_95_P232369		BP531560		567.133	343.591	567.133	618.987	334.216	620.654	524.404	524.404	418.862	856.445	865.341	856.445		1.51013
39292	A_95_P179097		TA12426_4097		704.883	825.695	704.883	622.904	798.695	724.779	819.82	798.695	1655.99	1064.28	1060.49	1064.28		1.50987
7172	A_95_P120132		DV999870		100.07	96.5285	100.07	104.695	100.487	97.1743	99.4868	99.4868	151.07	164.195	124.82	151.07		1.50964
38224	A_95_P209942		TA19295_4097		318.07	351.612	305.237	318.07	333.07	318.404	360.549	333.07	754.82	480.112	392.029	480.112		1.50945
36461	A_95_P130872		EB430982		2238.53	2181.15	2408.05	2238.53	2485.32	3151.9	3327.07	3151.9	2679.65	3516.55	3378.13	3378.13		1.50909
40206	A_95_P010836		TA11797_4097		679.07	592.904	679.07	725.195	823.487	704.466	732.862	732.862	1074.24	701.862	1024.34	1024.34		1.50845
24987	A_95_P011316		TA14461_4097		1902.53	3092.53	1902.53	1537.32	3596.45	2278.45	2209.03	2278.45	4285.78	2239.86	2868.99	2868.99		1.50799
14785	A_95_P267431		DV160187		1110.32	1007.4	1110.32	1216.92	1150.97	1172.88	1214.86	1172.88	1333.82	1673.78	1773.53	1673.78		1.50747
10450	A_95_P118282		DV161293		1314.28	1015.95	1314.28	1341.24	1414.3	1383.11	1629.4	1414.3	1192.4	1980.61	2132.24	1980.61		1.507
24524	A_95_P124337		DW004194		1388.32	1388.32	1314.28	1475.42	1604.32	1392.53	1430.86	1430.86	2480.47	1888.67	2091.65	2091.65		1.50661
4985	A_95_P152902		EB683232		595.049	784.945	575.008	595.049	755.133	576.654	606.362	606.362	896.383	656.945	912.737	896.383		1.5064
5390	A_95_P008861		TA18959_4097		59.8202	60.9035	59.8202	59.0285	62.0702	60.1118	63.2785	62.0702	185.966	90.0493	85.5702	90.0493		1.50533
36151	A_95_P231039		AB204831		103.945	120.82	93.9868	103.945	177.32	133.945	129.57	133.945	175.404	81.9452	156.445	156.445		1.50507
6021	A_95_P086600		BP529580		226.445	210.445	226.445	245.029	225.174	241.154	258.237	241.154	341.237	308.279	340.654	340.654		1.50435
20642	A_95_P220187		TA21556_4097		107.445	99.2368	115.404	107.445	141.904	142.862	130.654	141.904	161.591	182.82	141.779	161.591		1.50394
9482	A_95_P219057		EB449531		12831.9	32767.6	12831.9	10184.7	24542.2	20468.2	21785.2	21785.2	26297.3	19290.5	16562.1	19290.5		1.50333
21122	A_95_P189262		AJ966358		1755.07	1749.99	1916.65	1755.07	1712.28	1838.51	1870.2	1838.51	3041.8	2464.15	2638.24	2638.24		1.50321
21446	A_95_P028726		EB435748		2678.59	4295.7	2678.59	2555.15	3953.86	3794.15	4105.01	3953.86	3615.7	4025.15	4070.61	4025.15		1.50271
20067	A_95_P284188		FG635582		1803.26	1755.07	1803.26	2324.65	1497.2	1967.4	1823.03	1823.03	1702.11	2709.36	2715.7	2709.36		1.50248
8009	A_95_P202117		TA17566_4097		15244.1	33528.6	15244.1	14756.3	27301.3	26253.6	28991.7	27301.3	29693.6	21342.2	22888.9	22888.9		1.50149
30273	A_95_P107092		DW000894		52337.9	52337.9	48385	64050.8	65061	63204.4	60026.9	63204.4	83164.9	78553.5	77230.3	78553.5		1.50089
22390	A_95_P237389		Z16404		14152.7	22201.1	14152.7	12115.1	16853.6	18030.6	18998.9	18030.6	22546.6	21238.3	16820.3	21238.3		1.50065
41778	A_95_P123847		DW003734		1019.13	2071.97	1019.13	769.737	1524.59	1313.32	1551.67	1524.59	1535.8	1529.32	1212.49	1529.32		1.50061
12919	A_95_P089068		TA18070_4097		384.32	512.529	384.32	370.779	703.799	528.362	719.904	703.799	631.445	542.904	576.633	576.633		1.5004
19146	A_95_P283398		AB279612		826.508	909.445	703.049	826.508	1099.22	890.966	1206.32	1099.22	1306.32	1239.59	981.945	1239.59		1.49979
24223	A_95_P308948		FG644146		205.654	255.029	190.904	205.654	219.987	223.779	215.279	219.987	308.362	252.82	417.154	308.362		1.49942
18328	A_95_P033269		AJ344594		149.695	169.154	128.445	149.695	164.383	136.445	167.112	164.383	286.466	208.112	224.362	224.362		1.49879
6245	A_95_P183737		TA13525_4097		10176.9	10176.9	10036.3	10687.6	10782.5	10107.8	11107	10782.5	18308.8	12068.2	15250.4	15250.4		1.49853
20775	A_95_P105077		TA16781_4097		355.695	355.695	337.487	363.904	376.695	396.008	399.716	396.008	532.987	552.279	423.883	532.987		1.49844
11526	A_95_P051401		BP132636		136.612	169.154	118.424	136.612	162.862	162.279	191.695	162.862	180.82	204.57	250.008	204.57		1.49746
32467	A_95_P021251		EH623899		1159.22	1461.61	1131.05	1159.22	1210.65	1109.13	1239.59	1210.65	1766.76	1458.74	1735.49	1735.49		1.49712
5903	A_95_P201032		EB679764		2949.61	3369.61	2894.82	2949.61	3391.65	3049.36	3239.95	3239.95	4567.2	3812.45	4415.74	4415.74		1.49706
14597	A_95_P155642		FG642661		184.612	263.07	154.716	184.612	201.091	169.32	179.695	179.695	639.529	276.362	252.279	276.362		1.49699
32081	A_95_P147447		EB451880		1297.63	2404.65	1166.67	1297.63	2363.36	1704.53	1503.95	1704.53	3657.67	1942.15	1874.7	1942.15		1.49669
1296	A_95_P131062		EB431203		1492.61	1665.03	1492.61	1289.05	1544.78	1045.86	1211.49	1211.49	3775.74	1588.49	2233.09	2233.09		1.4961
33459	A_95_P146167		EB450134		3934.49	3587.95	3934.49	4505.95	3198.42	3695.24	3827.82	3695.24	3252.32	5885.03	5888.45	5885.03		1.49576
13003	A_95_P106782		CV018057		5499.36	7301.2	5499.36	4550.88	6579.74	4673.28	4088.07	4673.28	8819.88	6705.28	8222.2	8222.2		1.49512
3271	A_95_P194537		TA15917_4097		3019.47	5151.9	3019.47	2545.01	4872.49	3740.01	5596.32	4872.49	4704.36	4510.86	3798.95	4510.86		1.49393
27073	A_95_P272071		AM796314		263.841	678.112	263.841	255.737	523.737	465.716	513.424	513.424	420.57	394.154	393.216	394.154		1.49391
30252	A_95_P197592		TA16597_4097		96.6952	93.2368	103.924	96.6952	148.904	148.862	189.82	148.904	130.508	153.695	144.445	144.445		1.49382
2665	A_95_P189097		TA14718_4097		3534.15	7330.9	3429.7	3534.15	4381.11	5672.11	5465.7	5465.7	5277.49	6198.4	5275.99	5277.49		1.49328
803	A_95_P106277		CV017834		110.279	134.404	106.112	110.279	115.112	105.612	109.549	109.549	171.862	164.654	156.445	164.654		1.49307
27508	A_95_P014836		TA16067_4097		5066.9	6562.15	5066.9	4762.7	5820.32	5323.36	5399.03	5399.03	7561.49	8273.78	6707.95	7561.49		1.49233
24929	A_95_P128407		DW000208		507.237	689.612	436.404	507.237	570.82	652.987	652.029	652.029	791.737	756.945	549.904	756.945		1.49229
34412	A_95_P042156		BP130285		206.945	289.82	206.945	176.049	277.445	259.091	344.737	277.445	304.07	316.112	308.82	308.82		1.49228
12874	A_95_P049876		BP132267		818.779	1523.15	752.237	818.779	1129.15	1391.86	1321.24	1321.24	1178.82	1665.24	1221.76	1221.76		1.49217
28582	A_95_P063365		BP135763		307.008	307.008	288.195	370.779	310.508	410.654	342.487	342.487	429.779	457.924	496.654	457.924		1.49157
33464	A_95_P103172		FG636567		594.987	594.987	577.945	645.987	614.695	537.737	567.383	567.383	887.299	567.695	1355.86	887.299		1.49129
35336	A_95_P159072		EH617015		615.029	508.612	615.029	753.779	741.258	557.904	726.737	726.737	708.799	917.133	1183.2	917.133		1.4912
8137	A_95_P290588		DW000470		155.57	187.654	155.57	151.716	132.612	134.779	140.57	134.779	231.862	279.674	212.487	231.862		1.4904
19361	A_95_P141582		EB445269		129.362	129.362	140.487	118.237	128.57	111.362	130.154	128.57	192.779	184.612	211.32	192.779		1.49023
23630	A_95_P217502		AY485932		7564.45	9722.32	7035.11	7564.45	10412.4	8423.49	8927.99	8927.99	11272.7	8246.07	11677.2	11272.7		1.49022
20602	A_95_P029936		TC12987		1866.36	1866.36	1784.28	1929.74	1847.78	2265.2	2382.78	2265.2	2069.32	2780.45	2899.36	2780.45		1.48977
9519	A_95_P102027		TA14083_4097		1165.61	1165.61	931.279	1372.57	1222.4	1113.36	1064.4	1113.36	2386.61	1736.42	1420.07	1736.42		1.48971
35848	A_95_P185872		TA14008_4097		107.862	107.862	94.4035	119.029	111.362	113.737	110.779	111.362	141.883	160.654	239.987	160.654		1.48944
34452	A_95_P267686		AM843346		634.654	576.424	636.737	634.654	493.07	805.945	541.112	541.112	619.029	945.237	1147.4	945.237		1.48937
33627	A_95_P228559		DW000894		112.008	115.737	112.008	111.904	101.862	116.404	123.737	116.404	149.716	181.862	166.82	166.82		1.48936
25417	A_95_P156987		FG639155		3139.61	3139.61	3881.2	3022.95	3954.78	3429.47	3347.07	3429.47	3565.53	4675.24	5939.86	4675.24		1.48911
33942	A_95_P307543		FG638665		236.883	253.987	236.883	231.195	286.049	364.695	289.279	289.279	352.57	280.195	436.029	352.57		1.48837
29379	A_95_P033679		AJ632895		1942.78	1968.88	1676.4	1942.78	1891.65	1934.82	2640.65	1934.82	2394.97	2890.32	2947.15	2890.32		1.48773
33921	A_95_P126712		EB426048		312.445	402.216	258.445	312.445	409.987	384.57	356.174	384.57	512.487	292.737	464.674	464.674		1.48722
12658	A_95_P315988		FG200239		3433.95	2653.99	3433.95	4655.32	3982.4	5775.61	3736.55	3982.4	3196.63	5106.61	5694.26	5106.61		1.4871
24628	A_95_P105422		TA11797_4097		3262.36	3122.36	3262.36	3707.78	4194.4	3300.4	3348.24	3348.24	5454.07	3462.36	4848.03	4848.03		1.48605
30993	A_95_P088693		BP530179		287.674	281.383	316.112	287.674	303.799	239.216	302.32	302.32	427.341	315.362	468.695	427.341		1.4855
28128	A_95_P254654		EH620516		514.362	746.695	514.362	442.633	682.32	457.112	581.383	581.383	1078.51	619.07	763.904	763.904		1.48515
15601	A_95_P208557		TA18994_4097		993.737	784.945	993.737	1089.07	784.945	958.07	879.424	879.424	1117.36	1475.42	1540.99	1475.42		1.48472
28810	A_95_P272721		EB677452		632.154	542.633	632.154	751.362	614.695	668.362	762.862	668.362	733.32	938.174	1230.63	938.174		1.48409
30195	A_95_P213267		AB073628		682.654	693.862	560.404	682.654	608.32	651.029	793.987	651.029	1168.11	1012.95	916.112	1012.95		1.48384
25053	A_95_P151492		EB681707		2393.65	2406.49	2393.65	2176.11	2246.65	2745.13	2809.01	2745.13	3280.38	3794.15	3548.53	3548.53		1.48247
43256	A_95_P104832		CV017188		1395.32	1677.15	1383.67	1395.32	1612.17	1600.51	62.2368	1600.51	2068.15	1818.24	2337.78	2068.15		1.48221
22819	A_95_P162507		EH621471		109.487	109.487	109.237	115.299	131.904	109.987	130.654	130.654	162.258	129.987	170.612	162.258		1.48198
27400	A_95_P207372		TA18725_4097		2383.86	2365.57	2383.86	2754.95	2732.09	2577.17	2716.4	2716.4	3532.42	3340.32	3760.2	3532.42		1.48181
19000	A_95_P005381		TA12487_4097		4538.9	5504.45	4313.24	4538.9	5539.53	4729.4	4749.61	4749.61	9186.45	6723.53	5828.11	6723.53		1.48131
2638	A_95_P268886		DW003433		1329.11	1329.11	1212.53	1698.86	1367.01	1422.07	1387.61	1387.61	1347.99	1966.76	2094.65	1966.76		1.47975
31715	A_95_P082265		BP528469		168.799	214.529	166.612	168.799	172.529	148.862	154.279	154.279	319.279	249.737	249.07	249.737		1.47949
42134	A_95_P201007		TA17333_4097		348.612	346.695	361.904	348.612	444.529	341.945	348.445	348.445	620.174	425.612	515.508	515.508		1.47874
15154	A_95_P033639		AJ632879		1292.65	2333.78	1247.88	1292.65	1712.28	1923.34	1685.45	1712.28	2022.65	1911.28	1466.45	1911.28		1.47857
3875	A_95_P281993		AM784928		2003.74	1691.24	2210.32	2003.74	1481.4	1912.15	2515.01	1912.15	2162.7	2961.57	3728.95	2961.57		1.47802
15980	A_95_P019171		EB432140		566.049	427.008	708.737	566.049	459.654	579.154	632.445	579.154	647.779	867.445	836.612	836.612		1.47798
2370	A_95_P242412		DQ460107		203.445	239.924	200.174	203.445	281.07	253.237	303.966	281.07	350.924	300.57	261.779	300.57		1.4774
33800	A_95_P190547		EB425754		9253.05	14073.4	9025.28	9253.05	11740.8	10545.8	11489.3	11489.3	13667.2	13883.7	12337.7	13667.2		1.47704
15918	A_95_P277133		AM844661		316.112	293.049	316.112	338.487	257.07	303.32	313.82	303.32	272.779	502.987	466.862	466.862		1.47689
28657	A_95_P033784		TA11649_4097		1574.32	1574.32	3207.65	1342.61	1821.47	1303.22	2701.57	1821.47	2104.11	2324.32	3352.2	2324.32		1.4764
30216	A_95_P005781		CV020011		1470.28	1200.4	1683.11	1470.28	1536.84	1456.2	1899.49	1536.84	2226.95	1587.4	2170.61	2170.61		1.47633
17456	A_95_P270741		AM832190		2791.61	2247.67	2791.61	3021.11	2155.82	2982.61	3169.59	2982.61	2588.2	4120.95	5248.61	4120.95		1.47619
31233	A_95_P017386		TA22029_4097		997.279	997.279	927.654	1094.11	1089.38	1047.11	977.362	1047.11	1496.15	1471.82	1268.15	1471.82		1.47584
2164	A_95_P186412		TA14122_4097		899.695	852.279	899.695	1617.9	1488.15	1566.13	1730.82	1566.13	779.445	1327.49	1646.57	1327.49		1.47549
27443	A_95_P125087		FG138878		2376.45	2448.4	2376.45	2054.03	2519.03	2498.99	2632.82	2519.03	3506.36	2210.7	3765.61	3506.36		1.47547
4013	A_95_P113387		TA21746_4097		256.32	256.32	206.945	265.154	224.029	296.195	247.237	247.237	392.029	378.154	276.57	378.154		1.47532
34876	A_95_P126067		EB425278		828.529	828.529	822.529	1025.07	835.779	1040.49	858.737	858.737	1535.8	1222.32	1102.78	1222.32		1.47529
29356	A_95_P185727		TA13977_4097		6942.7	14568.1	6809.11	6942.7	13238.5	10057.5	9839.07	10057.5	13599.9	9256.9	10241.9	10241.9		1.47521
25158	A_95_P103362		FG169086		9935.86	9311.7	11286.4	9935.86	10661.4	12264.4	10693.9	10693.9	13606.2	15349.6	14656.2	14656.2		1.47508
6810	A_95_P159222		EH617180		656.695	821.758	656.695	582.029	1569.32	1996.38	2229.2	1996.38	968.654	966.362	1140.65	968.654		1.47504
4788	A_95_P202527		TA17655_4097		2576.95	5465.7	2576.95	2450.78	3594.53	4079.28	4133.47	4079.28	3213.15	4846.32	3800.53	3800.53		1.47482
25584	A_95_P216942		EB681877		157.237	159.32	152.987	157.237	225.487	247.091	221.258	225.487	190.029	231.862	244.362	231.862		1.4746
16616	A_95_P144247		EB447407		689.091	899.862	680.279	689.091	1023.55	784.32	877.508	877.508	1048.65	779.154	1015.95	1015.95		1.47433
17275	A_95_P122362		DW002355		770.862	2395.59	660.029	770.862	738.07	661.32	724.945	724.945	1201.74	1102.65	1136.28	1136.28		1.47404
43795	A_95_P304403		FG158815		1277.88	1275.92	1324.95	1277.88	1580.76	1547.7	1457.47	1547.7	2434.34	228.216	1882.59	1882.59		1.47321
27395	A_95_P149067		EB678722		292.904	605.737	292.904	279.404	468.32	439.841	455.195	455.195	438.362	379.924	431.445	431.445		1.47299
31446	A_95_P049636		TA18960_4097		407.362	435.883	407.362	392.258	470.904	406.612	384.404	406.612	644.862	362.779	600.029	600.029		1.47296
26137	A_95_P163307		EH622304		81.3618	205.779	79.4035	81.3618	112.654	106.487	108.987	108.987	135.904	116.362	119.82	119.82		1.47268
21944	A_95_P259611		FG166019		682.508	920.508	682.508	678.445	1116.65	772.654	1062.28	1062.28	1191.2	858.404	1004.61	1004.61		1.47194
37492	A_95_P008351		AB018441		6572.2	8921.49	6303.32	6572.2	7168.15	6787.49	6157.74	6787.49	11574	9673.49	7169.95	9673.49		1.47188
37059	A_95_P200752		TA17274_4097		1830.53	2923.57	1367.53	1830.53	1598.86	2440.24	2817.74	2440.24	2693.7	2848.05	1337.07	2693.7		1.47154
39964	A_95_P177442		AY220080		32710.2	32509.1	32710.2	33439.6	40270.8	41232	39091.4	40270.8	48129.5	52101.7	35839.2	48129.5		1.47139
41858	A_95_P146717		TA17708_4097		838.362	838.362	900.049	813.57	956.154	900.695	925.612	925.612	1553.45	1233.32	1032.61	1233.32		1.47111
559	A_95_P136152		EB439783		1761.15	1539.82	1761.15	1997.82	1965.74	1955.15	2301.82	1965.74	2378.53	3064.78	2590.78	2590.78		1.47107
22848	A_95_P003136		TA18899_4097		3879.09	2568.05	3879.09	4395.4	4576.53	5304.2	4637.78	4637.78	6724.99	5704.99	4736.99	5704.99		1.4707
11481	A_95_P004691		TA15684_4097		1365.4	1416.28	1365.4	1296.45	1210.65	1577.78	1575.09	1575.09	1659.11	2007.65	2045.49	2007.65		1.47037
40771	A_95_P230574		DV999819		884.216	836.883	884.216	965.466	891.008	960.112	1053.3	960.112	1415.45	1195.15	1299.74	1299.74		1.46993
11832	A_95_P158912		FG643060		364.862	413.07	334.654	364.862	474.82	458.612	380.529	458.612	536.195	417.07	544.758	536.195		1.46958
21291	A_95_P159082		EH617029		63.6535	69.3618	62.4035	63.6535	62.6118	62.8618	62.2368	62.6118	111.487	93.5285	74.2368	93.5285		1.46934
14275	A_95_P105132		CV017312		144.404	151.529	136.258	144.404	146.737	144.487	131.841	144.487	212.133	144.445	285.154	212.133		1.46903
11301	A_95_P115112		DQ350359		160.07	199.529	160.07	123.945	228.07	158.716	256.466	228.07	234.966	205.82	289.279	234.966		1.46789
7539	A_95_P114372		CV021563		9700.15	11046.6	9700.15	8778.49	11634.4	8761.15	7485.74	8761.15	15163.1	12996.4	14234.2	14234.2		1.46742
1923	A_95_P028561		X97945		1174.15	1144.36	1174.15	1410.4	1011.03	1237.24	1150.34	1150.34	1722.4	1630.2	1764.2	1722.4		1.46693
6977	A_95_P265971		BP532939		86.1535	93.2368	76.9452	86.1535	66.4452	73.8202	61.8202	66.4452	126.32	130.487	86.7785	126.32		1.46622
41044	A_95_P017751		TA14229_4097		12485.9	16190.2	12485.9	7908.15	18406.4	10741.5	24498.5	18406.4	18302.1	14631.1	18514	18302.1		1.46582
19653	A_95_P159202		EH617160		218.924	199.112	228.216	218.924	197.029	262.32	271.487	262.32	320.862	329.029	204.529	320.862		1.46563
3052	A_95_P032701		AF049351		7166.78	7166.78	7136.74	7874.4	7098.53	7755.11	9383.03	7755.11	10500.7	10060.2	11378.4	10500.7		1.46518
21016	A_95_P181577		TA13013_4097		604.612	686.237	602.029	604.612	769.633	563.445	638.445	638.445	1643.86	885.862	554.112	885.862		1.46517
20180	A_95_P144692		EB448193		19372.8	16173.7	19372.8	21985.4	18819.4	23363.9	25000.2	23363.9	26705.8	29603.1	28382.4	28382.4		1.46506
28692	A_95_P192712		TA15514_4097		67.1118	67.1118	66.8618	77.8618	73.8618	69.1952	71.2785	71.2785	146.154	98.3202	75.5702	98.3202		1.46502
19459	A_95_P102072		CN949770		18138.7	13614	18138.7	32025.8	27446.2	35006.6	24451.8	27446.2	19443.1	26565	36285.8	26565		1.46455
362	A_95_P185032		DV999884		1346.67	2136.82	1224.47	1346.67	1807.15	2502.9	2281.95	2281.95	1972.03	2291.76	1821.07	1972.03		1.46437
16934	A_95_P190712		TA15074_4097		9478.32	9009.49	9478.32	10451.5	10321.5	10387.3	10279.8	10321.5	12813.8	13877.4	14057.2	13877.4		1.46412
15681	A_95_P156817		EH614813		881.404	1521.4	881.404	609.487	1327.24	971.279	558.529	971.279	2492.03	693.862	1290.28	1290.28		1.46389
2477	A_95_P072980		BP526095		391.945	247.466	391.945	394.445	380.154	353.779	476.237	380.154	517.737	573.737	793.487	573.737		1.46382
29098	A_95_P239094		AY235426		215.279	209.654	215.279	235.695	223.112	227.154	229.799	227.154	324.945	263.279	314.987	314.987		1.46316
9636	A_95_P207032		DV999819		1817.51	1574.32	1817.51	1939.2	1559.28	1923.34	2011.24	1923.34	2658.2	2073.86	2788.92	2658.2		1.46255
14854	A_95_P306068		FG644238		158.695	224.779	153.445	158.695	205.779	164.654	192.799	192.799	272.779	187.633	231.987	231.987		1.46184
3868	A_95_P078870		BP527627		132.737	192.737	124.341	132.737	154.445	171.466	163.237	163.237	193.987	212.216	173.362	193.987		1.46144
16639	A_95_P108662		CV018941		169.362	195.154	150.258	169.362	186.841	182.529	177.237	182.529	247.466	199.487	264.404	247.466		1.46117
15652	A_95_P109322		AB020590		302.341	799.904	302.341	281.154	402.07	342.841	340.445	342.841	1048.03	441.737	425.32	441.737		1.46106
6553	A_95_P259086		FG201266		206.945	261.779	206.945	204.945	265.674	245.529	225.445	245.529	386.029	302.279	293.112	302.279		1.46067
9763	A_95_P268421		FG153566		116.362	132.57	116.362	114.279	132.612	101.904	102.362	102.362	212.133	145.445	169.945	169.945		1.46049
9460	A_95_P136212		EB440040		1866.36	1866.36	1813.28	2312.65	2418.7	2065.82	2055.09	2065.82	3407.49	2333.78	2725.38	2725.38		1.46026
41924	A_95_P118697		DV161771		205.654	205.112	239.987	205.654	223.112	208.32	221.612	221.612	300.154	336.237	239.154	300.154		1.45951
6522	A_95_P006791		EB431366		278.82	318.529	273.904	278.82	363.904	270.32	292.57	292.57	547.029	278.674	406.904	406.904		1.45938
25331	A_95_P155617		EG650167		678.779	1138.4	678.779	546.904	872.737	835.445	970.695	872.737	990.57	1097.2	909.737	990.57		1.45934
18975	A_95_P014821		TA16532_4097		101.841	134.404	101.841	86.9868	125.32	90.0702	94.1535	94.1535	219.112	83.3618	148.591	148.591		1.45905
39316	A_95_P036093		BP128637		1925.95	1641.07	2443.99	1925.95	1802.24	1960.34	1876.61	1876.61	2809.8	3047.9	2084.38	2809.8		1.45892
18571	A_95_P305843		FG634651		68.7785	71.9452	67.6118	68.7785	69.8202	70.1118	68.4452	69.8202	129.508	89.5702	100.299	100.299		1.45829
14740	A_95_P146322		EB450324		337.029	360.237	311.799	337.029	406.32	415.862	375.799	406.32	546.654	487.924	491.466	491.466		1.45823
32762	A_95_P004706		EH623844		70.2368	80.2368	68.1952	70.2368	67.9868	62.3618	66.4452	66.4452	167.112	94.6535	102.404	102.404		1.45797
5562	A_95_P153907		EB684080		201.695	208.862	195.424	201.695	297.174	234.612	316.299	297.174	293.883	322.841	281.883	293.883		1.45706
32080	A_95_P121007		DW000974		128.445	284.549	127.987	128.445	203.258	192.279	183.508	192.279	222.945	186.987	136.445	186.987		1.45577
35009	A_95_P216657		TA20753_4097		1274.9	1524.15	1274.9	1144.99	1547.57	1182.97	1119.11	1182.97	3730.67	1665.24	1855.67	1855.67		1.45554
37300	A_95_P002131		FG642019		968.32	1089.99	968.32	860.737	1154.2	1153.65	1182.82	1154.2	1554.74	1408.57	1132.76	1408.57		1.45465
23080	A_95_P028601		TA18960_4097		519.82	562.57	519.82	500.779	576.737	528.758	506.112	528.758	816.904	494.091	756.112	756.112		1.45456
22804	A_95_P225782		EB441940		1528.65	1342.49	1528.65	1738.7	1350.7	1588.24	1584.51	1584.51	2419.86	2090.09	2223.2	2223.2		1.45435
24163	A_95_P182197		TA13157_4097		4502.4	6719.07	4502.4	3867.9	5340.24	5664.28	6141.78	5664.28	6545.32	6831.28	5543.47	6545.32		1.45374
24692	A_95_P194532		EB426113		4941.24	8734.45	4941.24	4446.63	7271.24	6043.11	8553.95	7271.24	7553.65	7181.99	5357.95	7181.99		1.45348
32157	A_95_P119627		DV999078		1040.4	2083.42	1037.15	1040.4	1599.34	1432.78	1293.22	1432.78	1803.53	1511.8	1075.07	1511.8		1.45309
1908	A_95_P239144		FG164149		3331.74	3748.34	3331.74	2957.99	4827.07	4422.28	4820.11	4820.11	4363.36	4840.57	5495.38	4840.57		1.45287
12224	A_95_P153137		TA19273_4097		1599.22	1663.57	1561.78	1599.22	2110.86	2075.55	2408.92	2110.86	1862.57	2322.59	4060.47	2322.59		1.45233
42820	A_95_P019226		TC8519		1811.28	4288.61	1780.15	1811.28	1919.57	1899.63	1886.57	1899.63	3385.24	2628.59	2218.61	2628.59		1.45124
36961	A_95_P294753		EH621359		679.654	912.57	645.279	679.654	845.07	819.112	814.195	819.112	1191.2	986.237	788.57	986.237		1.45109
25324	A_95_P107312		FG638202		329.029	329.029	341.362	312.445	389.695	373.57	341.237	373.57	362.404	477.404	543.029	477.404		1.45095
42388	A_95_P106442		CV017904		233.57	205.779	233.57	302.279	224.029	295.529	265.07	265.07	270.466	338.841	355.279	338.841		1.4507
19103	A_95_P277988		AM841980		1778.67	1504.67	1778.67	2196.24	1827.45	2399.82	2022.65	2022.65	2031.11	2613.74	2579.74	2579.74		1.45037
553	A_95_P211332		TA19587_4097		5212.03	5835.57	4550.11	5212.03	6731.2	5082.61	5099.9	5099.9	8304.8	5853.49	7558.03	7558.03		1.45011
7282	A_95_P222507		EH623542		1199.84	1237.05	1167.03	1199.84	1395.74	1322.99	1550.28	1395.74	1739.53	1758.74	1165.95	1739.53		1.4498
16069	A_95_P218532		AB024512		106.612	145.924	102.404	106.612	152.029	124.154	136.737	136.737	226.445	154.549	140.57	154.549		1.44965
28459	A_95_P296103		EB449998		1183.53	1087.36	1183.53	1382.74	1883.49	1218.95	1378.67	1378.67	1749.49	999.362	1715.45	1715.45		1.44943
30375	A_95_P252614		DV161053		3057.74	5642.7	3057.74	3019.47	4808.13	4110.2	4651.86	4651.86	4554.24	4268.57	4431.7	4431.7		1.44934
9655	A_95_P030091		DV158337		223.779	223.779	235.612	189.341	271.029	253.237	294.466	271.029	315.529	332.966	324.154	324.154		1.44855
22709	A_95_P092753		BP531956		295.383	281.383	295.383	359.07	324.424	369.57	357.112	357.112	427.841	412.029	462.112	427.841		1.44843
29567	A_95_P188977		AB044154		130.404	163.862	128.445	130.404	175.404	144.154	157.487	157.487	180.82	188.841	203.987	188.841		1.44813
15189	A_95_P114717		CV021732		4494.65	5570.24	4494.65	3709.24	5288.95	3638.86	3273.15	3638.86	7013.03	5679.74	6507.32	6507.32		1.44779
32649	A_95_P000456		FG160205		4345.15	4837.65	4016.28	4345.15	4203.24	4476.55	4198.03	4203.24	7643.15	6289.2	5125.99	6289.2		1.4474
39748	A_95_P151997		EB682263		641.612	869.549	572.945	641.612	814.07	672.279	562.57	672.279	1287.03	928.633	613.32	928.633		1.44734
18689	A_95_P150532		EH615299		305.195	305.195	296.133	340.591	265.674	425.674	308.362	308.362	423.487	467.716	441.695	441.695		1.44725
39162	A_95_P019606		TA15061_4097		1014.49	1057.4	1014.49	774.695	1059.4	1007.7	1105.07	1059.4	1467.95	907.654	1614.07	1467.95		1.44698
23893	A_95_P026826		TA13109_4097		3347.51	4086.78	3347.51	3151.9	4177.07	3328.38	3844.95	3844.95	5163.65	3407.49	4842.74	4842.74		1.44667
28138	A_95_P163062		EH622073		76.0285	75.5702	76.0285	92.4035	87.4868	77.6118	85.6535	85.6535	166.487	109.987	94.8202	109.987		1.44665
19784	A_95_P264606		EB449877		524.299	533.32	495.57	524.299	613.695	580.487	599.049	599.049	758.404	676.112	789.966	758.404		1.44651
17065	A_95_P308488		FG147652		1350.36	1355.61	1313.32	1350.36	1645.99	1534.36	1483.01	1534.36	2513.95	1953.24	1935.2	1953.24		1.44645
29092	A_95_P266471		BP533757		309.82	288.154	309.82	368.195	343.195	365.612	345.299	345.299	376.924	448.112	500.216	448.112		1.44636
41776	A_95_P259996		AB289448		12602.8	10770	12996.4	12602.8	15225	10526.7	14424.2	14424.2	20236.5	17195.6	18227.7	18227.7		1.44632
19482	A_95_P020491		TA14275_4097		78.6118	79.4035	73.2993	78.6118	104.799	93.2785	100.674	100.674	113.654	99.9868	124.154	113.654		1.44576
5857	A_95_P211722		TA19676_4097		3966.95	3221.63	3966.95	4203.9	4396.36	3469.45	4823.28	4396.36	5053.45	5734.28	5835.99	5734.28		1.44551
8955	A_95_P123472		DW003327		1223.86	1038.9	1223.86	1500.74	1304.45	1131.32	1231.2	1231.2	1805.76	1442.3	1768.88	1768.88		1.44533
29343	A_95_P178107		AB017025		26465.6	26465.6	25843.1	28275.5	31639.1	30856.5	36697.8	31639.1	48051.1	29036.1	38249.6	38249.6		1.44525
4596	A_95_P097748		BP534182		146.862	164.633	146.862	145.82	169.32	144.487	156.487	156.487	212.133	153.695	247.716	212.133		1.44444
8984	A_95_P033111		AF407278		15764.7	16045.4	15764.7	14345	16830.2	15602.9	19794.6	16830.2	25377.5	17592	22757.7	22757.7		1.44358
19797	A_95_P106417		CV017895		78.3202	78.3202	74.7368	81.3618	83.5493	78.3202	80.2368	80.2368	173.57	113.049	91.8618	113.049		1.44343
14230	A_95_P186242		TA14083_4097		3489.15	3489.15	2818.57	3775.2	3779.53	3320.57	3420.86	3420.86	7057.28	4832.42	5036.2	5036.2		1.44339
4035	A_95_P213442		TA20049_4097		181.404	195.779	171.862	181.404	181.862	219.091	167.612	181.862	275.695	209.154	261.779	261.779		1.44307
21958	A_95_P135457		EB438908		2881.4	2110.7	2881.4	3682.38	2291.49	2846.72	2503.74	2503.74	4697.65	4157.7	3594.53	4157.7		1.44294
43535	A_95_P244897		FG167688		1567.51	2487.92	1567.51	1203.67	3007.88	1941.15	1858.01	1941.15	3727.53	1196.36	2261.15	2261.15		1.44252
18923	A_95_P272681		EB452228		185.862	274.32	185.862	172.945	233.445	154.195	180.466	180.466	268.07	245.737	304.695	268.07		1.44231
22237	A_95_P282258		FG638566		174.487	220.445	152.987	174.487	254.362	192.279	194.57	194.57	267.279	189.487	251.654	251.654		1.44225
3631	A_95_P106512		CV017930		953.133	863.091	979.112	953.133	1063.65	992.195	1171.82	1063.65	1373.78	1507.9	1287.09	1373.78		1.44133
38367	A_95_P018136		AF390556		243.154	258.279	229.654	243.154	270.57	273.779	295.32	273.779	350.404	362.779	276.57	350.404		1.44108
40386	A_95_P133677		EB435301		595.82	570.216	668.404	595.82	669.029	712.029	688.445	688.445	721.57	878.674	858.091	858.091		1.44018
40924	A_95_P055601		BP133742		171.445	171.445	168.404	189.82	203.258	211.612	229.799	211.612	227.737	246.737	300.82	246.737		1.43916
28355	A_95_P140787		EB444623		83.7785	83.7785	80.4452	90.4452	97.9452	95.1952	97.7368	97.7368	95.9868	120.57	156.737	120.57		1.43915
37380	A_95_P102352		CV015989		365.445	365.445	505.529	361.445	377.32	433.383	497.529	433.383	430.654	529.862	525.924	525.924		1.43913
30891	A_95_P019981		TA17904_4097		990.237	990.237	976.174	1097.9	1217.03	1170.11	1074.32	1170.11	1424.26	1226.82	1542.9	1424.26		1.4383
28115	A_95_P164222		EH623367		980.695	1849.15	980.695	943.424	1710.88	1311.45	1294.63	1311.45	1743.24	1224.82	1410.45	1410.45		1.43821
23513	A_95_P122367		DW002356		89.6952	89.6952	87.4035	102.404	86.9452	81.1327	80.6118	81.1327	95.5702	128.987	143.216	128.987		1.43806
23932	A_95_P159367		EH617504		15189.5	15189.5	14690.7	15493.9	16841.1	14789.7	16940.8	16841.1	27401.4	17682.9	21842.4	21842.4		1.43799
34546	A_95_P101153		BQ843205		9160.07	12870.2	9160.07	8065.07	14540.9	9959.45	16327.3	14540.9	15037.8	13171.6	11693.9	13171.6		1.43794
25650	A_95_P161867		EH620448		215.737	250.049	200.174	215.737	257.07	221.529	236.383	236.383	321.758	265.154	310.216	310.216		1.43794
17451	A_95_P208197		EB424930		1517.9	3195.67	1517.9	1453.07	2185.05	2185.95	1963.11	2185.05	2351.99	2181.3	1675.76	2181.3		1.43705
23923	A_95_P150552		EB680665		298.487	298.487	298.945	230.695	554.362	387.57	459.987	459.987	428.924	426.404	454.029	428.924		1.437
21243	A_95_P121287		FG142611		1121.13	1339.63	1121.13	993.737	1175.15	771.57	939.32	939.32	3017.53	1277.82	1610.86	1610.86		1.43682
223	A_95_P120347		DW000191		1842.7	1759.2	1842.7	1878.53	1709.17	2098.95	1796.67	1796.67	2937.42	2647.15	2287.9	2647.15		1.43657
11926	A_95_P030336		EB682192		3609.86	2282.22	3609.86	4039.2	2942.99	4063.55	3851.7	3851.7	4320.9	5615.03	5185.65	5185.65		1.43652
33558	A_95_P138087		EB441795		563.362	495.487	563.362	577.279	570.133	559.674	653.049	570.133	808.945	836.883	803.549	808.945		1.43592
19138	A_95_P145392		EB449113		189.987	181.029	189.987	264.404	235.029	259.799	222.32	235.029	272.779	285.82	255.466	272.779		1.43578
35055	A_95_P131732		EB432120		13742.4	14964.7	13742.4	12956.7	13281	12818.7	14779	13281	13403.8	21590.5	19726.9	19726.9		1.43548
6890	A_95_P185302		TA13882_4097		4556.74	10293.4	3927.86	4556.74	4809.36	4328.24	4503.9	4503.9	8060.45	6540.2	5473.72	6540.2		1.43528
22260	A_95_P046626		BP131446		135.07	132.57	135.07	139.07	166.654	151.279	144.508	151.279	271.112	171.57	193.82	193.82		1.43496
35923	A_95_P152837		EB683170		1136.49	964.987	1136.49	1384.4	850.362	1160.7	1075.07	1075.07	871.112	1630.49	2065.15	1630.49		1.43467
31334	A_95_P025996		TC11287		786.362	847.237	650.112	786.362	729.049	817.279	712.029	729.049	1425.15	1127.32	937.404	1127.32		1.43359
8302	A_95_P269431		EB424761		133.612	315.529	129.029	133.612	213.362	193.362	196.612	196.612	221.258	191.508	174.154	191.508		1.43331
28156	A_95_P298028		FG641387		3468.49	2905.4	3468.49	3483.01	2226.8	3149.86	3401.05	3149.86	2521.2	5185.03	4971.07	4971.07		1.43321
40626	A_95_P034603		AJ831380		148.841	136.904	172.404	148.841	226.57	139.904	194.57	194.57	213.841	101.487	213.279	213.279		1.43293
21139	A_95_P023986		FG150164		1715.59	1715.59	1651.49	1976.05	1683.9	1785.63	1840.7	1785.63	3692.7	2457.53	2204.9	2457.53		1.43247
7388	A_95_P176712		EH618355		431.529	504.737	431.529	407.987	485.029	467.841	534.737	485.029	667.695	608.154	617.904	617.904		1.43189
15935	A_95_P147082		EB451329		294.404	347.758	281.945	294.404	302.279	284.57	281.82	284.57	421.529	356.487	431.445	421.529		1.43181
34886	A_95_P027026		FG633367		497.654	488.529	528.362	497.654	530.945	489.216	451.362	489.216	759.299	712.508	573.737	712.508		1.43173
8145	A_95_P107032		CV018180		23135	27987.2	23135	20913.4	27528.3	20529.2	17819.2	20529.2	33116.2	32181.7	33792.4	33116.2		1.43143
20879	A_95_P001416		AJ717912		232.633	290.737	232.633	220.529	288.216	226.32	317.529	288.216	321.341	332.966	337.154	332.966		1.4313
22154	A_95_P275823		AM820148		953.779	1429.74	953.779	729.362	816.279	716.112	791.487	791.487	1600.36	1247.65	1365.11	1365.11		1.43127
14568	A_95_P105487		CV017481		10308.8	14842	10308.8	8326.36	12938	8530.82	7319.65	8530.82	17351.2	11717.8	14748.6	14748.6		1.43068
30669	A_95_P160167		EH618811		84.2785	102.82	83.1118	84.2785	111.362	105.112	108.987	108.987	134.966	120.57	80.2368	120.57		1.43062
3465	A_95_P216842		EH619850		137.445	149.279	112.008	137.445	151.529	115.237	131.841	131.841	182.029	196.612	277.112	196.612		1.43047
41375	A_95_P122732		DW002694		572.487	572.487	553.799	577.82	713.945	672.279	586.841	672.279	727.424	818.779	1160.7	818.779		1.43021
16404	A_95_P138917		EB442627		467.945	588.987	453.362	467.945	518.487	640.945	648.445	640.945	813.029	669.258	631.633	669.258		1.43021
11598	A_95_P264576		EB431777		218.32	209.654	218.32	222.695	246.029	245.529	251.341	246.029	285.57	342.716	312.237	312.237		1.43018
23432	A_95_P102562		CV016080		98.5285	112.07	83.7785	98.5285	106.82	98.9243	106.904	106.82	140.904	148.758	97.9868	140.904		1.43008
19753	A_95_P164302		EH623453		76.4452	72.4035	76.4452	76.8202	99.9868	78.3202	96.7368	96.7368	128.445	94.1535	109.32	109.32		1.43005
39142	A_95_P028611		AY965682		94.8618	102.362	94.8618	93.6118	95.4452	98.9243	104.383	98.9243	137.112	135.654	108.154	135.654		1.43001
9618	A_95_P178192		TA12178_4097		67450.4	64477.5	67450.4	77230.3	85882.5	76843.9	83465.6	83465.6	98903.4	79839.5	96435.8	96435.8		1.42973
12027	A_95_P158097		EH616183		1591.49	1528.28	1601.32	1591.49	1444.01	1360.53	1495.2	1444.01	1858.34	2287.9	2275.34	2275.34		1.4297
12559	A_95_P114967		CV507103		162.195	164.633	160.404	162.195	167.57	135.945	188.737	167.57	231.862	195.07	264.404	231.862		1.42952
30871	A_95_P066990		BP136744		2176.57	2176.57	2290.78	2012.32	2331.65	2225.57	2424.15	2331.65	3111.11	2848.05	3503.03	3111.11		1.42936
21333	A_95_P159117		EH617071		17434.8	17434.8	20408.9	15719.4	23328.8	20002.9	31176.5	23328.8	25061.6	24917	14769.1	24917		1.42915
33249	A_95_P187232		EH615411		13721.2	14049.4	12025.1	13721.2	16041.2	14915.7	16041.2	16041.2	13501.6	20529.2	19608.4	19608.4		1.42906
4230	A_95_P134302		EB436530		288.195	270.32	288.195	316.695	337.737	303.32	319.237	319.237	411.82	357.508	448.924	411.82		1.42896
2973	A_95_P035368		BP128456		181.945	181.945	175.695	197.445	155.508	190.487	203.612	190.487	197.862	259.904	292.758	259.904		1.42847
12684	A_95_P308268		FG641892		199.924	225.695	198.279	199.924	209.654	176.695	210.195	209.654	285.57	253.362	310.216	285.57		1.42839
36083	A_95_P275178		AM806130		288.945	288.945	242.049	297.716	316.674	306.091	282.612	306.091	473.029	412.695	366.674	412.695		1.42828
42733	A_95_P242277		AB236951		743.424	532.487	743.424	982.362	972.404	1340.32	953.404	972.404	1015.65	1061.78	1981.57	1061.78		1.42823
42780	A_95_P268041		DV999359		770.82	808.924	770.82	667.029	841.008	781.799	839.57	839.57	1143.24	960.404	1100.78	1100.78		1.42806
22494	A_95_P300343		FG639414		256.258	280.091	256.258	254.195	281.799	349.508	357.112	349.508	362.779	460.32	365.904	365.904		1.42787
21444	A_95_P197302		DV158828		102.404	135.362	102.404	84.2785	114.529	94.6535	86.6952	94.6535	225.716	77.4035	146.174	146.174		1.42743
2922	A_95_P135952		EB439516		834.737	916.529	834.737	785.779	919.112	817.487	890.945	890.945	2051.82	1191.05	1161.82	1191.05		1.42686
36546	A_95_P006821		TA17849_4097		1997.11	2049.09	1997.11	1654.74	2965.15	2868.99	2917.09	2917.09	2801.32	2849.03	3404.9	2849.03		1.42657
20506	A_95_P245842		FG132827		976.174	776.362	976.174	984.633	978.945	1104.11	1211.49	1104.11	1289.78	1557.65	1392.15	1392.15		1.42613
12898	A_95_P041161		BP130022		296.237	269.57	331.279	296.237	340.779	337.008	333.549	337.008	425.404	307.487	422.445	422.445		1.42604
19970	A_95_P240895		FG642146		528.32	716.654	493.987	528.32	574.279	501.445	563.32	563.32	1021.07	568.404	753.404	753.404		1.42604
40598	A_95_P002186		AY695053		10260.1	11865.5	10260.1	9748.49	12527	11763.7	15183.5	12527	14631.1	15806.9	10103.8	14631.1		1.42601
37569	A_95_P179482		TA12517_4097		1154.57	1362.7	1142.57	1154.57	1540.9	1369.53	1654.74	1540.9	1645.86	1719.36	1231.78	1645.86		1.42552
40149	A_95_P106452		CV020971		65.5285	65.5285	65.4868	70.2368	99.9868	70.6118	70.8202	70.8202	93.3618	77.9868	164.029	93.3618		1.42475
34817	A_95_P017676		TA12756_4097		5457.74	6264.28	5457.74	4409.8	6705.28	4781.78	5785.95	5785.95	9419.86	6512.45	7775.2	7775.2		1.42462
28034	A_95_P106687		CV018008		800.424	800.424	772.654	861.799	884.695	918.237	833.862	884.695	1075.15	1140.17	1276.72	1140.17		1.42446
32121	A_95_P209882		TA19283_4097		316.883	316.883	319.445	309.383	320.966	282.904	308.362	308.362	454.987	346.549	451.362	451.362		1.42438
10640	A_95_P015356		D86629		649.487	462.445	666.029	649.487	597.549	585.612	1200.67	597.549	924.654	641.591	1259.76	924.654		1.42367
22041	A_95_P034768		AY627865		2613.74	3632.49	2613.74	2602.17	3248.82	2574.2	2771.57	2771.57	4281.4	2641.49	3720.53	3720.53		1.42345
18316	A_95_P154667		EG649696		184.904	302.508	184.904	183.112	238.862	176.07	176.32	176.32	296.362	180.674	263.091	263.091		1.42286
26558	A_95_P194767		TA15970_4097		6293.61	16562.1	6293.61	5123.42	10932.4	10947.2	11023.3	10947.2	10423.3	8954.11	7256.45	8954.11		1.42273
38073	A_95_P201732		FG168935		770.216	792.383	770.216	723.737	965.404	725.904	929.154	929.154	1361.17	1095.32	908.466	1095.32		1.42209
33668	A_95_P110457		EB424659		21760.8	28210.5	21760.8	19757.5	27250	19540	16971	19540	34516.5	28846.7	30933.2	30933.2		1.42151
3075	A_95_P286498		FG637177		1898.7	2069.45	1740.4	1898.7	2480.03	2140.28	2639.86	2480.03	2698.65	2694.49	3174.65	2698.65		1.42132
8056	A_95_P133167		EB434431		1021.59	936.487	1215.38	1021.59	985.529	1068.57	1208.32	1068.57	1452.01	1488.53	1306.11	1452.01		1.42132
3569	A_95_P202067		TA17555_4097		143.779	143.779	140.737	145.82	152.029	142.404	144.508	144.508	204.341	160.654	215.529	204.341		1.42122
20486	A_95_P214027		TA20173_4097		137.32	137.32	125.674	139.904	134.529	135.654	149.362	135.654	169.924	225.237	195.154	195.154		1.42116
35595	A_95_P259821		EH613832		881.404	1241.53	881.404	836.237	1258.17	830.362	907.987	907.987	2166.22	1009.07	1252.61	1252.61		1.42116
29522	A_95_P190677		TA15066_4097		506.82	393.008	506.82	529.695	387.945	694.799	487.966	487.966	572.591	799.383	720.174	720.174		1.42097
13738	A_95_P019601		TA13721_4097		4599.2	7382.9	4599.2	4384.15	6752.53	5353.7	4588.36	5353.7	11844.4	6109.95	6533.45	6533.45		1.42056
41549	A_95_P004596		TA14669_4097		101.07	155.862	101.07	89.8202	115.445	91.8618	96.7368	96.7368	234.445	143.529	124.82	143.529		1.42009
41558	A_95_P258546		EB443144		17052.3	33612.9	17052.3	14478.7	21854.7	24436.7	24045.2	24045.2	22620.6	28320.9	24190.1	24190.1		1.41858
10331	A_95_P069140		AB236951		1668.99	1210.03	1668.99	2364.74	2108.51	3074.53	2029.4	2108.51	2317.61	2367.45	4558.45	2367.45		1.41849
23947	A_95_P012011		EB440534		5633.34	10442	5311.34	5633.34	8289.11	8133.07	7228.36	8133.07	8662.86	7988.11	6416.24	7988.11		1.41801
25102	A_95_P307548		FG638683		302.279	283.945	325.362	302.279	623.862	490.404	835.779	623.862	428.549	606.237	343.487	428.549		1.41773
1334	A_95_P282923		AM831923		104.362	119.154	104.362	96.6952	112.654	91.3618	106.904	106.904	162.841	108.82	147.945	147.945		1.41762
17855	A_95_P124987		DW004773		217.904	217.904	199.466	223.862	210.112	233.029	239.32	233.029	381.445	308.904	303.112	308.904		1.41762
23040	A_95_P197557		DW004644		6768.24	5948.32	6768.24	8606.82	6458.22	7646.74	4782.07	6458.22	9593.36	6437.2	10277.4	9593.36		1.41741
6714	A_95_P042591		BP130398		169.154	169.154	181.945	166.279	192.258	174.445	188.154	188.154	239.695	194.404	269.966	239.695		1.41703
41966	A_95_P218922		BP533757		473.154	403.195	473.154	503.695	535.362	528.758	531.612	531.612	550.112	670.237	720.174	670.237		1.41653
7158	A_95_P286143		FG148712		93.4452	90.4452	93.4452	100.779	90.0702	96.1118	100.674	96.1118	121.32	132.32	147.945	132.32		1.41602
11435	A_95_P145897		EB449660		107.112	105.758	107.112	116.362	105.737	133.237	138.529	133.237	151.654	146.445	226.654	151.654		1.41584
2445	A_95_P005201		TA13904_4097		1969.03	2490.28	1969.03	1931.65	2175.72	1754.4	1743.32	1754.4	3607.03	2262.95	2787.74	2787.74		1.41579
30096	A_95_P162542		EH621482		15130.4	20157.2	15130.4	12751.3	22514.5	15735.9	27109	22514.5	22607	21417.8	17927.2	21417.8		1.41555
27383	A_95_P305423		FG138917		722.82	1012.86	722.82	719.904	711.945	714.591	750.987	714.591	888.32	1022.82	1060.49	1022.82		1.41504
23977	A_95_P126532		FG192420		760.591	1029.67	660.362	760.591	760.195	645.279	711.404	711.404	1032.9	1076.17	1138.78	1076.17		1.41492
29892	A_95_P015261		EH617763		1568.07	1778.86	1556.67	1568.07	1942.28	1559.28	2222.57	1942.28	2429.3	1872.8	2218.61	2218.61		1.41487
10189	A_95_P002801		EB441502		29251	29251	30761.6	28766.1	36100	32298.3	33836.9	33836.9	54972.9	39455.6	41385.7	41385.7		1.41485
34449	A_95_P299238		AM782300		186.32	183.695	186.32	238.654	225.174	184.82	186.779	186.779	263.529	291.987	196.633	263.529		1.41439
22558	A_95_P006966		TA17149_4097		5212.03	5704.99	5212.03	4749.3	6327.88	5919.24	7854.11	6327.88	7370.32	7672.99	6943.15	7370.32		1.4141
33367	A_95_P248302		EB439810		375.633	369.674	375.633	375.799	471.883	342.404	368.091	368.091	652.904	462.82	531.029	531.029		1.41369
9729	A_95_P012746		DV160348		2305.99	2672.11	2294.07	2305.99	2594.36	2504.53	2755.53	2594.36	3523.07	3259.9	3092.84	3259.9		1.41367
2299	A_95_P160477		EH619177		127.404	148.862	123.154	127.404	121.654	125.154	150.695	125.154	176.508	180.07	182.758	180.07		1.41338
24609	A_95_P020516		EB681056		1870.76	2119.28	1600.51	1870.76	2653.32	2181.3	2624.61	2624.61	2644.03	2348.78	3407.76	2644.03		1.41335
26520	A_95_P112217		CV020579		358.112	956.633	358.112	324.32	509.237	378.883	380.529	380.529	1135.32	506.049	468.695	506.049		1.4131
18101	A_95_P034688		AY237826		717.549	1032.7	717.549	710.695	879.654	1018.15	851.195	879.654	1013.86	1067.7	660.237	1013.86		1.41295
41640	A_95_P021006		TA21367_4097		151.279	201.695	151.279	140.383	169.32	178.029	189.82	178.029	165.862	213.737	236.529	213.737		1.41287
20940	A_95_P111357		CV020164		181.945	178.82	181.945	213.195	190.612	188.779	214.154	190.612	219.112	257.049	294.008	257.049		1.41278
31730	A_95_P269166		EB451554		1084.95	982.674	1084.95	1321.7	1249.11	1342.49	1122.15	1249.11	1560.36	1532.74	1272.82	1532.74		1.41273
42638	A_95_P123417		DW003258		890.966	890.966	844.737	959.299	762.549	718.966	683.508	718.966	905.904	1258.63	1483.9	1258.63		1.41266
7267	A_95_P163907		EH622966		732.445	840.487	661.695	732.445	893.279	717.779	797.654	797.654	1401.15	1029.61	1034.47	1034.47		1.41235
26268	A_95_P098118		BP534330		1066.86	1066.86	1030.2	1119.72	1039.82	1156.28	1003.57	1039.82	1506.65	1596.63	1411.9	1506.65		1.41223
7806	A_95_P256349		EH618811		88.8618	119.154	84.6535	88.8618	120.695	116.404	118.841	118.841	151.07	125.487	92.5285	125.487		1.41216
23226	A_95_P126102		EB425334		3198.7	4746.76	3198.7	3123.32	3911.13	2916.61	2894.82	2916.61	4846.65	3207.32	4516.92	4516.92		1.41211
1920	A_95_P192222		TA15405_4097		4638.2	4668.2	4638.2	4594.17	5953.09	4804.61	5478.53	5478.53	7287.95	6504.55	6548.03	6548.03		1.41176
42760	A_95_P042321		BP130326		740.195	740.195	806.195	696.341	728.07	808.07	795.862	795.862	1044.92	1115.15	846.174	1044.92		1.41169
23185	A_95_P145087		EB448628		266.029	266.029	241.383	275.07	351.279	314.32	283.383	314.32	443.445	328.529	375.466	375.466		1.41138
22937	A_95_P114782		CV021755		6684.49	7782.82	6684.49	6186.24	7689.86	6707.34	7147.45	7147.45	13309	8323.9	9432.32	9432.32		1.41108
28437	A_95_P032421		AB063575		329.32	854.716	329.32	289.904	525.404	334.654	365.487	365.487	1028.7	417.987	464.674	464.674		1.41101
14939	A_95_P302878		FG635812		5684.99	5490.9	5684.99	6007.95	5027.74	5249.9	5905.53	5249.9	8341.11	8021.45	7498.07	8021.45		1.41099
31903	A_95_P007466		AJ005002		2186.15	4914.11	2118.24	2186.15	3578.36	2479.88	2442.72	2479.88	3084.63	1946.45	3479.99	3084.63		1.41099
29364	A_95_P225989		FG639583		156.695	167.987	139.195	156.695	136.737	185.195	165.529	165.529	137.112	221.029	222.362	221.029		1.41056
38216	A_95_P176997		TA11848_4097		1243.36	1615.4	1243.36	889.904	1467.32	972.695	849.529	972.695	1979.4	1376.03	1753.65	1753.65		1.41041
30822	A_95_P200862		TA17301_4097		1007.99	878.82	1007.99	1308.11	770.924	1025.9	935.654	935.654	1201.74	1421.67	1905.61	1421.67		1.41041
15860	A_95_P020076		TC8882		3761.15	3635.65	4260.28	3761.15	3666.24	3825.11	3882.2	3825.11	4787.4	5481.42	5304.61	5304.61		1.41037
2891	A_95_P027856		EB442502		4325.99	3850.74	4325.99	5019.03	4761.45	4660.4	5079.05	4761.45	4622.65	6100.82	6675.36	6100.82		1.41027
2660	A_95_P159437		EH617630		374.82	406.674	314.32	374.82	453.195	451.279	469.799	453.195	647.029	453.154	528.57	528.57		1.4102
20690	A_95_P159452		EH617662		251.987	300.779	238.07	251.987	303.799	312.216	332.799	312.216	497.82	314.883	355.279	355.279		1.40991
39176	A_95_P117292		DV160150		1170.11	1166.9	1170.11	1438.74	1275.07	1483.57	1315.82	1315.82	2011.95	1560.03	1649.47	1649.47		1.40967
38650	A_95_P017696		TA17618_4097		1719.24	2576.42	1632.01	1719.24	2180.11	2246.74	2098.8	2180.11	2498.32	2423.4	2078.28	2423.4		1.40958
8963	A_95_P111562		CV020254		323.779	297.237	358.633	323.779	403.445	370.529	380.07	380.07	585.695	408.049	456.174	456.174		1.40891
9248	A_95_P203277		DV162504		1507.07	1619.88	1507.07	1401.4	1738.53	1372.28	1800.74	1738.53	3002.61	1595.7	2122.74	2122.74		1.40852
293	A_95_P202567		EB438067		1386.99	1644.4	1386.99	1153.15	2045.78	1141.24	1542.49	1542.49	3028.4	1420.86	1951.99	1951.99		1.40736
40440	A_95_P089263		BP530427		2361.24	2504.4	2361.24	2246.15	2450.2	2440.24	2875.57	2450.2	4249.9	3322.95	2951.24	3322.95		1.40729
28682	A_95_P213757		TA20117_4097		592.424	588.07	613.383	592.424	532.862	593.57	672.279	593.57	904.883	633.654	833.529	833.529		1.40698
27560	A_95_P256894		FG645384		219.612	219.612	214.424	225.404	206.237	224.362	226.466	224.362	373.82	308.904	270.987	308.904		1.40659
33933	A_95_P271401		EB443180		1056.28	1868.82	744.82	1056.28	1551.32	1396.7	1260.4	1396.7	1604.45	1424.72	1485.53	1485.53		1.40638
19794	A_95_P006716		CV019875		108.82	105.758	108.82	128.445	108.82	123.445	108.987	108.987	120.841	153.029	158.716	153.029		1.40625
40224	A_95_P142757		EB446164		119.904	249.758	116.362	119.904	189.529	175.258	156.487	175.258	230.279	168.612	131.695	168.612		1.40623
16070	A_95_P142497		EB445948		741.133	685.445	777.174	741.133	687.82	749.445	816.154	749.445	964.674	1042.05	1133.15	1042.05		1.40602
38371	A_95_P215587		TA20519_4097		340.591	265.07	355.591	340.591	268.508	312.737	377.383	312.737	303.112	478.779	542.32	478.779		1.40573
18399	A_95_P308843		FG643737		427.987	650.445	361.904	427.987	374.112	403.424	342.487	374.112	624.445	601.529	576.633	601.529		1.40548
29451	A_95_P193607		DQ350338		321.07	275.987	321.07	452.279	432.487	346.195	383.195	383.195	377.779	451.112	486.362	451.112		1.40503
30771	A_95_P016871		EB442346		301.279	301.279	278.029	355.674	418.737	321.362	399.716	399.716	564.362	423.299	290.529	423.299		1.40501
38607	A_95_P009106		TA15729_4097		4554.72	4554.72	4235.82	4746.76	4951.45	5554.74	5624.32	5554.74	6398.9	6632.57	5820.32	6398.9		1.4049
36673	A_95_P115507		TA15437_4097		1687.49	1542.9	1687.49	1956.2	1596.47	1834.59	1825.78	1825.78	1783.88	2419.86	2370.74	2370.74		1.40489
23017	A_95_P000166		EH618220		769.32	769.32	755.987	1252.28	920.133	1035.4	845.904	920.133	1080.38	1176.7	817.549	1080.38		1.40433
32064	A_95_P114747		CV021740		2460.15	2460.15	1980.45	2521.95	2658.95	2138.82	2533.42	2533.42	4688.74	2962.95	3454.15	3454.15		1.40404
24362	A_95_P274213		AM824277		142.299	131.695	142.299	172.529	136.362	161.82	149.362	149.362	159.945	230.654	199.779	199.779		1.40393
27693	A_95_P002466		AY219853		13392.6	35460.5	12865.2	13392.6	29443.8	27539.9	25639	27539.9	21289.5	18801.7	17639.9	18801.7		1.40389
29530	A_95_P253304		FG168935		837.32	850.112	837.32	755.945	1008.7	795.195	966.904	966.904	1450.72	1175.49	1012.28	1175.49		1.40387
20788	A_95_P116932		DV159705		298.487	298.487	331.279	291.258	255.154	297.57	318.091	297.57	292.195	418.945	421.32	418.945		1.40356
30995	A_95_P203912		TA17955_4097		450.529	293.049	450.529	493.904	241.362	480.445	399.112	399.112	330.279	632.299	636.779	632.299		1.40346
20738	A_95_P215687		TA20542_4097		497.862	523.362	497.862	435.758	551.195	469.237	618.529	551.195	698.695	406.404	824.32	698.695		1.40339
42774	A_95_P193712		FG138646		2633.9	2589.22	2633.9	2926.86	2971.24	3188.24	3617.74	3188.24	4099.82	3696.15	3383.65	3696.15		1.4033
28165	A_95_P108332		CV018796		658.404	641.508	658.404	1028.82	803.57	841.57	710.57	803.57	923.529	978.695	687.82	923.529		1.40268
35144	A_95_P101928		CN824932		422.279	422.279	379.904	490.904	416.216	380.695	366.612	380.695	548.966	592.279	944.008	592.279		1.40258
24653	A_95_P124462		EB451554		705.862	705.862	701.258	835.737	812.029	875.612	748.654	812.029	1034.47	989.695	899.362	989.695		1.40211
1805	A_95_P108632		CV018931		181.029	181.029	156.07	191.758	240.987	171.195	182.07	182.07	254.529	211.32	253.82	253.82		1.4021
26147	A_95_P177912		EB437975		85.1952	80.2368	95.6952	85.1952	71.9243	97.1743	86.6952	86.6952	90.9035	119.445	143.799	119.445		1.40202
43411	A_95_P070295		TA18690_4097		3387.74	5531.65	3387.74	3031.11	4239.95	4405.53	3933.07	4239.95	4765.74	4749.3	3350.95	4749.3		1.40191
18395	A_95_P088943		BP530279		5952.09	5414.4	6391.07	5952.09	5568.86	6061.15	6236.4	6061.15	8240.28	8927.99	8344.24	8344.24		1.4019
42865	A_95_P307283		FG638101		506.07	587.612	506.07	414.987	688.445	581.862	495.737	581.862	685.612	709.445	759.904	709.445		1.40187
9774	A_95_P087363		BP529776		1138.4	1095.3	1244.36	1138.4	1182.11	1021.59	1318.05	1182.11	1595.7	1533.82	1714.36	1595.7		1.4017
28733	A_95_P210307		TA19370_4097		127.237	119.945	127.237	160.654	129.112	167.195	152.133	152.133	178.341	195.07	155.362	178.341		1.40165
21148	A_95_P157392		EH615454		2689.28	3174.65	2516.7	2689.28	3142.28	2925.65	2976.03	2976.03	3768.4	2924.92	3913.4	3768.4		1.40127
7305	A_95_P016196		TA13049_4097		5522.07	5593.03	5522.07	5426.28	5989.49	5952.09	5958.8	5958.8	7736.42	7747.86	6571.61	7736.42		1.401
43031	A_95_P155507		EG650109		1085.24	1085.24	1190.53	1031.24	1415.24	1282.26	1447.2	1415.24	1979.4	1241.03	1520.4	1520.4		1.40099
13266	A_95_P195092		TA16042_4097		794.654	945.737	794.654	721.112	1115.13	763.716	819.82	819.82	1840.28	603.029	1113.28	1113.28		1.40096
3474	A_95_P128382		EB428078		661.695	638.82	661.695	830.404	644.404	813.32	791.487	791.487	650.57	1013.36	927.008	927.008		1.40096
40306	A_95_P181397		TA12970_4097		436.987	598.487	436.987	414.987	679.529	554.82	548.966	554.82	707.445	541.737	612.029	612.029		1.40057
5763	A_95_P137672		EB441413		533.945	533.945	504.07	554.779	549.445	469.237	518.362	518.362	748.987	668.341	747.799	747.799		1.40052
34952	A_95_P090983		BP531162		1881.03	1881.03	1961.36	1765.53	2001.86	1857.38	2382.78	2001.86	2632.61	3083.65	2540.11	2632.61		1.39956
14621	A_95_P124927		DW004717		171.32	160.987	190.904	171.32	219.029	210.945	200.654	210.945	239.695	284.383	212.487	239.695		1.39911
36684	A_95_P156047		EH664338		4762.7	4527.86	5890.97	4762.7	5352.15	5378.28	5915.07	5378.28	6662.24	6600.86	6880.95	6662.24		1.39884
17323	A_95_P004531		TA17295_4097		2725.95	2635.88	2725.95	3272.49	2259.11	3053.32	2894.82	2894.82	3551.11	3812.45	4051.34	3812.45		1.39858
8119	A_95_P159217		FG635710		5904.99	7550.07	5904.99	5388.24	7069.03	6439.11	7538.61	7069.03	8255.45	6696.32	8519.3	8255.45		1.39805
25552	A_95_P111912		AY220080		54972.9	51590	54972.9	59076.1	63204.4	67252.6	61124.6	63204.4	78093.5	76843.9	64760.2	76843.9		1.39785
14859	A_95_P147162		EB451397		3049.95	4060.11	3049.95	2372.49	4519.65	2836.57	3147.45	3147.45	4768.49	3849.53	4263.28	4263.28		1.39782
12692	A_95_P298238		FG143606		414.404	420.487	380.945	414.404	497.216	466.07	401.549	466.07	579.258	559.57	623.82	579.258		1.39781
16910	A_95_P272666		EB452029		400.945	907.112	400.945	339.549	605.737	608.987	598.404	605.737	560.404	560.966	432.987	560.404		1.39771
20793	A_95_P251919		EH618355		2803.86	3293.55	2734.07	2803.86	3135.45	3086.82	3324.55	3135.45	4446.36	3918.95	3748.82	3918.95		1.3977
36099	A_95_P170776		EH664980		122.779	138.904	120.362	122.779	141.487	129.987	111.154	129.987	255.508	171.57	127.424	171.57		1.3974
26403	A_95_P125042		DW004861		510.112	620.195	499.487	510.112	649.82	472.279	507.591	507.591	832.154	656.279	712.82	712.82		1.39738
4118	A_95_P208882		TA19067_4097		25531.7	44067.4	25531.7	21995.2	31486.6	35460.5	42719.1	35460.5	26855.4	40677	35659.9	35659.9		1.39669
19703	A_95_P017966		DW001477		70.8202	67.4452	70.8202	77.2785	87.4868	78.9035	83.6118	83.6118	99.9868	84.5702	98.9035	98.9035		1.39654
28913	A_95_P203677		TA17904_4097		1077.99	1077.99	1002.57	1221.11	1358.7	1414.63	1129.9	1358.7	1505.11	1200.28	1580.07	1505.11		1.39622
16230	A_95_P108877		CV019047		12392.7	14512.5	12392.7	10781.1	14298.4	10597.4	9702.32	10597.4	17312.4	15764.7	17298.7	17298.7		1.39588
31429	A_95_P125297		DW005088		338.279	338.279	317.32	382.674	322.862	388.112	327.862	327.862	393.445	498.841	472.133	472.133		1.39569
29584	A_95_P205407		FG141341		593.57	934.404	593.57	593.487	671.82	714.112	699.237	699.237	828.32	910.008	815.591	828.32		1.39549
8627	A_95_P085350		BP529258		1291.3	1376.15	1024.28	1291.3	1318.4	1573.2	1412.49	1412.49	2065.15	1801.63	1729.36	1801.63		1.39521
42611	A_95_P164562		EH623817		292.154	281.07	325.82	292.154	289.32	313.82	337.029	313.82	407.57	431.57	376.029	407.57		1.39505
3031	A_95_P221762		TA21888_4097		307.633	518.612	307.633	247.904	500.279	306.82	320.883	320.883	565.362	231.862	429.154	429.154		1.39502
34320	A_95_P190187		TA14956_4097		471.883	505.57	470.424	471.883	391.279	497.091	537.82	497.091	658.154	690.695	517.404	658.154		1.39474
5788	A_95_P178197		DW003366		16060.3	15556.4	16060.3	16904	19884.2	17535.3	18975.7	18975.7	23475	18470.2	22399.8	22399.8		1.39473
41869	A_95_P072660		FG139256		1804.65	2144.61	1557.76	1804.65	2337.36	2201.4	1764.2	2201.4	3426.11	2516.7	1687.82	2516.7		1.39456
1933	A_95_P111727		CV020349		119.279	108.82	119.279	133.612	133.57	138.279	125.32	133.57	141.487	191.112	166.32	166.32		1.39439
729	A_95_P084410		BP529010		868.57	794.758	912.404	868.57	985.529	862.841	963.404	963.404	1255.53	1162.65	1210.63	1210.63		1.39382
9440	A_95_P019506		EB439201		1180.53	870.57	1180.53	1329.3	1068.74	930.779	780.008	930.779	1645.32	1346.32	2368.7	1645.32		1.39371
36344	A_95_P118107		DV161115		3376.95	3999.28	3275.78	3376.95	4052.74	3621.51	3566.76	3621.51	4706.3	3695.24	4778.99	4706.3		1.39366
10769	A_95_P274423		AM804716		349.362	280.529	349.362	425.404	312.154	373.57	404.57	373.57	300.945	486.883	515.508	486.883		1.39363
25387	A_95_P008441		CV019614		616.904	608.133	616.904	617.862	591.862	583.466	665.945	591.862	859.737	836.883	1152.34	859.737		1.39363
10105	A_95_P028681		EB431359		5401.11	9836.74	5357.95	5401.11	8356.03	7277.9	8245.22	8245.22	8464.86	7523.03	7268.28	7523.03		1.39287
33319	A_95_P031906		TC13823		323.779	491.904	226.445	323.779	243.612	403.424	591.279	403.424	450.883	459.07	220.487	450.883		1.39257
3339	A_95_P095248		BP533100		1924.36	3268.32	1924.36	1802.95	2647.28	2881.4	2818.57	2818.57	2612.51	2710.99	2679.65	2679.65		1.39249
41432	A_95_P157362		EH615410		336.279	648.049	289.487	336.279	467.695	484.279	428.82	467.695	474.987	468.133	310.216	468.133		1.3921
26555	A_95_P149092		EB678740		211.779	211.779	205.799	231.57	208.32	211.32	220.57	211.32	220.195	294.779	295.862	294.779		1.39192
38185	A_95_P268281		DW000443		804.904	1044.07	791.779	804.904	1118.95	829.779	931.799	931.799	1406.4	623.487	1119.65	1119.65		1.39104
40523	A_95_P028416		TA12849_4097		449.945	478.445	423.362	449.945	604.404	437.029	491.487	491.487	725.049	586.883	625.883	625.883		1.39102
36796	A_95_P127107		EB426533		451.362	646.487	451.362	390.57	659.279	481.82	505.112	505.112	935.695	627.549	458.612	627.549		1.39035
42497	A_95_P192247		TA15410_4097		832.695	832.695	819.279	841.07	804.904	819.529	873.404	819.529	1782.45	1157.7	1092.28	1157.7		1.3903
13625	A_95_P209492		TA19202_4097		6267.7	7000.61	5722.36	6267.7	7032.72	6538.28	6051.36	6538.28	8241.78	8713.49	9607.65	8713.49		1.39022
11175	A_95_P214342		TA20244_4097		260.904	319.654	237.612	260.904	281.07	264.758	259.154	264.758	422.904	322.841	362.591	362.591		1.38975
14269	A_95_P308758		FG643555		1282.2	1282.2	1166.03	1382.74	1436.86	1367.28	1333.61	1367.28	2085.07	1664.49	1781.82	1781.82		1.38966
24143	A_95_P222112		TA21961_4097		198.466	198.466	194.362	261.987	239.904	271.07	244.612	244.612	264.82	296.487	275.716	275.716		1.38924
27013	A_95_P270056		EB451396		628.237	984.529	628.237	535.258	906.154	604.341	653.862	653.862	1153.15	872.737	839.466	872.737		1.38918
4913	A_95_P298458		FG136588		306.279	300.195	306.279	334.654	385.279	346.195	352.549	352.549	530.883	390.029	425.32	425.32		1.38867
7198	A_95_P091153		BP531230		1255.53	1222.99	1255.53	1284.24	1325.53	1335.24	1407.95	1335.24	1743.24	2186.3	1514.86	1743.24		1.38845
18276	A_95_P205067		TA18201_4097		3891.84	6102.53	3891.84	3557.42	4379.7	5025.61	5577.2	5025.61	4413.55	6294.4	5403.17	5403.17		1.38833
18422	A_95_P001706		EH618917		428.904	540.07	428.904	350.82	467.695	321.362	359.445	359.445	682.654	595.383	518.362	595.383		1.38815
29720	A_95_P155172		EG649931		2734.13	2734.13	2732.82	3323.65	2656.07	2853.34	2953.36	2853.34	3108.65	3794.15	3899.26	3794.15		1.3877
40167	A_95_P284078		FG635121		951.487	1055.86	951.487	895.279	991.82	978.445	887.279	978.445	1329.11	1320.24	1118.53	1320.24		1.38755
16978	A_95_P066815		BP136696		630.549	701.966	630.549	625.674	613.695	575.195	595.445	595.445	874.445	760.424	888.674	874.445		1.3868
22987	A_95_P159742		EB426786		165.57	308.32	165.57	160.987	232.32	217.32	228.612	228.612	281.383	206.237	229.612	229.612		1.38679
12004	A_95_P205757		TA18358_4097		1723.99	2235.99	1723.99	1703.28	2066.92	1766.55	1894.74	1894.74	2390.7	1938.38	2591.53	2390.7		1.38672
34483	A_95_P065640		BP136388		414.529	414.529	402.404	443.383	404.029	498.487	508.966	498.487	501.049	626.987	574.82	574.82		1.38668
13862	A_95_P024856		EB444508		1522.82	1506.32	1522.82	2678.65	2380.7	2634.99	2730.26	2634.99	1258.74	2111.61	2641.74	2111.61		1.38665
33073	A_95_P016691		TA18682_4097		92.4035	165.529	85.5702	92.4035	110.112	89.716	77.2785	89.716	270.466	128.091	91.8618	128.091		1.38621
18083	A_95_P098933		BP534698		105.237	101.862	105.237	107.445	158.195	90.9452	132.362	132.362	168.091	145.862	132.32	145.862		1.38603
1210	A_95_P070620		BP192683		856.362	1015.95	856.362	844.737	1023.55	853.549	1008.99	1008.99	1175.28	1186.74	1599.28	1186.74		1.38579
7518	A_95_P182797		DW000146		7271.24	7271.24	7398.32	7174.11	8369.26	6633.17	8066.09	8066.09	10884.8	7758.07	10074.9	10074.9		1.38558
22368	A_95_P017671		TA13233_4097		121.779	134.404	114.279	121.779	178.924	127.404	171.237	171.237	198.883	168.612	164.029	168.612		1.38458
32047	A_95_P264216		BP526697		3693.11	3693.11	3351.97	4264.95	4469.17	4434.15	3871.13	4434.15	5395.86	5113.28	4979.49	5113.28		1.38454
39182	A_95_P148192		EB677428		120.737	179.612	120.737	115.299	150.112	136.737	152.612	150.112	167.57	167.154	128.82	167.154		1.38444
39034	A_95_P109457		CV019322		347.633	367.904	347.633	303.404	353.799	358.112	388.32	358.112	554.779	481.133	407.987	481.133		1.38403
24703	A_95_P123882		FG148712		91.2785	91.2785	89.8618	95.0493	88.6118	92.1952	102.737	92.1952	126.32	145.445	114.779	126.32		1.3839
26849	A_95_P199182		TA16937_4097		696.591	2547.7	696.591	632.904	815.758	645.279	693.174	693.174	1440.61	963.924	945.07	963.924		1.38377
29582	A_95_P157547		EH615593		1952.11	1414.36	1952.11	3449.74	2965.15	3761.15	2583.65	2965.15	2034.4	2700.99	3662.03	2700.99		1.38362
21028	A_95_P237074		FG157342		176.82	267.654	176.82	172.945	222.341	225.174	198.279	222.341	266.237	244.612	176.049	244.612		1.38339
29337	A_95_P305858		EF183473		23428.1	23428.1	23135	24481.5	28400.3	20002.9	26465.6	26465.6	31738	32948.1	32410.2	32410.2		1.38339
2533	A_95_P008836		DV999396		3218.99	3339.34	3084.63	3218.99	3070.49	2966.61	3253.07	3070.49	4452.32	4177.07	4609.22	4452.32		1.38314
8958	A_95_P106662		EB440070		690.82	509.529	725.612	690.82	591.279	720.883	875.529	720.883	976.779	830.445	955.32	955.32		1.38288
29254	A_95_P198552		TA16801_4097		308.904	561.945	279.695	308.904	393.57	381.112	322.654	381.112	508.82	354.341	426.904	426.904		1.382
23697	A_95_P003786		TA11883_4097		15822.3	13298.3	15822.3	17318.7	18109	18179	18004.2	18109	20558.4	21862.1	23812.6	21862.1		1.38173
11907	A_95_P099403		BP534918		770.487	770.487	700.695	808.779	841.008	707.133	807.591	807.591	1141.34	853.445	1064.34	1064.34		1.38139
41433	A_95_P199162		TA16932_4097		1373.42	1531.11	1341.49	1373.42	1707.11	1668.53	1738.7	1707.11	2130.36	1839.72	1897.03	1897.03		1.38124
27450	A_95_P005411		TA13524_4097		2254.45	2479.09	2130.36	2254.45	2650.11	2072.74	2604.8	2604.8	3515.07	2645.05	3113.4	3113.4		1.38101
4572	A_95_P003626		FG637828		5407.26	4714.7	5407.26	6258.78	5096.9	5910.61	6245.86	5910.61	7466.49	5105.32	8886.78	7466.49		1.38083
15611	A_95_P120882		FG135139		4050.95	3505.28	4050.95	4412.92	2975.82	4354.07	4763.86	4354.07	2942.03	5686.32	5592.28	5592.28		1.38049
36649	A_95_P213167		DV160510		913.07	698.654	913.07	920.779	656.029	832.612	785.404	785.404	1158.65	1382.61	1260.4	1260.4		1.3804
6806	A_95_P292573		FG138825		235.612	238.737	235.612	230.695	274.445	264.237	273.904	273.904	311.737	325.237	331.799	325.237		1.38039
21688	A_95_P102097		CN949777		244.508	308.32	244.508	220.008	318.445	318.799	315.862	318.445	350.924	337.487	217.029	337.487		1.38027
6785	A_95_P302118		FG172161		795.029	599.612	795.029	803.633	760.195	946.987	786.82	786.82	890.529	1130.13	1097.34	1097.34		1.38025
600	A_95_P016491		BP534995		21386.4	21386.4	18758.3	24772.2	23445.9	22163.8	24561.5	23445.9	25790.7	29517.3	29738.1	29517.3		1.38019
1335	A_95_P136632		X70651		6689.47	12159.1	6689.47	6551.86	9151.03	9678.2	9249.82	9249.82	9229.99	9509.86	7265.9	9229.99		1.37978
38398	A_95_P111952		CV020449		3680.17	4175.8	3680.17	2988.82	4418.47	3555.07	4600.61	4418.47	5229.07	3781.4	5077.78	5077.78		1.37977
4221	A_95_P201622		TA17464_4097		745.57	590.404	896.445	745.57	477.112	682.57	447.57	477.112	1028.7	1159.57	907.924	1028.7		1.37974
10170	A_95_P213452		EH621902		151.279	205.112	151.279	124.82	199.195	134.779	182.07	182.07	225.716	157.82	208.695	208.695		1.37954
37390	A_95_P231899		EB679400		532.487	532.487	698.216	517.82	706.508	622.57	583.779	622.57	523.008	734.57	757.966	734.57		1.37951
30610	A_95_P186212		FG645302		213.695	234.112	213.695	196.799	211.404	191.987	236.383	211.404	322.862	294.779	265.529	294.779		1.37943
33567	A_95_P302813		FG644454		177.404	154.695	177.404	185.654	159.758	159.32	158.633	159.32	244.695	217.299	253.82	244.695		1.37931
34399	A_95_P088828		BP530236		162.799	199.112	162.799	162.195	176.779	167.195	166.612	167.195	245.924	224.549	189.799	224.549		1.3793
35143	A_95_P054216		BP133379		541.779	541.779	647.945	534.362	586.445	565.32	660.029	586.445	747.237	806.195	652.612	747.237		1.37923
12619	A_95_P307363		FG135482		860.779	1125.28	860.779	550.674	1069.32	777.549	1266.84	1069.32	1425.15	892.966	1187.03	1187.03		1.37902
31584	A_95_P253874		EB438218		704.216	704.216	711.404	695.529	807.07	717.029	768.612	768.612	997.466	971.091	954.445	971.091		1.37897
29383	A_95_P299513		FG637402		407.362	473.404	407.362	347.112	501.445	357.612	523.82	501.445	561.737	431.57	620.904	561.737		1.37896
6440	A_95_P282418		FG636054		288.195	382.049	288.195	281.883	343.195	375.612	387.737	375.612	382.383	399.654	397.383	397.383		1.37887
17201	A_95_P180592		U62735		23445.9	29535.3	23445.9	20734.5	34285.8	23886.1	41126.6	34285.8	35346.6	32328	29317.2	32328		1.37883
24128	A_95_P196457		TA16344_4097		2822.2	4979.95	2822.2	2434.61	4247.2	3170.57	2636.82	3170.57	6446.84	2470.2	3890.78	3890.78		1.37864
3926	A_95_P155352		EG650026		1560.24	1339.01	1588.01	1560.24	1591.9	1652.03	1700.32	1652.03	2150.74	1786.86	2463.28	2150.74		1.37847
8564	A_95_P009086		TA13860_4097		26881.9	43697.3	26881.9	24820.9	34339.4	37763.2	38380.3	37763.2	37049.6	39279.3	30449.3	37049.6		1.37824
2110	A_95_P081895		BP528378		952.779	864.029	952.779	1090.95	1165.7	1309.38	1208.32	1208.32	1211.49	1313.03	1362.3	1313.03		1.3781
42654	A_95_P150327		EB680416		655.487	748.32	655.487	631.445	742.633	746.695	701.695	742.633	972.57	903.216	769.779	903.216		1.37793
29314	A_95_P209442		TA19191_4097		210.404	307.758	202.633	210.404	299.362	204.237	268.716	268.716	415.633	276.362	289.904	289.904		1.37785
39622	A_95_P132222		EB432672		284.904	183.695	284.904	487.591	365.924	472.279	271.487	365.924	404.216	356.487	392.549	392.549		1.37783
32565	A_95_P027831		BP131862		2464.15	2392.4	2464.15	3143.36	2774.61	2967.11	3343.9	2967.11	3206.7	3394.4	4548.53	3394.4		1.37751
11909	A_95_P145652		EB449414		276.779	235.404	276.779	337.987	232.966	242.258	261.487	242.258	228.862	381.154	423.07	381.154		1.37711
36242	A_95_P239369		AF211536		223.862	234.112	175.695	223.862	229.987	226.32	195.174	226.32	536.195	308.279	261.779	308.279		1.37709
33972	A_95_P025286		TA15268_4097		699.987	846.195	699.987	644.799	737.445	654.279	954.883	737.445	605.57	963.924	1518.24	963.924		1.37706
23317	A_95_P083910		BP528885		1403.03	849.362	1403.03	1560.86	833.258	1360.4	1179.95	1179.95	1102.74	1931.15	2086.53	1931.15		1.37642
30761	A_95_P204997		FG138762		3584.32	4094.78	3099.03	3584.32	3994.61	4392.7	4619.86	4392.7	4932.45	4854.11	5278.2	4932.45		1.37612
33197	A_95_P247317		EB677935		39886.5	62302.5	39886.5	38225.9	50508.8	52516.4	53570.4	52516.4	54861.6	56576.2	40174.6	54861.6		1.37544
24215	A_95_P113972		CV021387		7541.32	7541.32	7744.7	7188.24	10132.6	9070.88	10816.4	10132.6	10371.9	12039.4	9795.57	10371.9		1.37535
38810	A_95_P290528		DV999972		58812.9	57017.1	76438.3	58812.9	80302.8	57635.1	71996.4	71996.4	86742.4	69011.7	80887.2	80887.2		1.37533
30098	A_95_P032156		EB433693		2207.45	3082.61	2207.45	2140.07	3256.76	2423.2	2709.78	2709.78	4146.53	2673.53	3035.24	3035.24		1.375
29293	A_95_P228424		AY429423		806.445	806.445	789.216	967.987	803.57	930.779	917.279	917.279	1108.8	1126.17	1075.07	1108.8		1.37492
5589	A_95_P104017		CV016808		1856.4	2345.3	1856.4	1778.28	2629.03	2111.8	1612.07	2111.8	3593.9	2424.15	2552.32	2552.32		1.37487
29745	A_95_P016686		TA17563_4097		668.32	668.32	647.945	873.966	753.529	818.279	765.695	765.695	996.32	918.737	903.654	918.737		1.3747
4464	A_95_P140632		TA15268_4097		691.487	921.633	691.487	689.883	794.862	695.779	1011.53	794.862	597.049	950.57	1696.22	950.57		1.37468
1019	A_95_P237649		D63951		3261.55	2979.49	3261.55	3539.24	3687.32	3366.59	3634.49	3634.49	4776.7	4038.53	4483.09	4483.09		1.37453
7281	A_95_P261436		FG634343		512.508	822.716	445.695	512.508	590.008	784.32	751.779	751.779	643.195	882.529	704.362	704.362		1.37434
2412	A_95_P051771		BP132738		297.508	350.529	297.508	283.07	326.174	259.445	298.612	298.612	408.862	270.299	461.133	408.862		1.37429
13319	A_95_P211857		BP136557		369.362	286.216	369.362	371.487	260.07	289.904	340.445	289.904	389.779	507.508	520.195	507.508		1.37401
22717	A_95_P142052		EB445613		368.174	322.987	368.174	383.966	341.487	393.008	372.862	372.862	449.758	505.654	533.57	505.654		1.37341
38394	A_95_P301348		FG186234		1237.05	1237.05	1316.7	1142.57	1199.82	1292.82	1290.86	1290.86	1698.9	1737.32	1430.8	1698.9		1.37335
39070	A_95_P222917		TA22135_4097		906.445	912.57	906.445	897.904	1027.97	914.112	1033.38	1027.97	1244.82	1270.74	1106.45	1244.82		1.3733
6375	A_95_P150027		EB680070		3381.28	3381.28	3557.11	2889.88	3467.03	2822.2	2844.15	2844.15	4734.74	3488.84	4643.36	4643.36		1.37326
27289	A_95_P215222		TA20438_4097		1011.53	1444.28	856.779	1011.53	1407.4	970.299	1019.24	1019.24	2081.07	1327.49	1388.97	1388.97		1.37314
15845	A_95_P008121		DV157767		17439.4	25389.1	17439.4	17156.7	18424.9	21302.4	20865.4	20865.4	19465.9	25588.6	23944	23944		1.37298
3548	A_95_P018991		TA14550_4097		2569.15	2569.15	2452.15	2573.36	2088.32	2294.36	2268.49	2268.49	4524.03	3527.36	3511.65	3527.36		1.37297
34597	A_95_P205107		AY235426		289.82	289.82	285.904	315.758	308.529	306.82	309.529	308.529	397.904	356.487	411.758	397.904		1.37293
22262	A_95_P137262		EB440980		398.32	363.591	398.32	457.258	465.279	410.237	412.904	412.904	608.112	512.195	546.799	546.799		1.37276
12401	A_95_P160027		EH618659		1118.82	1206.2	1028.72	1118.82	1224.07	1198.24	1088.15	1198.24	1615.95	1492.49	1535.8	1535.8		1.3727
15761	A_95_P133897		EB435594		1088.8	1993.13	1088.8	1074.99	1523.65	1640.45	1605.49	1605.49	1494.4	1607.7	1141.24	1494.4		1.37252
38393	A_95_P153047		EB683363		488.82	429.82	488.82	667.779	505.362	547.404	570.154	547.404	649.029	670.862	1263.26	670.862		1.37241
13845	A_95_P131252		EB431409		147.404	147.404	140.487	158.279	159.758	161.195	146.945	159.758	202.279	205.029	161.987	202.279		1.37228
14580	A_95_P214977		TA20383_4097		250.945	261.445	206.612	250.945	287.112	240.57	290.487	287.112	369.445	302.279	344.362	344.362		1.37226
25970	A_95_P029466		TA19036_4097		11754.4	11754.4	6271.15	15323.6	9224.24	19228.1	8670.03	9224.24	16128.8	20236.5	4751.17	16128.8		1.37215
32398	A_95_P029586		EB450630		4564.24	5894.07	4564.24	4013.65	5114.84	4593.82	4587.45	4593.82	6262.07	6934.9	4904.9	6262.07		1.37199
36479	A_95_P161687		EH620344		2176.99	1385.74	2176.99	2232.24	1335.86	2170.61	1847.55	1847.55	1708.78	2986.36	3059.49	2986.36		1.37179
10130	A_95_P309243		FG645375		440.654	440.654	405.779	510.695	466.945	509.945	548.57	509.945	604.445	621.258	515.508	604.445		1.3717
33897	A_95_P007651		EB445098		1210.24	1095.3	1210.24	1477.74	945.383	1255.99	1130.45	1130.45	1537.84	1659.28	1709.17	1659.28		1.37104
2350	A_95_P032191		TA12181_4097		33091.8	29490.8	33091.8	37482.4	41385.7	36605.1	41998	41385.7	45369.6	38689.8	46735.9	45369.6		1.37102
7439	A_95_P192252		FG150164		1856.4	1780.67	1856.4	2104.28	1838.15	1960.34	1983.57	1960.34	3947.28	2545.01	2213.74	2545.01		1.37093
2962	A_95_P050411		BP132388		400.133	335.695	400.133	428.737	350.049	411.07	441.487	411.07	360.779	548.529	598.32	548.529		1.37087
10621	A_95_P007991		U62735		15892.7	18202.5	15892.7	14049.4	22331.4	16475.9	27341.3	22331.4	23647.6	21785.2	19896.9	21785.2		1.37077
41338	A_95_P186407		EB444508		996.529	967.612	996.529	1659.7	1576.2	1739.53	1722.4	1722.4	848.279	1365.99	1606.99	1365.99		1.37075
24216	A_95_P105462		FG640953		226.445	231.07	226.445	182.737	258.445	168.404	246.654	246.654	310.383	277.862	314.987	310.383		1.37067
10062	A_95_P075655		BP526783		164.904	164.904	174.154	157.487	181.862	163.695	167.612	167.612	229.82	184.612	225.966	225.966		1.37029
35323	A_95_P189982		EH666252		1408.2	1408.2	1504.47	1323.15	1777.55	1664.7	1849.7	1777.55	1929.53	1890.76	2051.11	1929.53		1.37021
18431	A_95_P204137		EB449253		2259.99	2935.2	2259.99	2214.99	3540.36	2508.7	3720.53	3540.36	4062.74	2758.61	3096.4	3096.4		1.3701
22043	A_95_P187357		TA14329_4097		8635.74	9138.74	8319.99	8635.74	8877.01	9212.65	9662.15	9212.65	11918.5	9302.11	11831.2	11831.2		1.37003
20662	A_95_P157837		EH615863		2741.36	4274.95	2729.07	2741.36	2612.7	3271.36	3293.22	3271.36	3925.15	3755.61	3447.61	3755.61		1.36998
36982	A_95_P217982		TA21067_4097		947.424	869.549	1025.53	947.424	951.904	952.779	1154.95	952.779	931.279	1297.9	1331.92	1297.9		1.36993
9018	A_95_P028106		BP528067		838.966	1106.42	817.549	838.966	969.404	1068.57	1007.65	1007.65	1149.32	1185.11	713.32	1149.32		1.36992
33469	A_95_P268756		DW002932		1204.7	1077.45	1204.7	1374.28	1465.32	1438.61	1428.2	1438.61	1341.95	1650.2	2213.74	1650.2		1.3698
7344	A_95_P149592		EB679491		1749.86	1153.78	1749.86	1806.03	1488.15	1222.63	1628.7	1488.15	2707.74	2276.03	2396.9	2396.9		1.36977
23524	A_95_P216802		TA20783_4097		1756.15	1815.2	1653.76	1756.15	1962.36	1863.74	1745.63	1863.74	2888.86	2405.49	2027.95	2405.49		1.36975
2510	A_95_P216847		TA20792_4097		1375.9	1221.11	1375.9	1925.95	1550.86	2143.95	1470.95	1550.86	1884.07	1834.59	1926.82	1884.07		1.36933
3906	A_95_P102287		CV015956		1348.57	2641.49	1348.57	1151.13	1911.38	1492.78	1318.65	1492.78	1846.59	2383.57	1804.4	1846.59		1.3693
10828	A_95_P004606		EH621994		356.487	345.57	427.737	356.487	368.529	375.612	397.799	375.612	431.404	487.924	525.195	487.924		1.3687
20119	A_95_P108197		CV018719		1525.65	1805.82	1464.99	1525.65	1776.65	1704.53	1267.61	1704.53	2950.78	1773.2	2088.03	2088.03		1.36861
22693	A_95_P114712		CV021730		1263.92	1263.92	1219.53	1365.99	1165.7	1549.57	1337.2	1337.2	1729.78	1908.86	1078.74	1729.78		1.36858
1398	A_95_P257751		AB293948		698.216	822.404	698.216	685.487	1036.88	867.445	969.279	969.279	955.529	905.091	1009.67	955.529		1.36853
15548	A_95_P119882		DV999483		1790.88	1790.88	1753.65	1978.7	2053.09	1886.65	1999.17	1999.17	2450.53	2347.8	2490.49	2450.53		1.36834
15213	A_95_P107427		CV018362		164.612	209.654	154.716	164.612	155.508	156.07	153.404	155.508	256.195	171.154	225.237	225.237		1.36829
29442	A_95_P149852		EB679814		734.57	709.32	734.57	742.529	659.904	713.07	867.362	713.07	1005.03	1106.88	989.841	1005.03		1.36819
34950	A_95_P215437		EB432630		499.487	492.445	508.216	499.487	467.695	456.57	475.32	467.695	684.404	683.362	653.32	683.362		1.36813
19271	A_95_P138477		EB442234		925.549	1177.03	924.695	925.549	1061.7	910.237	966.904	966.904	1266.17	980.695	1286.11	1266.17		1.36802
12643	A_95_P158422		EH616387		252.654	252.654	243.862	328.82	260.612	308.799	290.487	290.487	354.133	345.591	297.383	345.591		1.36785
39992	A_95_P062950		FG645344		848.987	1252.55	833.195	848.987	1375.78	965.466	1044.05	1044.05	1429.53	1161.2	912.174	1161.2		1.36774
21035	A_95_P070440		BP192637		6598.01	5389.13	6598.01	7714.28	6153.11	6618.36	6878.65	6618.36	7366.95	9021.72	9157.78	9021.72		1.36734
14643	A_95_P083785		BP528855		140.737	145.924	140.737	130.966	146.154	125.487	145.529	145.529	222.945	139.904	192.404	192.404		1.36712
40581	A_95_P127332		EB426855		90.9452	89.1118	93.9868	90.9452	94.8618	97.1743	94.1535	94.8618	153.404	124.279	123.445	124.279		1.36652
10517	A_95_P122937		DW002850		250.508	250.508	246.487	261.654	268.945	258.82	260.612	260.612	342.299	347.279	315.487	342.299		1.36642
40479	A_95_P014536		X63195		842.779	842.779	956.987	790.529	738.487	1480.15	708.424	738.487	1078.51	1440.2	1151.45	1151.45		1.36625
22447	A_95_P239889		X63106		192.779	155.862	192.779	237.404	165.695	223.779	200.654	200.654	232.549	263.279	269.966	263.279		1.3657
38617	A_95_P204802		AJ871280		64.6118	64.6118	63.2785	68.3618	62.0702	64.1952	66.4452	64.1952	92.2785	82.4243	88.216	88.216		1.36532
17800	A_95_P124537		DW004346		652.654	675.299	652.654	602.279	748.404	601.82	655.049	655.049	1103.53	881.737	890.966	890.966		1.36514
4484	A_95_P302308		FG641357		519.82	1162.57	519.82	459.279	707.779	705.862	919.487	707.779	650.57	748.612	709.529	709.529		1.36495
39368	A_95_P136317		EB440044		137.299	113.904	137.299	139.07	115.112	112.82	126.279	115.112	187.404	188.841	146.737	187.404		1.36493
21872	A_95_P108767		CV018994		1824.11	1824.11	1668.99	2029.32	2227.53	2069.57	1635.82	2069.57	2557.53	2489.4	1626.2	2489.4		1.36472
31460	A_95_P013711		TA16042_4097		1299.03	1654.28	1296.78	1299.03	1981.86	1298.45	1378.36	1378.36	3169.24	1076.51	1772.53	1772.53		1.3645
9998	A_95_P299998		FG640326		512.07	512.07	466.945	610.154	648.862	554.362	620.174	620.174	873.612	698.716	663.07	698.716		1.36449
7666	A_95_P042756		BP130436		263.07	263.07	250.945	265.154	281.32	274.362	287.841	281.32	398.695	358.904	298.049	358.904		1.36429
7538	A_95_P186297		EH620065		82.1952	202.633	82.1952	72.1535	169.737	84.3618	100.112	100.112	528.57	73.8618	112.112	112.112		1.36397
19877	A_95_P195282		TA16082_4097		4512.57	4512.57	3914.36	5767.11	5711.61	5973.53	5253.61	5711.61	6804.28	6153.84	4440.09	6153.84		1.36371
12476	A_95_P177242		TA11920_4097		39785	40818.2	39785	35659.9	45558.8	41861.5	54116.3	45558.8	55195.2	54250.1	41912	54250.1		1.36358
11349	A_95_P239819		AJ496227		252.112	245.529	252.112	295.799	229.445	309.612	276.32	276.32	272.174	343.758	407.445	343.758		1.36351
8037	A_95_P026391		EB434760		1045.86	771.945	1045.86	1128.42	1006.28	1141.63	1132.09	1132.09	1210.65	1425.74	1460.57	1425.74		1.36322
33901	A_95_P192652		EB429570		909.32	871.07	909.32	914.758	907.758	991.654	905.654	907.758	1252.38	1239.59	1098.24	1239.59		1.36321
27731	A_95_P117517		DV160443		317.445	300.195	351.612	317.445	316.674	315.279	330.862	316.674	383.279	432.674	478.82	432.674		1.36299
24303	A_95_P286013		FG169086		16425.5	13537	17251.1	16425.5	15955.9	18735	17890.5	17890.5	19451.7	22387.7	22783.8	22387.7		1.36298
11816	A_95_P133332		EB438567		255.112	500.987	255.112	228.362	369.466	332.029	360.549	360.549	402.383	347.695	276.57	347.695		1.36291
18556	A_95_P159657		AM830473		406.362	464.674	360.549	406.362	463.654	407.195	663.904	463.654	553.82	451.112	615.716	553.82		1.36287
20499	A_95_P162322		EH621265		271.195	239.279	286.404	271.195	263.404	305.154	279.779	279.779	513.029	369.57	315.82	369.57		1.36275
36276	A_95_P277108		AM827618		90.4035	86.1535	90.4035	91.4243	98.9035	96.1118	98.9035	98.9035	132.216	123.195	96.7368	123.195		1.36273
15171	A_95_P141952		EB445549		15178.2	19599.7	12893.7	15178.2	17345.5	20431.3	17439.4	17439.4	20679.2	24282.9	17819.2	20679.2		1.36243
26454	A_95_P219637		TA21437_4097		257.32	192.216	279.07	257.32	350.674	298.883	319.237	319.237	350.404	293.07	489.112	350.404		1.36174
11917	A_95_P219662		EB447765		605.57	530.904	605.57	705.529	633.112	722.987	625.112	633.112	824.612	756.112	845.445	824.612		1.36171
18366	A_95_P247837		EB428014		9469.15	12617.9	9397.07	9469.15	14514.8	9994.9	10602.9	10602.9	13269.8	8401.74	12893.7	12893.7		1.36165
6542	A_95_P147087		EB451334		400.799	400.799	390.112	566.049	557.737	500.279	477.945	500.279	518.57	576.591	545.737	545.737		1.36162
6354	A_95_P058811		BP134569		109.779	101.862	109.779	120.82	115.862	107.404	110.195	110.195	157.237	129.987	149.445	149.445		1.36133
11862	A_95_P154367		EG649551		1281.65	1389.9	1229.9	1281.65	1321.61	1188.05	1236.95	1236.95	1781.74	1549.51	1744.49	1744.49		1.36112
26405	A_95_P020461		EB679761		685.487	602.695	750.008	685.487	804.195	637.779	765.945	765.945	716.133	932.987	1112.07	932.987		1.36106
27910	A_95_P178407		TA12240_4097		552.487	507.279	552.487	621.258	450.883	572.112	551.758	551.758	678.82	751.82	939.904	751.82		1.36079
39315	A_95_P232734		DW004494		506.529	308.32	770.216	506.529	699.154	1004.61	420.529	699.154	415.633	689.279	1571.7	689.279		1.36079
17978	A_95_P143492		EB446778		693.341	693.341	635.612	790.216	687.112	738.07	643.799	687.112	729.654	943.487	976.237	943.487		1.36078
13061	A_95_P073680		BP526274		640.945	640.945	637.237	971.445	585.737	934.362	737.154	737.154	593.57	872.112	953.549	872.112		1.36067
34505	A_95_P104702		CV017140		4952.3	4262.26	4952.3	5151.24	4616.7	5160.36	4688.74	4688.74	6737.53	6576.53	6782.57	6737.53		1.36048
4188	A_95_P189702		TA14844_4097		13590.1	11993.3	13590.1	17052.3	14716.6	16075.1	18037.9	16075.1	17318.7	18484.6	24969	18484.6		1.36015
33661	A_95_P097048		BP533861		408.862	408.862	408.654	538.383	382.07	450.82	393.549	393.549	427.341	560.966	556.029	556.029		1.35994
12041	A_95_P247852		DV159795		266.237	211.779	266.237	306.32	198.279	241.154	265.07	241.154	260.07	361.987	417.779	361.987		1.35964
32251	A_95_P154082		EB684244		2699.63	2679.17	2699.63	2934.45	2598.11	2792.49	2881.4	2792.49	3379.95	4053.82	3669.24	3669.24		1.35916
34025	A_95_P286338		FG633873		1098.99	980.695	1098.99	1202.28	1054.45	1031.84	1082.24	1054.45	1317.72	1504.61	1493.65	1493.65		1.35912
1130	A_95_P205437		DW003687		1711.24	1811.88	1711.24	1701.55	1964.05	1749.63	1867.92	1867.92	2401.74	1958.36	2325.53	2325.53		1.35898
30879	A_95_P094568		FG635477		306.32	308.82	304.549	306.32	326.174	292.82	327.383	326.174	423.904	416.216	366.674	416.216		1.35876
24505	A_95_P209997		TA19307_4097		195.424	172.841	195.424	208.987	217.32	206.32	226.466	217.32	299.633	236.299	265.529	265.529		1.35873
27260	A_95_P286158		FG638444		4526.95	4526.95	4619.86	4225.07	5243.9	4044.22	5412.42	5243.9	7253.28	3840.95	6150.65	6150.65		1.35868
13567	A_95_P182363		X79135		966.654	1720.9	950.716	966.654	1260.99	1303.63	1206.32	1260.99	1340.2	1313.03	1126.86	1313.03		1.35832
2987	A_95_P031661		EB444851		1078.07	923.237	1078.07	1179.24	1219.95	1030.72	1346.61	1219.95	1170.07	1464.28	1471.82	1464.28		1.35824
13653	A_95_P194052		TA15810_4097		128.445	167.237	121.529	128.445	115.445	114.695	116.487	115.445	263.112	174.445	137.695	174.445		1.35813
24133	A_95_P163207		EH622180		19960.9	19726.9	19960.9	23992.1	19190.3	22799.3	21500.9	21500.9	21923.3	27109	28557.9	27109		1.3581
23474	A_95_P005446		AB035125		712.529	452.133	712.529	797.404	752.362	998.445	764.279	764.279	759.779	967.612	2257.88	967.612		1.358
35165	A_95_P039471		BP129555		193.904	193.904	179.487	217.945	182.737	182.862	233.362	182.862	191.154	263.279	289.904	263.279		1.35778
1558	A_95_P266541		FG186509		231.57	231.57	231.195	248.904	278.279	259.799	297.237	278.279	314.362	271.029	385.112	314.362		1.35752
7767	A_95_P133442		EB434938		7925.49	5754.17	7925.49	9133.9	5186.28	7671.49	7620.15	7620.15	8149.95	10758.9	11165.1	10758.9		1.3575
15399	A_95_P230964		FG643198		1762.61	1560.61	1762.61	1818.07	1563.95	1929.53	2017.61	1929.53	2392.4	2803.86	1894.05	2392.4		1.35731
7187	A_95_P177532		TA12000_4097		8461.57	8384.95	9425.86	8461.57	9875.34	9622.24	12779.7	9875.34	11786.6	11483.1	11121.3	11483.1		1.35709
28714	A_95_P313628		FG168965		1152.86	1721.86	1152.86	1072.74	1374.84	1464.49	1426.26	1426.26	1564.11	1635.17	1159.95	1564.11		1.35672
8705	A_95_P144697		FG640380		1169.32	1169.32	1065.07	1222.78	1536.84	1243.36	1277.95	1277.95	1606.99	1345.84	1586.4	1586.4		1.35669
41871	A_95_P286628		FG639642		401.549	493.987	401.549	296.237	506.008	391.779	511.549	506.008	611.529	481.508	544.758	544.758		1.35664
41125	A_95_P072675		BP526024		3499.61	4604.45	3427.36	3499.61	5318.11	3352.2	3498.86	3498.86	4816.82	2763.11	4745.11	4745.11		1.3559
14521	A_95_P214322		TA20240_4097		2269.57	2099.61	2269.57	2626.11	2169.09	2463.45	2271.9	2271.9	3069.45	3107.2	3077.05	3077.05		1.35579
33375	A_95_P145477		EB449243		93.9868	113.904	93.9868	82.6118	108.258	113.737	123.195	113.737	107.404	128.091	127.424	127.424		1.35577
21789	A_95_P128457		EB428158		470.424	384.695	470.424	471.529	401.591	497.779	599.987	497.779	608.112	637.737	773.841	637.737		1.35566
8794	A_95_P286928		FG641904		220.987	385.612	199.466	220.987	286.049	261.737	269.904	269.904	330.987	299.508	253.82	299.508		1.35532
7522	A_95_P109022		CV019112		422.279	422.279	336.987	473.32	576.237	575.195	502.362	575.195	744.404	572.279	536.091	572.279		1.35522
992	A_95_P205037		TA18195_4097		452.133	373.883	452.133	458.549	530.945	445.279	477.945	477.945	641.57	510.154	612.529	612.529		1.35475
32853	A_95_P105232		TA11850_4097		4372.07	6598.01	4372.07	3438.4	5596.95	3642.49	3189.45	3642.49	7588.57	5045.11	5922.78	5922.78		1.35469
19529	A_95_P139567		EB443368		188.82	200.862	187.654	188.82	198.737	153.695	205.32	198.737	237.32	255.779	344.987	255.779		1.35461
37034	A_95_P092508		BP531839		294.404	229.133	297.237	294.404	375.633	476.112	455.904	455.904	231.862	417.987	398.799	398.799		1.3546
8411	A_95_P032601		AB274021		67.3618	66.4868	67.3618	72.1535	75.7785	69.1952	70.8202	70.8202	153.82	91.2368	74.2368	91.2368		1.35443
22959	A_95_P000401		AY220080		78349.6	72240.5	78349.6	85595.3	88261.3	92523.9	90612.9	90612.9	112398	106108	98253.2	106108		1.35429
29982	A_95_P226979		DW002634		1649.11	1506.32	1649.11	1749.82	1450.78	1430.53	1953.86	1450.78	2233.28	3816.15	1575.95	2233.28		1.35423
8948	A_95_P016341		TA14572_4097		64.6118	64.6118	63.7368	72.1535	65.4868	70.6118	65.4868	65.4868	92.2785	81.3618	87.4868	87.4868		1.35404
16591	A_95_P105767		CV017610		3356.49	3872.24	3356.49	3032.07	3933.4	3063.07	3827.82	3827.82	4544.28	4147.74	4756.2	4544.28		1.35388
30827	A_95_P239999		X81854		488.216	734.841	470.424	488.216	768.32	581.529	566.362	581.529	899.862	660.737	636.779	660.737		1.35337
10626	A_95_P014066		TA15638_4097		7320.59	7320.59	7903.86	7108.45	8715.53	6740.07	6843.78	6843.78	9945.9	7685.45	9906.03	9906.03		1.35317
14904	A_95_P204107		EB452247		4153.7	4145.2	4153.7	4281.03	4801.17	4255.86	4521.15	4521.15	5900.45	5620.57	4596.03	5620.57		1.35315
14277	A_95_P215142		EH620700		1887.86	2340.88	1716.67	1887.86	2103.05	1800.26	1695.72	1800.26	3463.9	2261.65	2554.38	2554.38		1.35306
16419	A_95_P107677		CV018488		79.4035	74.2368	79.4035	81.3618	71.9243	73.8202	76.2368	73.8202	107.404	117.32	80.2368	107.404		1.35263
39646	A_95_P128872		EB428605		257.633	795.862	257.633	256.529	410.945	398.32	443.904	410.945	379.32	348.445	207.299	348.445		1.35249
31626	A_95_P119272		DV162367		838.362	862.279	818.32	838.362	762.549	873.216	857.945	857.945	1227.2	1133.76	858.091	1133.76		1.35235
5267	A_95_P010731		TA12837_4097		807.799	788.654	807.799	932.654	874.987	901.549	913.612	901.549	1069.24	1197.7	1092.28	1092.28		1.35217
7758	A_95_P079535		BP135254		991.195	870.174	1076.82	991.195	1165.7	899.091	1063.24	1063.24	1340.2	1061.2	1572.78	1340.2		1.3521
16855	A_95_P030851		EB439347		101.07	100.154	101.07	102.904	92.8827	99.841	95.6952	95.6952	141.883	136.654	107.57	136.654		1.35207
36026	A_95_P280563		AM820707		402.779	402.779	344.32	505.716	585.737	549.737	437.654	549.737	544.466	528.57	665.112	544.466		1.35178
4298	A_95_P306108		FG634168		212.279	173.654	212.279	245.612	257.07	247.091	235.029	247.091	272.174	286.924	313.445	286.924		1.35164
41889	A_95_P149777		EB679743		893.383	716.654	925.779	893.383	823.487	860.654	991.82	860.654	1207.49	1100.15	1326.82	1207.49		1.35159
37984	A_95_P249167		EB679935		2225.74	2225.74	1917.4	2651.17	2880.63	2912.24	2666.09	2880.63	3446.22	3007.88	2180.32	3007.88		1.35141
34109	A_95_P095678		BP533293		1581.09	2638.49	1581.09	1407.24	2165.78	2171.49	2176.24	2171.49	2136.49	2388.45	1742.36	2136.49		1.35127
32429	A_95_P264586		AM827870		178.362	188.654	178.029	178.362	171.32	164.654	186.779	171.32	219.112	241.008	269.237	241.008		1.35123
38635	A_95_P209452		TA19194_4097		1251.65	1596.57	1209.11	1251.65	1507.26	1445.32	1627.57	1507.26	1854.86	1691.15	1625.67	1691.15		1.35114
14471	A_95_P291098		DW002627		218.987	218.987	206.945	236.174	210.404	223.112	209.57	210.404	251.779	309.57	295.862	295.862		1.35105
16705	A_95_P145177		EB448742		1684.24	1877.72	1684.24	1580.57	2003.11	1725.78	2435.24	2003.11	2275.34	1968.01	2335.15	2275.34		1.35096
15444	A_95_P161537		EH620239		3923.57	5110.86	3923.57	3650.82	4467.99	3494.74	4435.84	4435.84	5932.07	4008.86	5299.7	5299.7		1.35073
2980	A_95_P153542		EB683789		955.112	926.779	955.112	1170.03	822.612	896.112	975.529	896.112	841.945	1290.07	1302.36	1290.07		1.3507
15627	A_95_P019061		TA12425_4097		11850.8	13674.6	11850.8	11202.7	13573.3	11944.3	12712.5	12712.5	21144.7	13145.9	16006.4	16006.4		1.35066
8226	A_95_P254914		EB447337		73.2368	68.0702	75.1118	73.2368	89.6535	82.7368	80.6118	82.7368	108.487	93.5285	98.9035	98.9035		1.35046
10661	A_95_P307463		FG638470		140.716	140.591	157.258	140.716	170.32	129.258	160.987	160.987	190.029	155.633	195.154	190.029		1.35044
30185	A_95_P234764		FG642251		3358.11	3145.07	3358.11	3589.74	3298.9	3268.4	3146.36	3268.4	4534.49	4614.78	3611.86	4534.49		1.35031
9169	A_95_P311513		FG142986		632.091	857.195	625.154	632.091	841.008	670.195	794.904	794.904	1045.49	853.445	796.82	853.445		1.35019
38313	A_95_P208867		TA19064_4097		1920.4	2094.88	1920.4	1726.61	2093.13	1830.61	2187.24	2093.13	2592.78	1939.09	2761.86	2592.78		1.35012
41081	A_95_P003266		CV021520		2494.13	2282.22	2575.11	2494.13	2777.99	3002.84	2964.95	2964.95	1945.65	3594.84	3367.36	3367.36		1.35011
38793	A_95_P148347		EB677628		483.383	483.383	474.404	488.216	477.112	463.674	474.716	474.716	652.57	575.174	840.237	652.57		1.35001
22895	A_95_P179312		TA12478_4097		39133.8	37238.7	39133.8	42869.3	42976.6	43381.1	45369.6	43381.1	52828.2	43381.1	58872.3	52828.2		1.34994
29298	A_95_P139152		EB442866		223.987	223.987	240.779	211.633	217.862	191.57	211.32	211.32	302.32	281.82	351.237	302.32		1.34972
12830	A_95_P112297		CV020613		343.654	354.779	267.737	343.654	324.424	360.695	308.362	324.424	591.57	463.779	358.029	463.779		1.34955
42883	A_95_P005326		TA14182_4097		120.362	137.32	113.737	120.362	124.32	126.82	126.82	126.82	293.112	162.424	150.529	162.424		1.34947
40221	A_95_P180457		TA12749_4097		1199.45	1136.57	1266.34	1199.45	1264.53	1353.05	1242.28	1264.53	1370.65	1618.53	1746.59	1618.53		1.3494
1757	A_95_P220577		TA21637_4097		169.154	169.154	175.695	164.612	207.404	208.862	189.82	207.404	182.029	228.216	254.487	228.216		1.34917
36642	A_95_P134782		EB437555		814.57	955.445	814.57	618.758	895.799	730.424	726.737	730.424	1454.11	1098.95	1081.86	1098.95		1.34911
13460	A_95_P241450		AJ718321		1584.51	1367.17	1584.51	1889.97	1238.65	1800.26	1595.82	1595.82	1346.15	2238.53	2137.28	2137.28		1.34886
1842	A_95_P291358		DW003925		80.8618	84.6535	80.8618	79.0702	95.4452	87.9868	97.3202	95.4452	109.07	91.9035	123.445	109.07		1.34885
7402	A_95_P015926		AY429423		638.404	638.404	627.737	769.008	634.758	751.049	766.758	751.049	879.987	860.987	805.883	860.987		1.34866
3254	A_95_P198257		EH618565		2142.78	1561.78	2142.78	2234.49	1759.32	2081.7	2222.57	2081.7	1331.65	2889.74	2929.86	2889.74		1.34859
11353	A_95_P104517		CV017051		287.674	293.862	264.237	287.674	307.32	313.82	303.654	307.32	373.32	417.987	387.924	387.924		1.34848
35799	A_95_P178277		TA12202_4097		843.612	777.945	843.612	975.32	715.32	907.362	844.799	844.799	725.862	1137.57	1165.32	1137.57		1.34845
18811	A_95_P031686		DW003455		6001.36	5509.28	6001.36	7110.61	5474.15	6702.36	6294.4	6294.4	6051.36	8092.28	8194.07	8092.28		1.34841
23092	A_95_P227289		FG144028		82.1952	79.7785	91.8618	82.1952	95.7785	86.6118	115.487	95.7785	110.82	116.716	76.1118	110.82		1.34826
35747	A_95_P174387		EH665827		1851.49	1924.86	1638.95	1851.49	1700.55	1970.57	1781.24	1781.24	2496.24	2905.61	1864.32	2496.24		1.34823
10997	A_95_P071435		BP525703		343.32	753.279	343.32	316.216	545.216	547.612	550.133	547.612	499.008	462.82	362.591	462.82		1.34807
22735	A_95_P143547		EB446807		363.195	363.029	363.195	391.049	495.737	290.612	420.091	420.091	489.445	429.654	743.987	489.445		1.34761
14358	A_95_P144232		EB447389		179.487	139.945	179.487	247.904	141.904	186.654	162.737	162.737	223.591	246.279	241.82	241.82		1.34729
19975	A_95_P295628		EB447232		3164.7	3146.36	3164.7	3360.95	3331.74	3499.05	3206.15	3331.74	4263.28	4503.9	3905.53	4263.28		1.34714
27178	A_95_P114132		FG639886		94.1118	109.487	78.5285	94.1118	183.529	254.174	196.07	196.07	113.654	126.779	393.216	126.779		1.3471
10467	A_95_P133307		EB434714		5535.09	5492.97	5535.09	6366.61	5163.65	5912.28	5520.65	5520.65	7455.11	8622.61	6375.26	7455.11		1.34688
26897	A_95_P039971		BP129697		260.862	260.862	260.07	311.904	314.32	287.445	309.529	309.529	345.174	370.779	351.237	351.237		1.34645
36134	A_95_P245872		EH615411		6765.24	6871.4	5713.7	6765.24	7596.15	7065.95	7287.95	7287.95	6519.78	9748.49	9108.84	9108.84		1.34642
27528	A_95_P009831		EB431310		1003.49	1179.65	962.279	1003.49	498.32	1031.84	682.779	682.779	1367.86	971.091	1351.07	1351.07		1.34638
36405	A_95_P150127		TA15197_4097		9410.61	9410.61	10107.8	9317.95	10440.5	9288.86	10752.2	10440.5	13178.2	12328.4	12669.9	12669.9		1.34635
41832	A_95_P036878		BP128848		114.799	183.133	114.799	109.883	153.237	156.07	142.945	153.237	156.487	154.549	120.362	154.549		1.34626
10976	A_95_P163517		EH622562		951.758	1656.86	951.758	951.695	1214.78	1167.55	1101.24	1167.55	1344.9	1281.28	1021.2	1281.28		1.34622
38343	A_95_P000616		EB451931		1651.49	1445.47	1651.49	1982.65	1502.4	2000.57	1711.03	1711.03	1633.24	2327.86	2223.2	2223.2		1.34618
13609	A_95_P158342		FG176379		545.737	545.737	536.779	723.445	635.945	741.154	702.029	702.029	704.674	734.57	848.987	734.57		1.34602
10668	A_95_P020236		TA16731_4097		1577.7	1577.7	1541.07	1690.24	1773.32	1657.01	1711.82	1711.82	2123.55	2000.9	2240.34	2123.55		1.34598
23894	A_95_P212247		TA19792_4097		2248.11	2634.53	2248.11	2201.4	2730.53	2261.99	2506.65	2506.65	3025.82	2548.15	3070.11	3025.82		1.34594
37185	A_95_P193452		FG644819		16617.8	17205.4	16617.8	15548	18892.6	17258.9	20679.2	18892.6	26643.3	18604	22365.4	22365.4		1.34587
32115	A_95_P122927		DW002844		184.57	241.154	184.57	182.279	268.195	197.654	226.466	226.466	381.445	191.112	248.404	248.404		1.34585
21038	A_95_P138437		EB442205		152.945	152.945	152.279	165.737	127.154	133.945	136.237	133.945	361.487	205.82	176.779	205.82		1.34571
589	A_95_P197297		TA16532_4097		88.2368	101.029	88.2368	77.8618	101.862	87.4452	83.6118	87.4452	180.82	72.3618	118.737	118.737		1.34566
38467	A_95_P157587		EH615648		2920.99	1957.4	2920.99	4740.49	4515.61	5809.09	3902.2	4515.61	2796.61	3930.59	5452.65	3930.59		1.34564
37863	A_95_P017116		TA15328_4097		1162.49	1028.72	1162.49	1375.32	1008.7	1375.65	1337.99	1337.99	1458.42	1820.7	1564.22	1564.22		1.34558
6390	A_95_P148292		EB677558		324.32	293.487	324.32	392.258	312.82	337.008	275.716	312.82	436.383	392.445	796.112	436.383		1.34553
27090	A_95_P103297		CV016450		8428.82	8232.42	8807.28	8428.82	8187.51	9093.86	8739.99	8739.99	9277.57	12751.3	11340.9	11340.9		1.34549
12822	A_95_P116202		DV158810		248.299	392.049	248.299	201.279	350.049	309.612	350.404	350.049	439.654	334.07	272.987	334.07		1.34543
26048	A_95_P033021		AF213696		2679.65	4607.2	2537.22	2679.65	2820.28	3144.82	2925.88	2925.88	3920.65	2985.59	3604.95	3604.95		1.3453
24537	A_95_P213262		TA20010_4097		266.612	266.612	257.633	422.841	568.112	252.82	283.383	283.383	156.487	440.258	358.612	358.612		1.34507
18899	A_95_P273721		EH619332		1125.74	1835.78	1125.74	1005.11	1386.22	841.07	869.549	869.549	2262.95	1094.15	1514.2	1514.2		1.34507
9372	A_95_P092533		BP531846		553.799	472.799	553.799	579.654	511.404	569.445	680.154	569.445	634.945	744.862	819.862	744.862		1.345
42516	A_95_P022336		TA11631_4097		1810.49	1969.88	1723.99	1810.49	2042.72	2292.61	2280.55	2280.55	1948.03	2660.01	2434.97	2434.97		1.34492
347	A_95_P242872		EB683381		301.737	199.112	301.737	435.758	220.529	248.904	281.82	248.904	188.883	405.737	673.195	405.737		1.34467
26815	A_95_P215162		TA20425_4097		1233.59	2461.74	1222.49	1233.59	1876.74	1652.03	1770.45	1770.45	1671.99	1658.24	1440.07	1658.24		1.34424
29665	A_95_P005206		TA11753_4097		4349.47	4651.86	4349.47	4049.99	5841.74	4432.88	4920.07	4920.07	6177.45	5845.61	4868.07	5845.61		1.34398
35440	A_95_P261336		FG645254		1280.05	1390.95	1214.32	1280.05	1287.26	1561.28	1654.74	1561.28	2719.36	1237.88	1720.28	1720.28		1.34392
35818	A_95_P211627		TA19657_4097		2322.11	2322.11	2161.88	2496.92	3375.7	2985.45	3241.26	3241.26	3705.15	3120.72	2958.26	3120.72		1.34391
3594	A_95_P024521		BP535201		2391.13	2035.4	2391.13	2678.86	2526.57	2887.07	2965.9	2887.07	3212.82	3145.32	3377.24	3212.82		1.34364
36637	A_95_P198877		EB424696		1382.74	1292.99	1392.57	1382.74	1503.65	1393.2	1478.49	1478.49	1398.28	1863.2	1856.9	1856.9		1.34292
19887	A_95_P255189		DQ350359		162.799	179.612	162.799	117.508	204.237	143.258	227.529	204.237	218.612	198.383	252.279	218.612		1.34283
32263	A_95_P221532		DW000265		549.029	624.32	502.904	549.029	730.612	600.299	772.654	730.612	879.445	737.237	729.362	737.237		1.3428
21414	A_95_P097443		BP534051		119.279	117.487	119.279	128.445	119.154	116.799	124.279	119.154	185.966	139.341	160.133	160.133		1.34251
9265	A_95_P163707		EH623899		911.154	1020.97	797.404	911.154	889.029	837.32	947.049	889.029	1285.4	1061.2	1223.2	1223.2		1.34247
20169	A_95_P157627		EH615679		2162.57	2052.61	2162.57	2808.86	3633.78	3798.95	3672.42	3672.42	2903.11	3440.2	2774.38	2903.11		1.34244
15653	A_95_P186787		EH621707		388.57	419.487	388.57	332.612	582.258	423.904	565.279	565.279	690.487	455.82	521.612	521.612		1.34239
39785	A_95_P038416		BP129267		574.362	551.737	583.633	574.362	857.112	771.57	858.737	857.112	770.82	770.987	889.362	770.987		1.34234
360	A_95_P026821		TA11780_4097		1230.7	1291.74	1192.28	1230.7	1218.61	1335.24	1335.47	1335.24	1441.24	1651.99	1671.99	1651.99		1.34232
20731	A_95_P112582		CV020744		317.445	286.904	331.279	317.445	315.154	318.799	298.07	315.154	426.07	400.195	437.487	426.07		1.34219
42316	A_95_P048166		BP131837		126.924	204.424	126.216	126.924	182.987	167.945	146.404	167.945	188.883	170.341	129.654	170.341		1.34207
19080	A_95_P098248		BP534387		183.112	137.904	199.112	183.112	191.695	176.695	163.82	176.695	174.987	245.737	246.404	245.737		1.342
166	A_95_P253374		FG150164		1155.95	1093.82	1155.95	1348.07	1208.28	1185.76	1276.26	1208.28	2326.57	1551.03	1266.36	1551.03		1.34178
10952	A_95_P091893		BP531544		1023.24	1669.88	1015.9	1023.24	1375.78	1262.45	1283.17	1283.17	1646.7	1372.78	1329.36	1372.78		1.3416
31667	A_95_P188972		DW003925		105.758	105.758	95.2368	110.841	120.237	109.987	132.924	120.237	141.883	120.57	168.445	141.883		1.34158
16037	A_95_P103082		CV016336		312.237	300.195	312.237	417.591	273.195	352.195	313.82	313.82	359.154	591.737	418.862	418.862		1.34149
9866	A_95_P208887		EB679433		114.279	133.487	111.383	114.279	159.112	106.904	120.612	120.612	167.57	128.091	153.299	153.299		1.34145
11836	A_95_P191277		TA15197_4097		7405.2	7405.2	7239.32	7433.28	7981.11	7880.07	8301.61	7981.11	9933.24	9277.57	10381.4	9933.24		1.34139
38169	A_95_P204677		DW005200		190.487	190.487	255.904	159.112	184.612	268.799	237.779	237.779	255.508	206.237	427.737	255.508		1.34134
38279	A_95_P286518		EH617046		172.404	207.57	172.404	156.445	181.029	162.695	150.695	162.695	297.279	231.216	181.279	231.216		1.34113
27478	A_95_P145372		EB449085		249.112	307.341	249.112	241.487	375.633	314.945	315.862	315.862	308.841	334.07	410.362	334.07		1.34104
36288	A_95_P304228		FG198952		213.695	306.383	213.695	196.487	262.383	200.841	221.258	221.258	506.112	239.07	286.57	286.57		1.34102
43035	A_95_P032756		AF088885		99.2368	99.2368	161.237	82.1952	235.029	170.279	131.216	170.279	176.904	98.3202	133.07	133.07		1.34094
35507	A_95_P131882		EB432304		966.82	1151.4	966.82	898.133	1312.2	1145.26	1095.45	1145.26	1635.82	877.341	1296.32	1296.32		1.34081
14590	A_95_P279403		AM803568		304.07	304.07	272.112	319.237	330.195	337.654	358.279	337.654	407.57	378.154	424.404	407.57		1.34038
39037	A_95_P220212		TA21561_4097		813.737	1691.24	813.737	760.112	1336.95	1155.84	1216.67	1216.67	1299.47	1090.65	994.279	1090.65		1.3403
28376	A_95_P068675		BP137188		465.195	526.779	450.966	465.195	727.258	516.091	534.362	534.362	623.487	444.904	638.32	623.487		1.34027
16478	A_95_P030501		TA17907_4097		4854.45	4768.72	4933.57	4854.45	5685.65	5182.53	5700.74	5685.65	7598.9	6376.57	6504.86	6504.86		1.33998
13767	A_95_P164532		EH623771		73.8202	106.904	73.8202	70.2368	93.8202	88.5285	93.2368	93.2368	114.279	98.9035	91.8618	98.9035		1.33979
32372	A_95_P029881		EB445214		177.716	172.841	177.716	252.529	198.279	224.779	223.508	223.508	227.737	246.279	238.07	238.07		1.33961
1184	A_95_P087503		EH623399		121.424	129.362	110.195	121.424	139.445	118.362	121.07	121.07	164.57	120.57	162.654	162.654		1.33955
17550	A_95_P229509		EB451173		522.529	522.529	499.008	541.112	623.029	604.341	519.654	604.341	724.216	699.779	494.862	699.779		1.33922
26317	A_95_P133007		EB433973		28232.5	28232.5	31657.2	26792.1	34726.1	31203.3	41549.8	34726.1	34422.2	37804.7	51355.4	37804.7		1.33905
43296	A_95_P191682		AF092915		818.32	569.529	818.32	1006.03	662.404	746.695	705.549	705.549	780.154	1095.7	1419.4	1095.7		1.33896
42647	A_95_P221127		TA21755_4097		741.091	934.945	741.091	631.091	898.487	764.987	889.987	889.987	1081.99	796.195	992.112	992.112		1.33872
34481	A_95_P142407		EB445881		1138.78	1138.78	1113.61	1192.95	1413.57	1359.78	1322.99	1359.78	1524.28	1462.4	1564.99	1524.28		1.33852
36082	A_95_P269586		EB425527		8864.57	12379.9	7917.86	8864.57	10325.3	8967.78	9686.95	9686.95	11864.1	12760.2	10336.2	11864.1		1.33837
20761	A_95_P008821		EB450706		12021	12021	12318.8	11934.5	16304.9	13617.3	18938.3	16304.9	18120.6	16087.9	14221.4	16087.9		1.33832
24242	A_95_P017356		EB446133		1061.7	1295.45	954.133	1061.7	1052.65	982.737	1257.61	1052.65	2010.36	1420.86	982.987	1420.86		1.3383
41325	A_95_P178142		TA12161_4097		989.029	872.695	989.029	1032.47	954.82	973.966	1055.36	973.966	1323.07	1260.03	1372.57	1323.07		1.33775
6599	A_95_P209677		TA19241_4097		598.029	608.133	553.799	598.029	632.362	615.57	788.404	632.362	799.987	763.112	826.987	799.987		1.33771
15871	A_95_P016721		BP534468		20772.8	19465.9	20772.8	22931.2	21213.8	22909.5	22312.7	22312.7	27783.1	28496.9	25164.7	27783.1		1.33748
31232	A_95_P095963		BP533412		2405.49	2579.55	2405.49	2278.7	2192.86	2540.28	2690.74	2540.28	3216.82	3111.74	3267.7	3216.82		1.33728
42583	A_95_P152727		EB683068		1310.53	1445.47	1210.24	1310.53	1696.63	1554.09	1472.78	1554.09	2029.32	1697.53	1752.4	1752.4		1.33717
22596	A_95_P102102		CN949778		4475.92	2455.32	4475.92	7340.49	6638.7	8316.76	5738.01	6638.7	4487.8	5984.36	7984.24	5984.36		1.33701
26146	A_95_P127117		EB426548		423.82	496.57	400.133	423.82	598.529	489.216	427.091	489.216	572.987	387.487	566.508	566.508		1.33667
18330	A_95_P003336		FG640506		957.945	1150.4	819.862	957.945	1147.78	928.987	808.924	928.987	2006.36	1280.28	960.674	1280.28		1.33648
27531	A_95_P131532		EB431860		1230.7	1238.57	1133.78	1230.7	1308.03	1226.53	1224.2	1226.53	1701.55	1643.86	1439.65	1643.86		1.33572
8654	A_95_P113582		CV021207		149.258	176.445	138.299	149.258	173.32	165.758	153.404	165.758	199.362	221.029	151.966	199.362		1.33569
7604	A_95_P124772		FG146749		281.112	308.32	281.112	248.904	345.299	296.195	289.279	296.195	414.529	371.612	375.466	375.466		1.33565
9143	A_95_P106637		TA13085_4097		347.279	622.779	347.279	336.445	482.695	275.383	278.279	278.279	434.341	463.779	645.612	463.779		1.33547
15019	A_95_P293393		FG640186		2030.09	2917.2	2030.09	2001.55	2842.74	2164.32	2419.15	2419.15	3614.32	2312.82	2710.99	2710.99		1.3354
10005	A_95_P268056		DV999405		961.945	961.945	954.133	1159.22	938.341	1005.51	1004.53	1004.53	1177.4	1284.49	1443.65	1284.49		1.3353
2359	A_95_P123902		DW003776		2327.2	2327.2	2468.49	1958.2	2378.76	2239.99	3089.36	2378.76	3294.86	2727.36	3107.2	3107.2		1.33517
4237	A_95_P011121		EB427471		853.987	968.654	801.32	853.987	1042.34	1014.07	1080.9	1042.34	1521.7	1140.17	997.07	1140.17		1.33512
43691	A_95_P303743		FG137251		635.966	635.966	708.279	635.945	740.779	741.154	748.654	741.154	1187.78	849.07	810.404	849.07		1.33509
37700	A_95_P092713		BP531941		2759.78	2314.74	2759.78	3037.9	2542.99	2872.82	2846.72	2846.72	3249.67	3684.49	3710.95	3684.49		1.33507
4463	A_95_P198632		TA16820_4097		452.133	427.466	452.133	490.341	538.529	432.57	453.154	453.154	609.737	451.987	603.591	603.591		1.33499
21757	A_95_P192077		TA15376_4097		1154.95	1222.99	1154.95	1082.61	1387.76	1250.15	1669.78	1387.76	1772.09	1541.45	1507.2	1541.45		1.33465
14720	A_95_P054416		BP133428		183.112	194.362	169.32	183.112	221.008	182.07	202.654	202.654	261.862	203.195	244.362	244.362		1.3345
40170	A_95_P141267		EB445036		973.862	972.945	1079.82	973.862	1018.28	1272.55	1070.63	1070.63	1078.51	1483.24	1299.45	1299.45		1.33432
10800	A_95_P257509		EH623795		1825.86	2371.45	1825.86	1787.45	2463.28	1912.15	2366.86	2366.86	3224.63	2116.82	2436.28	2436.28		1.33432
27741	A_95_P092238		BP531711		689.612	689.612	691.487	600.591	790.299	560.737	808.091	790.299	920.112	747.674	942.299	920.112		1.33425
37681	A_95_P230384		EB429570		809.383	753.279	814.57	809.383	788.091	864.487	846.654	846.654	1082.74	1079.72	943.279	1079.72		1.334
32354	A_95_P150502		EB680587		2685.7	2768.84	2685.7	2559.15	2908.82	2469.74	2551.7	2551.7	4418.95	3582.2	2972.86	3582.2		1.33381
21771	A_95_P011681		EB424796		3302.78	4274.95	3302.78	3021.11	3947.99	3335.57	3491.32	3491.32	4405.05	3443.78	4855.78	4405.05		1.33374
22564	A_95_P308008		FG643465		747.654	747.654	661.112	773.258	722.654	746.695	745.237	745.237	1186.78	824.508	997.07	997.07		1.3336
34162	A_95_P297993		FG155156		1383.67	1034.15	1383.67	2602.17	2242.61	2929.45	1961.36	2242.61	1441.78	1845.09	2714.55	1845.09		1.33347
11499	A_95_P199987		AY775028		197.445	191.695	204.237	197.445	205.779	195.799	193.487	195.799	256.612	263.279	291.612	263.279		1.33343
1298	A_95_P152637		EB682969		309.216	309.216	301.737	346.112	275.466	297.57	291.591	291.591	457.07	369.57	412.299	412.299		1.33337
23359	A_95_P084280		BP528976		1400.65	1595.7	1400.65	1304.97	1548.86	1299.74	1236.95	1299.74	2251.36	1867.22	1423.2	1867.22		1.3331
17998	A_95_P255714		EH618944		74.1952	72.9452	74.2368	74.1952	78.7785	67.4035	72.9868	72.9868	124.154	91.9035	98.9035	98.9035		1.33302
8182	A_95_P114847		TA12745_4097		14394.2	13222.3	14394.2	18133.4	13917	15493.9	14505.6	14505.6	19177.1	22163.8	18238.3	19177.1		1.33228
5838	A_95_P224312		FG157218		556.029	515.487	556.029	590.487	602.612	549.737	624.612	602.612	671.862	740.737	802.779	740.737		1.33219
8815	A_95_P020871		EB678158		10523.4	10301.6	10523.4	12906	11690	13556.7	12302.9	12302.9	11326.2	14018.9	17233.3	14018.9		1.33217
373	A_95_P006676		CV019603		2615.61	2129.47	2615.61	2914.7	2601.13	2763.97	2475.59	2601.13	3388.53	3486.24	3484.42	3484.42		1.33216
29217	A_95_P126727		EB426077		686.799	698.654	658.404	686.799	735.674	755.654	691.112	735.674	914.924	926.07	684.362	914.924		1.33216
4525	A_95_P111697		CV020327		441.029	481.237	441.029	371.883	475.237	371.779	478.716	475.237	720.695	420.216	587.466	587.466		1.33204
296	A_95_P057061		BP134118		5186.28	4975.78	5186.28	5792.15	5776.07	5372.78	6072.24	5776.07	8275.24	6875.2	6908.26	6908.26		1.33203
32	A_95_P286318		FG640380		1563.95	1563.95	1417.2	1637.88	2012.49	1721.47	1797.24	1797.24	2168.15	1761.67	2083.07	2083.07		1.33193
9361	A_95_P159462		EH617704		33592.3	31639.1	33592.3	38486.5	41998	37594.3	41619.6	41619.6	48987.8	39133.8	44738.5	44738.5		1.33181
18305	A_95_P004591		FG636505		356.487	387.633	342.029	356.487	371.549	354.82	364.987	364.987	492.737	457.924	474.654	474.654		1.33148
3397	A_95_P162752		EH621749		78.3202	78.3202	76.9452	83.2368	78.2785	78.9035	86.1535	78.9035	132.737	104.279	80.2368	104.279		1.33144
3004	A_95_P146457		EB450511		6848.4	6848.4	10057.5	4976.28	8778.49	4611.74	10373.8	8778.49	9117.4	4653.45	13339.9	9117.4		1.33132
9883	A_95_P025631		AJ001769		489.008	585.654	459.716	489.008	618.279	510.695	587.779	587.779	669.279	527.362	650.862	650.862		1.33098
12439	A_95_P012741		BP529725		1462.95	1451.7	1462.95	1523.65	1563.2	1484.49	1532.82	1532.82	2041.61	1947.07	1763.26	1947.07		1.33092
12520	A_95_P031196		BP133364		746.112	533.945	772.654	746.112	541.633	732.487	649.112	649.112	699.654	1061.78	992.737	992.737		1.33055
42499	A_95_P159597		EH617918		158.049	242.049	158.049	145.487	253.32	207.404	207.216	207.404	305.237	210.279	166.32	210.279		1.33046
33305	A_95_P149512		EB679387		84.6535	107.862	84.6535	79.4868	89.0493	116.404	98.4035	98.4035	112.612	142.758	79.466	112.612		1.33027
35066	A_95_P197512		EB683279		535.862	484.279	535.862	686.799	433.07	599.862	546.737	546.737	560.404	929.57	712.82	712.82		1.33023
37405	A_95_P203457		EH619588		711.279	804.945	566.362	711.279	849.883	806.445	778.904	806.445	1028.13	946.154	784.945	946.154		1.33022
34722	A_95_P122227		DW002263		862.404	812.737	862.404	988.945	843.82	1025.9	929.154	929.154	843.862	1147.15	1277.88	1147.15		1.33018
17315	A_95_P234394		DV160348		2351.15	2683.95	2247.01	2351.15	2609.86	2475.28	2767.49	2609.86	3223.65	3127.45	3024.38	3127.45		1.33017
6796	A_95_P300203		FG172574		195.216	148.862	200.174	195.216	333.07	188.529	228.612	228.612	259.654	192.695	414.32	259.654		1.33008
29799	A_95_P137697		EB441446		1118.86	1051.82	1118.86	1203.67	1279.32	1100.09	1324.4	1279.32	1487.99	1414.99	1645.15	1487.99		1.32991
14937	A_95_P204477		TA18074_4097		4758.49	4570.78	4758.49	4972.24	5616.82	4142.4	4650.7	4650.7	5288.95	6328.32	7276.49	6328.32		1.3299
13549	A_95_P031926		EB435446		20116.5	19936.2	20508.3	20116.5	21842.4	21576.7	21955.8	21842.4	26751.3	28632.5	23349.3	26751.3		1.32982
36972	A_95_P041151		BP130020		144.695	144.695	133.862	199.466	298.612	146.049	191.133	191.133	95.5702	216.154	192.404	192.404		1.32972
12371	A_95_P256454		EB449193		728.758	928.07	623.195	728.758	935.404	740.424	798.695	798.695	1576.2	652.654	968.82	968.82		1.32941
15735	A_95_P258326		AB263747		577.737	654.904	573.383	577.737	388.612	619.029	472.529	472.529	767.883	739.029	890.966	767.883		1.32912
34035	A_95_P131712		EB432097		150.883	154.695	138.299	150.883	153.612	161.82	159.029	159.029	154.737	200.529	221.133	200.529		1.32904
32685	A_95_P147897		EB643485		146.862	130.695	146.862	182.737	124.82	142.862	145.029	142.862	141.487	231.216	195.154	195.154		1.32882
17908	A_95_P211952		TA19726_4097		207.529	296.299	207.529	200.279	224.612	178.32	276.779	224.612	309.32	237.654	275.716	275.716		1.32857
33300	A_95_P020216		TA22083_4097		3082.45	2971.24	3082.45	3425.57	3474.7	3302.99	3396.67	3396.67	4094.78	3366.59	4159.82	4094.78		1.32842
4615	A_95_P000258		EB441762		37238.7	38723.2	37238.7	33907	47186.6	40174.6	39133.8	40174.6	53318.1	49467.2	35143.7	49467.2		1.32838
34924	A_95_P128172		EB427709		1919.2	1919.2	1862.2	2097.65	1997.49	2131.82	2030.99	2030.99	2549.3	2601.45	2213.74	2549.3		1.32832
12459	A_95_P146147		AY695053		35186.4	41126.6	35143.7	35186.4	44251	39021.5	49467.2	44251	46735.9	48987.8	34262.7	46735.9		1.32824
12802	A_95_P131817		EB432226		703.529	710.091	656.695	703.529	698.112	580.945	616.508	616.508	986.654	482.82	934.445	934.445		1.32823
3556	A_95_P185327		TA13887_4097		793.987	885.341	793.987	784.549	851.154	755.654	860.258	851.154	1054.49	1015.9	1294.26	1054.49		1.32809
5453	A_95_P112647		CV020775		664.362	627.07	664.362	733.674	765.987	762.779	833.862	765.987	882.195	740.737	909.07	882.195		1.32788
28777	A_95_P181022		TA12881_4097		1831.57	2102.72	1831.57	1798.49	2228.9	1744.36	1989.72	1989.72	1386.57	2432.03	4405.05	2432.03		1.32784
17837	A_95_P131967		EB432394		6296.57	4981.8	6296.57	7208.24	4541.24	6504.55	7306.92	6504.55	4602.9	8924.61	8360.57	8360.57		1.3278
38219	A_95_P313183		FG155257		1103.53	1080.03	1347.49	1103.53	1135.78	1139.95	1210.63	1139.95	1072.82	1465.2	1611.72	1465.2		1.32774
13146	A_95_P020966		TA13659_4097		284.945	288.945	263.841	284.945	282.862	256.195	297.424	282.862	444.945	364.82	378.279	378.279		1.32755
18014	A_95_P133212		EB434519		432.008	796.32	405.258	432.008	552.445	421.445	406.987	421.445	573.445	305.029	612.029	573.445		1.3274
33422	A_95_P150087		EB680152		3435.67	2918.86	3435.67	3995.61	3675.7	3900.07	3794.65	3794.65	3617.74	5374.67	4559.7	4559.7		1.32716
16314	A_95_P015586		EH614711		2360.78	2475.4	2360.78	2190.99	2676.42	2532.99	3057.03	2676.42	3132.61	3097.72	3374.63	3132.61		1.32694
26828	A_95_P020306		EB682996		1252.55	1006.42	1252.55	1357.09	1132.09	1284.49	1311.57	1284.49	1197.63	1661.9	1819.67	1661.9		1.32682
14050	A_95_P127862		EB427417		354.779	449.945	338.862	354.779	426.112	370.966	396.654	396.654	491.799	315.362	470.654	470.654		1.32661
33772	A_95_P048031		BP131803		1710.13	1422.45	1710.13	1713.65	1531.74	1635.82	1481.97	1531.74	1741.13	2268.49	2297.03	2268.49		1.3265
14548	A_95_P265171		EB425594		5980.82	8960.07	5980.82	5820.32	8300.49	8234.32	8471.11	8300.49	7850.67	8689.86	7930.95	7930.95		1.32606
13719	A_95_P043551		BP130648		373.737	540.07	361.174	373.737	364.987	361.529	365.487	364.987	540.612	493.674	495.57	495.57		1.32599
33786	A_95_P122667		DW002650		1951.45	3329.78	1951.45	1722.61	4001.7	2198.07	2657.01	2657.01	3606.11	1766.55	2587.15	2587.15		1.32576
7060	A_95_P146497		EB450559		1064.99	1064.99	1041.32	1138.99	1031.95	972.049	1026.7	1026.7	1411.9	1510.67	1388.11	1411.9		1.32575
41124	A_95_P124502		DW004317		110.841	106.904	113.737	110.841	110.82	110.362	115.029	110.82	184.529	146.945	122.32	146.945		1.32573
22292	A_95_P233864		EB682278		2298.61	2677.03	2298.61	2065.65	2407.7	1890.99	2212.11	2212.11	3047.32	2289.49	3290.82	3047.32		1.32572
39043	A_95_P307693		FG639173		722.091	956.633	722.091	651.654	999.737	764.612	908.695	908.695	1348.95	957.154	766.654	957.154		1.32553
17903	A_95_P156398		AF311783		1724.17	3124.28	1632.01	1724.17	1586.74	1989.03	1875.28	1875.28	2359.82	2231.05	2285.07	2285.07		1.32531
37765	A_95_P060695		BP135064		533.049	609.195	529.987	533.049	629.591	513.445	725.612	629.591	687.279	706.445	709.529	706.445		1.32529
22744	A_95_P136157		EB439786		338.841	338.841	353.799	327.57	317.987	309.279	321.404	317.987	345.591	448.924	507.091	448.924		1.32488
28527	A_95_P102417		CV016012		2518.07	2518.07	2980.07	2274.99	3083.65	2809.15	3071.15	3071.15	3335.9	3013.74	4218.22	3335.9		1.32479
25459	A_95_P223057		TA22166_4097		822.529	808.924	822.529	832.904	767.112	784.945	870.174	784.945	1088.63	1089.63	1110.03	1089.63		1.32474
23482	A_95_P283688		FG183492		121.841	126.32	121.841	120.362	139.904	128.445	130.654	130.654	168.57	151.445	161.404	161.404		1.32471
2213	A_95_P154742		EG649742		2052.03	3883.34	2052.03	1680.8	2726.63	2193.49	2047.99	2193.49	2718.24	3477.61	2671.03	2718.24		1.32466
1505	A_95_P025916		TA18511_4097		556.487	908.466	556.487	515.154	731.32	632.841	769.404	731.32	737.154	709.445	793.487	737.154		1.32466
27726	A_95_P101953		CN949709		2375.92	2375.92	2338.99	2419.74	2165.01	2093.7	2232.24	2165.01	3649.07	2744.45	3146.86	3146.86		1.32448
5773	A_95_P273541		EB678676		260.133	239.924	268.862	260.133	228.966	268.195	241.195	241.195	299.174	344.529	352.654	344.529		1.32443
22603	A_95_P013291		TA13313_4097		54740.6	54740.6	57255	52337.9	54338.4	56479.9	59603.6	56479.9	72496.1	62475.1	75063	72496.1		1.32436
38599	A_95_P212752		TA19902_4097		273.695	273.695	227.695	274.487	320.133	280.612	301.404	301.404	362.404	324.258	363.195	362.404		1.32411
5977	A_95_P258586		DV157767		13617.3	16764.4	13617.3	13433.2	12910.7	15863.6	15212.7	15212.7	12893.7	18432.9	18030.6	18030.6		1.3241
22561	A_95_P144517		EB447917		113.487	160.112	103.924	113.487	121.654	142.404	129.57	129.57	112.612	150.237	157.362	150.237		1.32383
1441	A_95_P215647		TA20534_4097		972.279	1316.03	972.279	790.216	1133.07	887.904	1085.03	1085.03	1287.03	1014.2	1339.78	1287.03		1.32372
16788	A_95_P002506		TA11736_4097		27575.3	24949.6	33116.2	27575.3	29402.4	29219.5	33997.6	29402.4	36492	35726.6	38182.4	36492		1.32336
27974	A_95_P148377		EB677668		174.737	174.737	178.487	173.362	178.924	193.362	193.487	193.362	240.237	231.216	199.779	231.216		1.32322
23341	A_95_P136902		EB440602		1354.03	1035.95	1354.03	1432.03	1174.05	1375.24	1262.99	1262.99	1913.92	1791.67	877.195	1791.67		1.32322
9620	A_95_P009486		TC4696		14801	14801	14049.4	16693.8	18599.5	18462.9	16916.6	18462.9	19608.4	17689.4	19584.6	19584.6		1.32319
4347	A_95_P286728		FG645131		659.258	599.049	807.799	659.258	820.862	629.154	998.279	820.862	841.945	872.112	996.258	872.112		1.32287
15909	A_95_P283108		FG645369		848.779	823.091	848.779	997.862	774.945	865.112	804.341	804.341	1122.61	1150.82	943.279	1122.61		1.32262
38449	A_95_P273846		EH623825		473.32	479.862	417.945	473.32	519.049	498.195	524.404	519.049	552.404	625.945	640.029	625.945		1.32246
35639	A_95_P106132		CV017769		3112.72	2402.53	3112.72	3372.03	2508.03	2748.65	3056.11	2748.65	2932.82	4116.15	4501.32	4116.15		1.32237
31840	A_95_P151957		EB682223		438.424	402.216	438.424	492.924	398.987	431.133	474.716	431.133	409.987	579.737	677.945	579.737		1.32232
26456	A_95_P142287		EB445798		461.529	689.612	403.424	461.529	519.987	510.445	484.612	510.445	672.82	579.737	610.279	610.279		1.3223
38461	A_95_P159547		EB682721		1232.15	1351.3	1232.15	1191.11	1185.4	1292.24	1144.49	1185.4	1629.15	1648.55	1127.38	1629.15		1.3222
10835	A_95_P034573		AJ719155		497.862	586.612	497.862	489.008	631.091	492.799	694.404	631.091	759.779	658.154	498.924	658.154		1.32196
24475	A_95_P130762		EB430856		578.591	605.029	506.82	578.591	689.091	598.279	714.924	689.091	764.862	595.945	826.987	764.862		1.32194
15616	A_95_P107727		CV018510		113.07	129.695	110.508	113.07	117.237	116.404	127.279	117.237	170.445	147.654	149.445	149.445		1.3217
26840	A_95_P013666		DW001432		8627.11	9174.74	8453.45	8627.11	9110.28	9018.32	9417.9	9110.28	11608.2	9994.9	11399.7	11399.7		1.32138
36170	A_95_P287783		FG641886		436.404	415.904	452.737	436.404	466.383	500.279	444.695	466.383	576.633	633.654	461.133	576.633		1.32133
15849	A_95_P104722		CV017144		60.0702	63.7368	58.9452	60.0702	78.7785	61.9868	58.6535	61.9868	79.3618	61.2368	120.987	79.3618		1.32115
34221	A_95_P052331		BP132897		107.404	107.404	108.82	94.1118	124.32	108.737	98.9035	108.737	141.883	151.445	141.779	141.883		1.32102
38383	A_95_P023756		TA15564_4097		301.654	408.404	278.404	301.654	452.237	310.591	314.362	314.362	481.237	260.904	398.383	398.383		1.32066
22520	A_95_P188662		EB424888		5198.86	11426.1	3454.61	5198.86	7746.78	8140.65	8422.11	8140.65	8018.95	6865.59	6557.65	6865.59		1.3206
16441	A_95_P216822		TA20787_4097		514.57	647.695	486.758	514.57	594.612	552.404	564.612	564.612	904.883	679.487	620.904	679.487		1.32049
271	A_95_P114582		CV021677		356.174	301.737	356.174	431.424	349.362	331.32	359.445	349.362	351.279	470.237	508.112	470.237		1.32024
39297	A_95_P016086		EB680788		5805.07	5125.24	6262.07	5805.07	7782.82	5940.74	6593.82	6593.82	8036.49	7663.49	6810.67	7663.49		1.32014
35871	A_95_P254394		FG171627		559.508	734.841	559.508	497.654	512.487	491.987	456.862	491.987	808.049	738.612	632.445	738.612		1.32011
30582	A_95_P126557		EB425885		1593.49	3653.61	1593.49	1448.95	2747.67	1494.74	1985.45	1985.45	5491.99	1794.26	2103.49	2103.49		1.32005
7557	A_95_P210197		TA19348_4097		7126.57	8437.32	7126.57	6963.65	7998.45	6147.57	7054.61	7054.61	9407.01	7618.99	9868.78	9407.01		1.31999
31176	A_95_P159777		EH618232		2351.15	2924.61	2238.45	2351.15	2956.4	2435.47	2712.24	2712.24	3103.45	3375.7	3027.61	3103.45		1.31997
7810	A_95_P139897		EB443821		107.112	145.924	107.112	105.091	126.237	108.987	106.445	108.987	220.799	141.383	123.445	141.383		1.31995
41475	A_95_P287614		FG184784		271.549	271.549	286.716	220.529	284.195	248.904	325.549	284.195	358.404	355.758	367.299	358.404		1.31985
21506	A_95_P198592		TA16812_4097		7575.28	7527.7	8491.82	7575.28	8004.32	8029.28	8906.49	8029.28	10043.6	9998.11	6773.17	9998.11		1.31983
25460	A_95_P085840		BP529392		239.904	226.195	271.154	239.904	245.029	210.445	235.029	235.029	282.404	316.633	348.466	316.633		1.31983
22853	A_95_P002196		DW002033		391.716	329.029	448.612	391.716	300.945	350.612	336.383	336.383	442.154	529.862	516.945	516.945		1.31969
17062	A_95_P119332		DV162431		2007.61	2022.32	2007.61	1927.9	2109.7	1924.26	1974.9	1974.9	2721.09	1916.24	2649.15	2649.15		1.31955
17718	A_95_P141122		EB444915		997.487	1104.7	837.841	997.487	1339.78	1086.3	1264.42	1264.42	1316.17	854.154	1318.57	1316.17		1.31949
10853	A_95_P224792		EB443436		835.112	1318.49	816.445	835.112	1311.57	869.695	828.779	869.695	1699.99	960.404	1101.76	1101.76		1.31929
10846	A_95_P223352		TA22233_4097		430.862	385.32	487.445	430.862	423.82	450.362	483.862	450.362	568.424	577.091	480.32	568.424		1.31927
16673	A_95_P027231		EB438892		15130.4	15130.4	16414.5	14720.8	15705.6	12962.4	14478.7	14478.7	19960.9	14291.7	24949.6	19960.9		1.31926
24062	A_95_P101938		CN949697		107.904	115.737	107.904	104.695	99.9868	110.82	113.32	110.82	142.32	125.487	159.57	142.32		1.31896
11647	A_95_P200542		TA17229_4097		136.612	213.654	130.487	136.612	176.779	195.029	181.091	181.091	138.758	201.695	180.154	180.154		1.31873
35212	A_95_P136662		FG174411		381.445	643.07	364.362	381.445	499.07	525.779	458.549	499.07	512.487	502.987	401.612	502.987		1.31863
31199	A_95_P106502		EH616340		1912.15	1912.15	1836.4	2099.38	1780.32	1803.7	1855.34	1803.7	2554.38	2521.4	2178.57	2521.4		1.31862
25587	A_95_P083470		BP528767		641.737	641.737	600.987	741.133	670.112	650.612	595.445	650.612	899.362	747.404	846.174	846.174		1.31857
29687	A_95_P054581		BP133476		752.549	1180.32	752.549	638.82	1004.4	810.299	784.945	810.299	1160.36	696.174	992.112	992.112		1.31833
38077	A_95_P047176		BP131588		684.612	713.862	613.383	684.612	804.904	898.299	735.737	804.904	603.862	902.466	912.174	902.466		1.31822
4721	A_95_P221142		TA21759_4097		8491.07	10083.1	7972.61	8491.07	11167.1	10173.2	10812.6	10812.6	9427.17	11191.2	12490.3	11191.2		1.318
1878	A_95_P212362		TA19818_4097		823.779	717.987	823.779	1026.03	656.612	852.091	749.445	749.445	792.758	1085.45	1170.65	1085.45		1.31764
5736	A_95_P303948		FG638580		313.237	315.529	313.237	293.529	300.237	281.445	317.529	300.237	475.758	412.695	317.487	412.695		1.31752
34184	A_95_P109732		EB442346		238.07	228.945	238.07	257.82	296.133	241.695	296.008	296.008	426.07	313.654	228.945	313.654		1.31748
26601	A_95_P129992		EB429961		125.674	214.112	125.674	123.945	226.945	163.133	238.445	226.945	184.529	165.57	124.82	165.57		1.31745
30764	A_95_P232164		BP128741		738.279	738.279	1223.2	733.674	986.987	796.32	798.216	798.216	972.57	855.987	1436.61	972.57		1.31735
27865	A_95_P176907		TA11822_4097		616.904	524.133	616.904	768.258	555.383	685.591	640.945	640.945	681.924	812.654	835.779	812.654		1.31731
42521	A_95_P145767		EB449507		391.945	412.612	391.945	363.07	505.362	371.529	418.237	418.237	516.299	518.195	431.445	516.299		1.31727
27729	A_95_P101883		CN824899		75.0702	75.0702	76.0285	75.0702	85.2368	70.9035	85.6535	85.2368	98.8827	81.3618	118.737	98.8827		1.3172
27826	A_95_P083500		BP528774		514.57	514.57	496.654	541.112	693.154	668.362	616.508	668.362	677.695	616.862	783.091	677.695		1.31701
26820	A_95_P179192		DV158663		6522.82	7498.07	5732.7	6522.82	8184.74	7409.03	6267.7	7409.03	8749.53	8089.86	8590.61	8590.61		1.31701
34073	A_95_P276833		AM831626		103.612	114.362	101.487	103.612	112.112	101.904	117.487	112.112	136.445	121.654	162.654	136.445		1.31689
32420	A_95_P306983		FG636992		1878.32	1734.05	1878.32	1928.74	1846.15	2373.28	2451.53	2373.28	3079.57	2473.38	1648.55	2473.38		1.31681
5594	A_95_P097923		BP534260		823.779	819.154	823.779	839.904	908.195	834.737	923.32	908.195	1084.51	915.154	1109.76	1084.51		1.3165
20399	A_95_P023066		DW002423		7210.11	7210.11	6699.99	7330.11	7794.49	7332.15	7658.49	7658.49	9490.24	7850.67	9951.45	9490.24		1.31624
30006	A_95_P020191		DV158225		498.487	485.216	498.487	575.424	473.82	537.737	527.112	527.112	475.758	683.362	656.07	656.07		1.31612
8250	A_95_P028111		TA15042_4097		6380.57	7174.11	6380.57	6362.03	6617.57	6605.2	6939.07	6617.57	8772.7	7308.3	8397.53	8397.53		1.31611
27961	A_95_P282528		AM808281		136.445	136.445	140.737	131.862	161.154	126.82	144.112	144.112	198.883	128.091	179.529	179.529		1.31576
37322	A_95_P199807		TA17071_4097		506.82	661.612	506.82	477.799	545.216	448.841	456.862	456.862	686.529	627.549	666.779	666.779		1.31561
42833	A_95_P093178		EB438892		9373.74	9293.61	10675.4	9373.74	9862.2	8369.26	7351.24	8369.26	12332	9157.78	15644.4	12332		1.31559
23956	A_95_P022381		TA13660_4097		7546.07	9586.53	7283.74	7546.07	4550.88	6652.3	5513.11	5513.11	9926.49	8700.97	10928.9	9926.49		1.31545
29189	A_95_P112592		CV020749		2023.63	2457.53	2023.63	1856.4	2990.45	2105.65	1150.9	2105.65	3244.45	2661.99	1966.99	2661.99		1.31545
25144	A_95_P015611		CV017612		110.195	107.404	110.195	115.82	107.695	129.258	139.341	129.258	123.529	144.945	182.029	144.945		1.31535
23734	A_95_P194102		TA15821_4097		470.424	470.424	463.612	656.029	454.154	515.591	493.32	493.32	476.945	633.654	618.737	618.737		1.31527
28607	A_95_P306548		FG635547		456.779	497.091	456.779	456.404	599.945	361.174	388.883	388.883	600.591	354.779	654.862	600.591		1.31484
27055	A_95_P258446		FG141746		4006.8	3828.32	4282.57	4006.8	4093.11	3643.2	4557.99	4093.11	5268.15	5142.86	5980.34	5268.15		1.3148
24429	A_95_P016191		TA15269_4097		1839.86	1994.61	1770.28	1839.86	2064.26	1593.99	1993.97	1993.97	2676.82	1939.82	2418.92	2418.92		1.31473
20008	A_95_P131282		EB431443		2990.9	2525.9	3053.99	2990.9	3140.78	3235.24	3224.63	3224.63	3705.15	3932.2	4258.28	3932.2		1.31472
20565	A_95_P220367		TA21592_4097		445.487	444.237	445.487	527.633	445.091	492.799	491.487	491.487	447.758	585.612	657.32	585.612		1.31454
9108	A_95_P136297		EB439998		1210.24	975.195	1210.24	1357.92	1047.28	1280.36	1153.86	1153.86	1284.24	1828.7	1590.88	1590.88		1.31452
6741	A_95_P184762		TA13767_4097		5894.07	6640.15	5894.07	5742.95	6967.99	5988.57	6641.57	6641.57	7747.86	5772.28	7882.24	7747.86		1.31452
22577	A_95_P209527		TA19209_4097		286.695	286.695	276.779	321.07	245.029	286.549	312.57	286.549	274.237	376.82	447.32	376.82		1.31436
6328	A_95_P190427		TA15013_4097		2108.7	1818.49	2108.7	2482.74	1678.49	2039.4	2119.95	2039.4	2114.13	2771.57	3019.7	2771.57		1.31435
5842	A_95_P013746		EB426484		1908.86	1726.24	1908.86	2142.28	1697.74	1836.11	1841.45	1836.11	1991.15	2630.74	2508.45	2508.45		1.31411
34813	A_95_P011206		DW000282		2968.9	3576.61	2968.9	2928.7	3063.07	3166.53	3313.32	3166.53	4064.57	3900.78	3710.95	3900.78		1.31388
29178	A_95_P160467		EH619170		80.4452	128.904	71.9452	80.4452	103.674	92.9452	112.07	103.674	139.904	90.0493	105.695	105.695		1.31388
21275	A_95_P116527		DV159288		263.945	460.237	232.133	263.945	312.154	291.029	269.258	291.029	410.779	286.924	346.779	346.779		1.31383
30309	A_95_P238939		D38126		120.82	181.945	110.508	120.82	105.737	87.4452	97.3202	97.3202	243.591	158.737	137.695	158.737		1.31383
24060	A_95_P201312		EH624269		530.883	574.32	530.883	517.404	549.445	517.612	584.32	549.445	724.216	546.737	697.404	697.404		1.31367
39638	A_95_P311888		FG165597		135.445	133.07	135.445	152.654	162.445	152.695	154.737	154.737	172.404	177.924	184.904	177.924		1.31363
15178	A_95_P108447		CV018833		7710.32	8444.24	7710.32	7289.82	7702.24	7442.72	6557.65	7442.72	11088.8	10127.4	7822.95	10127.4		1.31348
36636	A_95_P115302		FG643198		943.424	903.716	975.029	943.424	887.279	1054.34	1040.22	1040.22	1239.15	1461.92	903.654	1239.15		1.31346
25237	A_95_P269681		FG179457		2817.01	5931.4	1804.72	2817.01	4209.45	4087.82	4493.78	4209.45	4208.05	3699.86	3672.2	3699.86		1.3134
16935	A_95_P209617		TA19229_4097		156.612	156.612	147.779	169.362	208.862	189.82	182.07	189.82	205.674	375.695	183.737	205.674		1.31327
37	A_95_P014466		DW000079		7032.72	6857.03	7032.72	8401.74	8096.36	8432.45	8638.24	8432.45	9432.32	9234.59	8906.49	9234.59		1.31309
37719	A_95_P120312		EB449849		203.695	204.424	203.695	176.049	195.029	192.279	211.32	195.029	330.154	255.779	267.445	267.445		1.31297
17628	A_95_P147067		EB451309		1836.86	1836.86	2394.97	1815.61	2315.9	1792.28	1916.8	1916.8	3178.61	2411.09	1954.38	2411.09		1.31261
10923	A_95_P110992		TA13525_4097		7662.76	7657.2	7721.65	7662.76	7974.95	7898.07	7786.36	7898.07	12170.6	8724.74	10057.5	10057.5		1.31252
42373	A_95_P207812		TA18824_4097		297.716	344.174	273.904	297.716	437.695	383.237	330.195	383.237	356.487	394.154	390.737	390.737		1.31245
19260	A_95_P111052		CV020025		1696.36	1588.55	1696.36	1949.53	1734.82	1876.86	1913.65	1876.86	1824.03	2226.2	2234.78	2226.2		1.31234
15214	A_95_P123477		DW003337		435.466	354.237	435.466	481.279	354.299	412.82	400.279	400.279	349.695	571.424	572.758	571.424		1.31221
8234	A_95_P159422		EH617609		11115.6	12243	11115.6	9720.2	13309	11691.9	16006.4	13309	14585	15556.4	10496.2	14585		1.31212
40323	A_95_P156637		EH614416		11365.2	11467.5	11365.2	9762.11	13010.7	11549.7	12334.9	12334.9	16156.9	12398	14912.1	14912.1		1.31209
190	A_95_P200597		EB428022		538.383	695.654	528.362	538.383	674.612	647.529	813.508	674.612	870.695	647.779	706.383	706.383		1.31205
42652	A_95_P279883		AM834497		271.154	248.154	271.154	294.008	261.279	280.154	292.57	280.154	230.695	355.758	358.612	355.758		1.31202
42089	A_95_P289573		EB451636		1381.22	1381.22	1578.36	1344.7	1622.78	1409.74	1699.03	1622.78	1811.86	1699.99	1905.61	1811.86		1.31179
40590	A_95_P141692		EB445350		1003.82	1481.78	1003.82	990.174	1282.2	1082.11	1128.09	1128.09	1393.57	1152.45	1316.78	1316.78		1.31177
33010	A_95_P150412		EB680496		137.737	181.029	137.737	123.945	193.174	151.779	138.529	151.779	269.904	143.154	180.674	180.674		1.31174
38638	A_95_P003231		TA11623_4097		2151.13	1974.2	2151.13	2241.61	2486.51	2561.2	2570.09	2561.2	1620.09	3133.7	2821.32	2821.32		1.31155
24790	A_95_P200277		TA17174_4097		3324.74	3312.2	3324.74	3652.9	3353.07	3312.47	3822.57	3353.07	4360.2	3988.86	4961.42	4360.2		1.31144
15431	A_95_P026156		DV160956		1048.86	1046.74	1136.49	1048.86	930.945	998.445	1208.32	998.445	1375.51	1213.45	1567.45	1375.51		1.31143
41705	A_95_P215242		TA20442_4097		276.654	331.279	271.154	276.654	322.362	292.008	302.32	302.32	525.362	362.779	355.758	362.779		1.31131
33919	A_95_P194042		TA15807_4097		1619.95	2044.28	1619.95	1605.86	1926.82	1871.78	1815.09	1871.78	2124.15	1841.9	2285.82	2124.15		1.31125
11182	A_95_P213292		TA20016_4097		555.32	486.029	577.154	555.32	553.487	570.695	580.487	570.695	704.299	728.154	810.404	728.154		1.31123
8007	A_95_P149242		EB678958		1621.99	1305.61	1621.99	1936.28	1500.65	1576.2	1805.3	1576.2	1778.07	2126.07	2238.45	2126.07		1.31078
6873	A_95_P295008		FG640331		243.591	233.32	301.737	243.591	325.07	274.758	351.404	325.07	319.279	225.237	351.237	319.279		1.31072
17306	A_95_P306688		FG635966		464.57	489.216	456.779	464.57	320.133	500.279	365.82	365.82	608.862	558.195	719.112	608.862		1.31059
20812	A_95_P269046		FG187755		156.445	185.987	154.32	156.445	188.737	179.57	183.508	183.508	205.029	177.299	227.424	205.029		1.31055
34672	A_95_P157082		EH615121		223.987	223.987	206.237	259.674	331.049	270.32	255.029	270.32	326.57	293.529	274.445	293.529		1.31047
43557	A_95_P139882		EB443800		3055.28	2549.11	3055.28	3560.86	3321.82	2789.15	3747.7	3321.82	3574.03	4590.78	4003.4	4003.4		1.31032
12959	A_95_P001936		FG636102		7152.4	8447.07	5556.45	7152.4	7723.57	7350.45	5975.82	7350.45	9464.2	6253.74	9371.53	9371.53		1.31026
19394	A_95_P136567		EB440332		492.779	406.112	492.779	536.654	460.154	435.32	535.987	460.154	511.237	721.654	645.612	645.612		1.31015
7342	A_95_P006766		CV016401		359.487	356.174	359.487	460.154	380.154	337.654	382.32	380.154	437.029	470.945	514.112	470.945		1.31005
23077	A_95_P143642		AM807318		108.987	124.82	103.362	108.987	144.029	110.82	120.112	120.112	124.154	142.758	151.32	142.758		1.30986
18989	A_95_P214697		TA20318_4097		772.987	827.904	745.237	772.987	759.466	757.362	897.758	759.466	969.82	1012.32	1020.47	1012.32		1.30962
4166	A_95_P160647		EH619317		8683.15	17137.4	8683.15	7246.45	10057.5	8797.24	9365.78	9365.78	13010.7	6526.24	11371.3	11371.3		1.30958
20187	A_95_P208667		TA19018_4097		829.279	1107.92	829.279	803.633	886.112	780.883	758.737	780.883	1225.36	846.841	1085.99	1085.99		1.30956
7457	A_95_P224852		DV160695		161.424	261.779	152.987	161.424	221.674	148.862	201.216	201.216	264.82	189.945	211.32	211.32		1.3091
42899	A_95_P282203		AM792645		777.174	740.195	777.174	903.654	837.841	1060.97	583.57	837.841	1017.3	1054.47	732.487	1017.3		1.30897
10485	A_95_P095833		BP533361		1825.78	2085.24	1575.26	1825.78	2055.09	1987.32	2025.34	2025.34	2389.86	2445.88	2321.65	2389.86		1.30895
21096	A_95_P030736		EB437660		327.57	324.32	352.424	327.57	351.737	391.779	411.758	391.779	314.362	428.737	542.32	428.737		1.30884
11885	A_95_P008081		EB680954		7154.49	8096.36	7154.49	7058.11	7767.74	7447.86	7272.36	7447.86	9498.95	8196.99	9363.03	9363.03		1.30869
22523	A_95_P183357		TA13440_4097		7524.82	7900.61	7524.82	7162.9	8590.61	7784.86	9217.61	8590.61	9847.36	7513.7	10711.1	9847.36		1.30865
28241	A_95_P199662		EB677741		1896.3	3258.2	1771.86	1896.3	2402.4	2548.32	2451.9	2451.9	2481.49	2667.4	2385.82	2481.49		1.30859
13721	A_95_P227089		FG155288		1288.03	1807.36	1288.03	1227.78	1452.47	1711.63	1594.2	1594.2	2178.57	1685.45	1315.2	1685.45		1.30855
23666	A_95_P185867		AB024600		155.57	98.5285	155.57	162.737	193.945	146.945	167.612	167.612	203.508	143.529	287.237	203.508		1.30814
12751	A_95_P043486		BP130628		81.3618	86.6118	72.9868	81.3618	81.3618	82.7368	84.5702	82.7368	106.424	95.2368	114.779	106.424		1.30804
3336	A_95_P189532		TA14808_4097		4488.86	4579.95	4488.86	4372.07	5457.74	4408.24	5621.86	5457.74	5871.22	5542.88	6357.86	5871.22		1.30795
36849	A_95_P131867		AM830045		260.904	210.445	260.904	283.945	269.904	263.112	263.945	263.945	341.237	340.445	425.32	341.237		1.3079
10468	A_95_P091473		BP531367		332.591	276.904	332.591	378.779	248.654	249.133	265.529	249.133	251.779	434.945	459.487	434.945		1.30775
21379	A_95_P192217		EB643449		153.695	169.154	153.695	152.654	196.029	169.32	174.487	174.487	206.237	179.404	200.987	200.987		1.3077
11360	A_95_P109392		CV019283		365.695	379.57	365.695	283.07	366.674	311.487	471.654	366.674	384.258	478.174	627.945	478.174		1.30758
7609	A_95_P207107		TA18669_4097		432.529	724.216	432.529	403.029	613.695	509.029	580.487	580.487	565.362	517.029	674.445	565.362		1.30711
7892	A_95_P238104		AF127239		76129.8	76129.8	75818.1	82656.3	87458	86181	80635	86181	103227	85882.5	99507.6	99507.6		1.30708
12487	A_95_P214312		TA20238_4097		1416.74	1269.45	1416.74	1533.82	1365.57	1560.24	1416.01	1416.01	1860.4	1750.95	1851.4	1851.4		1.30681
39399	A_95_P273963		AM793740		95.5285	129.695	83.3618	95.5285	213.362	151.279	108.987	151.279	243.591	106.279	124.82	124.82		1.30663
36057	A_95_P211707		TA19673_4097		3036.36	2656.2	3036.36	3385.47	2752.45	3241.26	3083.24	3083.24	3449.84	4209.86	3966.95	3966.95		1.30648
4345	A_95_P109902		CV019498		71.1535	75.5702	64.5285	71.1535	73.8618	74.6952	71.8618	73.8618	109.654	92.9452	71.7785	92.9452		1.30626
4834	A_95_P314933		FG177584		958.029	806.654	958.029	1088.11	993.112	1039.97	1083.61	1039.97	1150.17	1251.4	1395.74	1251.4		1.30623
37265	A_95_P176282		NP917345		9897.61	13754.6	9897.61	9482.86	14428.9	12276.9	16556.4	14428.9	12927.4	13994.4	11319.1	12927.4		1.30611
29903	A_95_P144097		EB447258		2923.4	3917.95	2923.4	2394.03	4135.24	2866.11	5071.24	4135.24	4081.45	3818.09	3350.95	3818.09		1.30604
24862	A_95_P047121		BP131576		1001.82	1001.82	968.32	1023.24	883.174	917.216	894.258	894.258	1208.32	1308.38	1309.28	1308.38		1.30601
31048	A_95_P007306		TA12480_4097		93719.7	93080.1	93719.7	99507.6	104803	102645	109335	104803	122380	108335	128905	122380		1.30581
25024	A_95_P223222		EH620496		1129.55	814.133	1184.53	1129.55	992.258	945.529	1012.42	992.258	1474.95	1225.86	1939.82	1474.95		1.30578
736	A_95_P211417		TA19605_4097		762.945	649.987	762.945	768.258	732.612	842.591	884.279	842.591	663.904	996.195	1069.7	996.195		1.30572
12154	A_95_P159477		EH617721		1398.78	1654.9	1372.99	1398.78	2107.07	1536.95	2313.07	2107.07	2559.82	1785.28	1826.32	1826.32		1.30565
6662	A_95_P117147		DV159924		4036.09	4522.07	3179.07	4036.09	4485.13	4124.86	4350.22	4350.22	5049.88	5268.78	6504.24	5268.78		1.30542
40254	A_95_P192372		TA15437_4097		1565.07	1286.4	1565.07	1652.57	1332.28	1608.99	1533.49	1533.49	1515.99	2092.22	2042.86	2042.86		1.30528
38357	A_95_P113262		DV999772		228.362	280.091	200.174	228.362	340.445	324.424	237.091	324.424	298.07	264.362	398.383	298.07		1.30525
20155	A_95_P188772		TA14644_4097		1541.07	3586.2	1541.07	1324.78	2354.51	2054.03	2023.92	2054.03	2326.57	2011.24	1789.65	2011.24		1.30509
43450	A_95_P143157		EB446501		1618.34	1618.34	1720.07	1545.09	1738.53	1620.84	1671.2	1671.2	2183.45	2111.61	1804.4	2111.61		1.3048
36910	A_95_P102427		CV016016		97.1952	145.404	94.8618	97.1952	121.654	133.237	137.945	133.237	116.57	132.32	126.82	126.82		1.3048
19264	A_95_P031296		TA14525_4097		1835.45	1727.86	1835.45	2097.65	1669.78	1881.13	1911.49	1881.13	1984.86	2447.61	2394.67	2394.67		1.30468
32069	A_95_P005356		EB443340		454.987	386.737	454.987	539.987	429.112	509.529	477.945	477.945	512.487	600.799	593.612	593.612		1.30468
35434	A_95_P136712		EB440480		1536.95	1771.55	1300.78	1536.95	1698.26	1713.65	1697.99	1698.26	1953.24	2005.15	2247.78	2005.15		1.30464
11901	A_95_P102838		CV016228		57.3202	58.0285	57.3202	57.1535	74.2368	60.1118	57.6118	60.1118	74.7785	63.341	105.07	74.7785		1.30458
25040	A_95_P030286		EH623716		357.112	308.32	357.112	360.362	305.654	317.299	353.57	317.299	455.987	465.862	638.32	465.862		1.30453
30617	A_95_P243327		FG170953		744.549	793.945	687.008	744.549	767.112	705.383	688.445	705.383	1229.9	971.091	774.695	971.091		1.30427
30769	A_95_P111787		CV020373		186.32	176.445	186.32	196.487	170.32	177.237	170.154	170.32	243.008	251.779	219.612	243.008		1.30425
35927	A_95_P106017		CV017722		200.487	200.487	186.945	231.57	221.674	205.82	217.32	217.32	261.424	263.904	231.987	261.424		1.30395
10681	A_95_P267586		DV160751		1358.03	1341.24	1358.03	1643.28	1431.24	1380.99	1479.74	1431.24	1589.82	1770.61	2037.86	1770.61		1.30381
20001	A_95_P249267		S72452		146.237	108.279	149.279	146.237	150.112	118.862	133.945	133.945	190.654	153.695	339.529	190.654		1.30373
23914	A_95_P288318		FG644154		641.612	553.716	662.529	641.612	585.737	678.82	644.424	644.424	836.404	759.674	1053.24	836.404		1.3036
30877	A_95_P113142		CV021022		174.487	228.487	135.779	174.487	159.112	199.32	170.612	170.612	151.07	227.445	231.987	227.445		1.30351
37850	A_95_P012671		AB016084		2375.2	1635.17	2375.2	3232.24	1723.86	2857.95	2069.99	2069.99	902.195	3095.32	3289.2	3095.32		1.30319
40687	A_95_P141167		EB444956		3820.95	4323.49	3814.86	3820.95	4818.53	3941.42	4525.45	4525.45	6906.24	4978.99	4477.78	4978.99		1.30308
36569	A_95_P217352		TA20914_4097		342.529	576.424	336.32	342.529	354.779	322.612	328.82	328.82	462.154	378.154	446.32	446.32		1.30302
31349	A_95_P198292		EB424651		3534.4	3491.03	3534.4	3687.11	3672.65	3978.24	3872.49	3872.49	4604.95	5131.03	3435.67	4604.95		1.30289
28826	A_95_P046246		BP131346		233.862	232.32	290.508	233.862	260.612	247.091	258.237	258.237	310.383	259.904	304.695	304.695		1.30289
32054	A_95_P306053		FG184969		148.904	144.695	148.904	152.32	161.529	158.716	201.216	161.529	193.987	193.862	257.862	193.987		1.30277
43485	A_95_P181062		TA12890_4097		500.008	442.924	500.008	568.404	422.32	498.195	494.758	494.758	332.508	651.32	663.07	651.32		1.30262
42405	A_95_P215887		TA20585_4097		390.112	452.779	390.112	380.008	568.404	444.82	549.549	549.549	585.008	490.383	508.112	508.112		1.30248
23082	A_95_P082535		BP528536		371.445	333.174	371.445	390.57	395.362	346.987	379.383	379.383	693.737	429.195	483.779	483.779		1.30242
30918	A_95_P103377		CV016479		236.112	236.112	236.487	206.758	246.029	236.299	265.07	246.029	339.091	237.216	307.487	307.487		1.30229
5021	A_95_P288003		AM842076		127.904	127.904	139.904	126.924	148.174	122.987	152.133	148.174	166.487	143.529	187.654	166.487		1.30166
35350	A_95_P034259		AJ718327		548.529	526.154	548.529	826.508	600.799	566.945	623.091	600.799	789.445	713.945	694.924	713.945		1.30156
11951	A_95_P293908		EB438574		637.487	680.82	622.654	637.487	696.57	641.758	711.404	696.57	829.612	676.612	869.154	829.612		1.30138
3654	A_95_P013591		EH618959		1482.24	1438.74	1482.24	1722.61	1553.05	1610.95	1548.11	1553.05	1928.63	1924.26	2027.09	1928.63		1.30116
12980	A_95_P000356		EH615584		11862.6	10678.9	13515.8	11862.6	12556.2	11981.2	13379	12556.2	17535.3	12466	15434.1	15434.1		1.30107
13084	A_95_P034164		AJ718241		880.466	880.466	859.404	917.216	905.362	1022.88	1128.99	1022.88	1145.45	1045.95	1407.95	1145.45		1.30095
33336	A_95_P269806		EB426747		2353.82	2892.82	2353.82	2189.13	3727.07	2683.03	3492.9	3492.9	3950.28	2750.45	3061.2	3061.2		1.30052
93	A_95_P145892		EB449651		173.195	204.424	173.195	159.112	216.945	185.529	164.508	185.529	299.633	163.695	225.237	225.237		1.30048
29065	A_95_P304878		FG644775		1910.15	2001.78	1673.78	1910.15	2584.9	2038.72	2065.32	2065.32	3250.74	1583.53	2483.95	2483.95		1.30039
34198	A_95_P180037		EH613880		1277.74	1240.99	1277.74	1603.05	1317.07	1541.74	1241.61	1317.07	1661.47	1969.47	1360.47	1661.47		1.30032
11585	A_95_P286183		FG641132		504.737	504.737	510.195	480.549	583.633	491.154	517.029	517.029	787.07	656.279	651.529	656.279		1.30024
1290	A_95_P146882		EB439700		8278.4	7723.57	8278.4	8400.36	8613.36	8289.11	8650.82	8613.36	11223	10260.1	10763.9	10763.9		1.30023
11250	A_95_P004066		EB643438		555.945	561.945	536.779	555.945	689.091	538.279	582.633	582.633	678.82	741.112	722.758	722.758		1.30005
29807	A_95_P058771		BP134558		78.6118	123.195	76.9452	78.6118	81.3618	75.7785	77.8618	77.8618	122.404	102.195	89.3618	102.195		1.3
40175	A_95_P301398		FG635536		176.966	158.654	192.779	176.966	148.174	167.612	192.279	167.612	188.883	230.049	257.404	230.049		1.29996
12746	A_95_P169401		EH664669		237.591	237.591	227.695	371.487	290.487	390.737	281.82	290.487	248.716	374.82	308.82	308.82		1.2998
36441	A_95_P147662		EB440040		4846.65	4623.65	4846.65	5686.99	5869.92	4879.15	4813.67	4879.15	7631.99	5823.65	6299.2	6299.2		1.2997
11798	A_95_P107457		CV018379		1774.74	1774.74	1618.34	2030.28	1958.76	1774.99	1905.07	1905.07	2306.24	2427.32	1944.57	2306.24		1.29948
8331	A_95_P112262		CV020600		77.7785	111.112	77.7785	75.9035	87.4868	110.82	103.362	103.362	101.07	115.383	92.5285	101.07		1.29946
11100	A_95_P005801		TA18251_4097		5256.36	5256.36	5750.61	5162.7	5929.11	4873.3	5708.45	5708.45	6830.15	6151.49	7495.15	6830.15		1.29941
42214	A_95_P162077		EH620846		1436.28	1229.09	1538.42	1436.28	1237.38	1538.92	1389.26	1389.26	1261.55	1926.07	1866.26	1866.26		1.29937
1753	A_95_P158547		EH616486		368.195	391.029	320.737	368.195	348.029	375.029	339.737	348.029	478.404	520.716	398.383	478.404		1.29932
18737	A_95_P296358		EB451697		2616.49	2616.49	3458.61	2594.82	5393.78	4914.11	5588.74	5393.78	3841.17	1870.76	3399.32	3399.32		1.29919
17520	A_95_P066025		BP136489		1428.57	1448.95	1428.57	1359.55	1604.32	1714.9	1740.4	1714.9	1654.42	1855.86	1899.78	1855.86		1.2991
20287	A_95_P223657		FG640245		2498.76	2498.76	2283.86	2647.15	3183.82	3033.24	2984.11	3033.24	2702.74	3245.45	3473.45	3245.45		1.29882
33680	A_95_P156102		EG650409		3897.61	4640.45	3897.61	3880.4	4475.92	3769.07	3895.99	3895.99	5169.65	3875.55	5061.95	5061.95		1.29873
42539	A_95_P193262		TA15633_4097		6970.32	6579.74	7431.32	6970.32	6802.95	6542.57	6824.74	6802.95	9051.53	9415.24	7582.03	9051.53		1.29858
15995	A_95_P213597		EH623411		1685.03	1619.07	1737.07	1685.03	1636.57	1569.8	1686.13	1636.57	2331.07	2188.05	2044.09	2188.05		1.29852
17761	A_95_P216827		DV999709		519.82	610.216	519.82	506.529	593.049	608.279	580.487	593.049	1063.82	657.404	674.987	674.987		1.2985
12632	A_95_P139032		FG155288		1306.11	1881.86	1306.11	1226.82	1465.32	1675.07	1686.57	1675.07	2186.15	1695.82	1274.9	1695.82		1.29837
14059	A_95_P001341		EB678288		2079.74	1926.07	2079.74	2336.74	1969.88	2092.03	2088.74	2088.74	2584.05	2972.86	2699.99	2699.99		1.29823
39242	A_95_P103502		TA11915_4097		7175.82	7368.24	6600.86	7175.82	7162.9	6692.4	7425.61	7162.9	11146.7	9315.2	9043.36	9315.2		1.29814
16402	A_95_P008686		TA12105_4097		4681.86	4168.49	4784.45	4681.86	4467.32	5713.17	5117.36	5117.36	6076.74	5175.82	6716.61	6076.74		1.29793
12415	A_95_P047741		BP131733		123.237	146.362	122.32	123.237	117.529	107.404	123.737	117.529	159.945	187.633	146.174	159.945		1.29787
33500	A_95_P029376		EB438567		259.112	412.029	259.112	213.445	345.799	317.049	339.07	339.07	387.654	336.237	285.82	336.237		1.29765
16163	A_95_P009051		EB441160		599.029	614.612	599.029	543.487	450.174	582.633	673.32	582.633	777.279	808.695	683.695	777.279		1.29757
36113	A_95_P027386		TA16051_4097		7526.82	6852.24	7678.57	7526.82	7203.57	8122.61	9328.49	8122.61	8377.78	9812.61	9765.53	9765.53		1.29743
18099	A_95_P255199		DQ350357		159.57	131.695	159.57	183.112	167.57	161.82	166.029	166.029	207.029	169.32	249.07	207.029		1.29741
32527	A_95_P186592		TA14160_4097		327.279	206.924	327.279	433.195	257.07	262.32	320.529	262.32	212.133	424.57	732.487	424.57		1.29727
9344	A_95_P258211		EB439690		2523.32	2942.15	2523.32	2469.59	3012.72	2868.47	2160.3	2868.47	4834.99	3022.53	3273.38	3273.38		1.29725
42420	A_95_P200032		TA17122_4097		936.529	947.862	936.529	911.154	1162.65	1025.9	1375.28	1162.65	1214.78	1171.7	1595.99	1214.78		1.29711
26421	A_95_P286573		FG633367		512.508	468.258	525.695	512.508	500.695	470.799	460.904	470.799	733.674	664.737	607.362	664.737		1.29703
5074	A_95_P178207		TA12181_4097		46821	46821	43381.1	50748.8	53570.4	51834.4	57017.1	53570.4	63356.4	53027.6	60726.8	60726.8		1.297
16572	A_95_P187882		EB426049		11524.1	10770	11524.1	12205.2	16026.1	16060.3	12468	16026.1	23328.8	14944.7	11981.2	14944.7		1.29682
34087	A_95_P062070		BP135419		103.237	153.445	100.07	103.237	120.695	125.904	126.279	125.904	133.862	151.07	115.487	133.862		1.29665
18146	A_95_P287643		FG202544		1356.4	1487.26	1356.4	1259.95	1380.59	1230.45	1331.65	1331.65	1788.07	1758.74	1576.88	1758.74		1.29662
27958	A_95_P225572		DW004416		1606.2	1606.2	1552.59	1800.86	1570.92	1635.82	1853.15	1635.82	2082.61	1950.78	2357.53	2082.61		1.29661
15551	A_95_P114017		CV021402		667.07	667.07	580.945	689.883	695.82	629.862	618.154	629.862	764.862	864.695	871.112	864.695		1.29626
23881	A_95_P092983		BP532080		820.341	770.487	820.341	851.862	681.716	852.091	956.404	852.091	987.779	1269.45	1063.34	1063.34		1.29622
17075	A_95_P089138		BP530364		633.279	619.57	633.279	719.299	599.57	666.716	588.883	599.57	720.091	820.695	834.695	820.695		1.29595
42955	A_95_P123167		DW003066		1702.36	2151.13	1702.36	1482.15	2059.95	1650.86	1962.24	1962.24	2554.38	2205.95	1808.78	2205.95		1.29581
13694	A_95_P046981		EB439201		1476.38	1128.99	1476.38	1637.15	1349.47	1272.55	1069.63	1272.55	1913.07	1683.9	2727.36	1913.07		1.29578
175	A_95_P053546		BP133205		134.404	134.404	124.779	137.445	167.57	128.445	151.133	151.133	202.966	159.966	174.154	174.154		1.29575
13281	A_95_P153332		EB683631		272.987	245.924	281.466	272.987	284.195	270.32	255.029	270.32	281.383	353.654	368.195	353.654		1.2955
12899	A_95_P127752		FG147794		409.029	392.049	409.029	483.529	445.091	480.091	436.404	445.091	557.195	529.862	455.487	529.862		1.29542
22828	A_95_P186667		TA14175_4097		38442.9	38442.9	37165.5	39952.2	40207.3	47708.1	44302.2	44302.2	58324.2	46491.4	49798	49798		1.29537
26818	A_95_P149487		EB679358		159.57	181.945	159.57	142.32	160.57	154.195	143.529	154.195	220.195	169.32	206.695	206.695		1.29532
16866	A_95_P290638		FG636196		1575.61	3015.51	1399.47	1575.61	2278.57	1583.4	1707.32	1707.32	2898.24	1703.99	2040.9	2040.9		1.29531
11815	A_95_P145187		FG161475		267.737	334.029	267.737	240.779	413.529	266.445	303.029	303.029	375.612	231.216	346.779	346.779		1.29522
42959	A_95_P255819		FG148504		192.174	214.112	192.174	184.279	302.862	276.904	224.445	276.904	253.57	248.904	219.612	248.904		1.2952
40406	A_95_P143292		EB446641		4820.11	4430.24	4820.11	4834.53	4701.99	4771.88	5061.2	4771.88	4401.95	6242.99	6915.07	6242.99		1.2952
38846	A_95_P235189		EB440421		383.466	507.279	383.466	360.945	564.32	366.674	393.549	393.549	946.591	453.154	496.654	496.654		1.29517
26589	A_95_P050521		BP132415		978.737	978.737	986.362	820.279	1035.45	950.779	1014.95	1014.95	1554.09	1267.61	1263.26	1267.61		1.29515
7568	A_95_P149987		EB680033		76.9452	88.6535	76.9452	75.0702	68.8202	73.1952	72.9868	72.9868	105.612	85.6535	99.6535	99.6535		1.29512
14055	A_95_P112717		CV020796		2891.28	2756.11	2891.28	3277.99	2405.9	3242.32	2781.36	2781.36	3232.24	3743.86	3851.11	3743.86		1.29488
32052	A_95_P020806		BP533989		376.529	427.466	376.529	362.674	947.529	723.529	362.529	723.529	487.529	453.154	542.32	487.529		1.2948
28994	A_95_P217887		TA21047_4097		1275.92	1421.84	1275.92	1223.36	1424.07	1306.99	1506.53	1424.07	1783.36	1448.05	1651.99	1651.99		1.29474
278	A_95_P179912		TA12615_4097		1259.11	1115.13	1259.11	1318.45	1377.9	1261.15	1268.49	1268.49	1640.45	1354.82	1630.2	1630.2		1.29472
24901	A_95_P139907		EB443825		97.5702	99.7577	91.8618	97.5702	111.362	111.904	102.737	111.362	126.32	97.2368	144.445	126.32		1.29466
4032	A_95_P009066		EB446254		2637.11	2284.7	2637.11	3294.53	2230.09	2855.24	2855.53	2855.24	2585.59	3413.86	3836.9	3413.86		1.29455
23545	A_95_P131377		EB431568		161.237	248.57	161.237	157.237	82.3618	79.4035	74.0285	79.4035	368.174	108.82	208.695	208.695		1.29434
34077	A_95_P132177		EB432644		100.779	120.445	99.0285	100.779	130.487	106.904	121.654	121.654	139.279	126.779	130.424	130.424		1.29417
1176	A_95_P177252		TA11924_4097		25790.7	25790.7	25070.4	27661.6	34068.6	35875.1	35644.5	35644.5	31329.4	33377.4	42225	33377.4		1.29416
7688	A_95_P222182		TA21978_4097		1017.17	1017.17	1088.15	925.945	1229.03	1014.07	1552.28	1229.03	1316.17	1220.72	1351.07	1316.17		1.29395
22968	A_95_P006226		TA17749_4097		661.404	868.195	562.57	661.404	823.487	654.279	885.862	823.487	986.654	655.487	855.799	855.799		1.29391
8304	A_95_P204932		TA18171_4097		121.529	125.237	121.529	113.904	118.591	115.237	128.445	118.591	157.237	157.07	162.654	157.237		1.29383
9438	A_95_P254204		EB426930		464.57	443.862	575.008	464.57	490.383	495.57	483.862	490.383	601.049	651.32	583.549	601.049		1.29378
22935	A_95_P010901		EB443167		1275.92	1275.92	1226.99	1418.15	1261.92	1279.22	1437.01	1279.22	1650.28	1515.17	1874.7	1650.28		1.2934
42176	A_95_P180432		TA12744_4097		8790.07	8790.07	8234.32	9237.57	8306.84	8845.65	8588.07	8588.07	11368	13733.3	10312.4	11368		1.29328
16050	A_95_P130877		EB430996		1215.32	1610.61	1139.61	1215.32	1673.63	1324.2	1444.01	1444.01	2200.57	1347.84	1571.2	1571.2		1.29282
30222	A_95_P148942		EB678528		1122.13	1415.24	1122.13	1091.59	1497.2	969.133	1169.11	1169.11	1953.24	1064.99	1450.72	1450.72		1.29282
39010	A_95_P094058		BP532543		236.924	201.695	268.862	236.924	235.029	264.237	225.445	235.029	243.008	306.279	332.883	306.279		1.29273
2920	A_95_P016146		TA17291_4097		2010.2	1987.2	2010.2	2149.65	2627.2	2079.45	2028.7	2079.45	3077.24	2339.22	2598.03	2598.03		1.29243
9815	A_95_P201882		TA17516_4097		1116.53	1352.86	1116.53	1050.99	1367.49	1031.84	1045.15	1045.15	1301.11	1443.03	1559.28	1443.03		1.29242
4026	A_95_P300083		FG137250		548.57	556.654	474.404	548.57	577.862	615.57	584.32	584.32	736.487	558.612	708.862	708.862		1.2922
7657	A_95_P101168		BQ843215		116.362	165.529	89.8618	116.362	242.445	320.424	262.362	262.362	150.362	126.195	387.362	150.362		1.29219
9987	A_95_P160107		EH618757		2861.28	2362.01	2861.28	3010.55	2385.49	2882.28	2760.15	2760.15	2925.65	3696.95	3914.61	3696.95		1.29206
9930	A_95_P147342		EB451712		611.654	527.32	616.904	611.654	606.966	613.529	600.674	606.966	644.029	790.216	819.862	790.216		1.29193
18991	A_95_P311478		FG156149		91.2785	91.2785	88.2368	97.5702	102.716	84.7368	85.6535	85.6535	117.924	112.445	131.008	117.924		1.29192
17705	A_95_P240174		DW003925		92.6535	92.6535	95.6952	92.0285	103.216	95.1952	114.487	103.216	119.695	102.195	133.862	119.695		1.29186
21480	A_95_P041046		BP129992		718.904	718.904	670.716	722.57	789.57	828.279	778.904	789.57	907.862	928.633	1313.65	928.633		1.29173
9989	A_95_P131702		EB432079		250.945	232.32	250.945	254.82	251.654	234.091	262.779	251.654	324.945	280.195	324.154	324.154		1.29173
24721	A_95_P245372		FG143327		57.1535	56.0285	57.3202	57.1535	54.9868	58.6535	57.1535	57.1535	73.8202	58.1535	89.3618	73.8202		1.29161
30242	A_95_P309253		FG645389		2128.38	1963.74	2128.38	2417.13	2019.28	2233.09	2257.74	2233.09	2234.49	2911.45	2748.74	2748.74		1.29147
7079	A_95_P131317		EB431490		935.279	882.654	935.279	955.529	901.362	951.695	939.32	939.32	1207.86	1222.32	1085.99	1207.86		1.29145
42102	A_95_P098703		BP534614		109.883	193.32	106.654	109.883	87.4868	104.32	86.6952	87.4868	110.82	141.904	146.737	141.904		1.29141
14972	A_95_P222378		AB091430		723.633	448.862	723.633	1109.76	683.445	798.216	762.862	762.862	776.362	957.154	934.445	934.445		1.29133
35929	A_95_P136547		EB440322		5928.47	6003.07	5883.95	5928.47	6258.78	6585.2	6362.03	6362.03	9128.38	6694.82	7655.53	7655.53		1.29132
29852	A_95_P058291		BP134441		4456.8	5192.49	4456.8	4416.95	5353.7	4657.8	5527.01	5353.7	6685.78	5364.4	5754.61	5754.61		1.2912
29262	A_95_P083740		BP528842		88.9035	114.779	88.9035	88.8618	106.82	97.6535	106.904	106.82	116.279	105.237	114.779	114.779		1.29105
16652	A_95_P102127		EB425603		2903.76	2903.76	2812.61	3670.84	3090.97	3873.24	3368.99	3368.99	2876.36	3748.82	3912.57	3748.82		1.29102
4007	A_95_P084355		BP528996		79.4868	87.5285	75.1118	79.4868	87.4868	84.7368	81.1535	84.7368	102.612	79.2785	110.57	102.612		1.29093
28001	A_95_P018971		EB679098		13236.3	12061.4	13236.3	15387.9	12581.3	14716.6	14042.9	14042.9	15475.1	18076	17086.1	17086.1		1.29085
15591	A_95_P199212		EB425297		3498.86	4183.22	3498.86	3361.65	3669.49	3654.86	3762.57	3669.49	4516.45	4447.45	4682.24	4516.45		1.29083
35439	A_95_P006971		NP917345		9885.86	13580.8	9664.53	9885.86	14376.3	12825.8	16922.7	14376.3	12760.2	14285.8	10558.3	12760.2		1.29076
42464	A_95_P210497		TA19410_4097		316.883	316.883	328.529	287.112	367.362	327.383	374.695	367.362	392.029	409.008	425.32	409.008		1.29072
3636	A_95_P193877		TA15765_4097		693.341	693.341	630.549	750.966	871.029	690.737	745.237	745.237	894.862	807.966	913.654	894.862		1.29065
1106	A_95_P268526		FG638997		1361.03	1248.84	1361.03	1616.42	1256.42	1444.22	1365.49	1365.49	1537.07	1756.61	2061.74	1756.61		1.29065
10908	A_95_P226194		EH614711		4317.82	4453.2	4317.82	3943.24	5134.3	4247.78	5338.34	5134.3	5784.88	5161.82	5572.74	5572.74		1.29064
20752	A_95_P213132		TA19983_4097		11631.4	11631.4	11361.6	11665.7	12115.1	12853.8	13092.4	12853.8	15910.3	15010.7	12563.7	15010.7		1.29053
11423	A_95_P111997		CV020467		492.779	796.82	492.779	485.32	628.945	607.424	579.154	607.424	687.904	635.945	559.32	635.945		1.29053
10183	A_95_P301468		FG638659		607.195	654.049	607.195	585.612	605.112	545.07	582.633	582.633	783.529	617.862	842.091	783.529		1.29041
29303	A_95_P276573		AM798429		743.445	910.237	742.091	743.445	892.737	686.195	784.195	784.195	1031.11	744.404	959.32	959.32		1.29037
7805	A_95_P310298		FG183282		388.32	399.82	366.841	388.32	391.862	450.82	392.987	392.987	501.049	524.299	384.404	501.049		1.2903
27764	A_95_P110352		CV019697		201.237	201.237	189.987	232.654	202.154	208.862	188.154	202.154	259.654	273.695	238.07	259.654		1.29029
17704	A_95_P156757		DV160634		203.029	201.695	203.029	250.299	211.987	229.029	233.862	229.029	204.341	261.945	268.57	261.945		1.29019
32617	A_95_P109682		DV999884		625.674	961.945	547.299	625.674	818.445	1065.4	960.862	960.862	807.237	986.695	666.779	807.237		1.29019
36440	A_95_P136277		EB439966		1596.57	2086.57	1572.57	1596.57	2442.57	1509.78	1959.2	1959.2	3827.82	1997.11	2059.65	2059.65		1.29005
20029	A_95_P009841		TA12992_4097		2364.34	3897.28	2287.24	2364.34	2762.09	2442.03	2473.9	2473.9	4201.67	3049.95	2868.99	3049.95		1.28998
41627	A_95_P307778		FG195366		718.904	718.904	937.779	672.195	812.841	745.299	987.695	812.841	927.362	775.737	964.133	927.362		1.28997
27862	A_95_P258766		DV999922		17160.3	24590.1	17160.3	17066.5	23957.8	22016.3	21070.1	22016.3	33487.1	22135.5	21651.1	22135.5		1.28992
24379	A_95_P201842		TA17508_4097		5424.45	6128.88	5424.45	5310.82	6905.07	5715.7	6114.28	6114.28	7157.86	5983.24	6997.03	6997.03		1.28991
41492	A_95_P239694		DV159666		305.862	590.737	305.862	291.612	377.32	448.112	495.279	448.112	394.404	428.737	389.779	394.404		1.28948
42341	A_95_P127032		EB426449		382.445	457.487	382.445	301.654	491.945	380.07	465.508	465.508	531.841	493.154	431.445	493.154		1.28948
9661	A_95_P289628		DV160237		502.362	639.612	468.466	502.362	462.945	485.57	515.945	485.57	659.674	498.841	647.779	647.779		1.28947
35384	A_95_P095698		BP533299		655.487	666.174	655.487	614.924	750.091	687.779	746.82	746.82	845.216	792.258	865.799	845.216		1.28945
20643	A_95_P249797		BP529388		469.799	469.799	419.529	500.299	391.862	641.758	500.862	500.862	605.758	558.612	681.174	605.758		1.2894
39960	A_95_P243077		BP131097		156.445	158.654	140.737	156.445	152.029	173.404	164.924	164.924	207.862	201.695	147.32	201.695		1.28924
12789	A_95_P203557		TA17878_4097		1743.45	1997.82	1727.78	1743.45	2009.22	1710.13	1771.28	1771.28	2247.67	1770.11	2360.2	2247.67		1.28921
19573	A_95_P220502		BP535082		321.07	517.612	321.07	279.404	402.779	327.383	416.154	402.779	413.904	250.612	536.779	413.904		1.28914
31774	A_95_P218862		EB440207		310.716	247.779	310.716	339.549	289.862	323.549	352.549	323.549	400.549	457.654	386.737	400.549		1.28912
37505	A_95_P088748		BP530198		1635.67	1771.99	1635.67	1549.86	1914.65	1690.9	1826.49	1826.49	2116.07	1663.03	2108.24	2108.24		1.28891
5743	A_95_P020886		TC9225		76.0285	74.6952	76.0285	81.3618	71.9243	77.6118	74.0285	74.0285	113.07	90.0493	97.9868	97.9868		1.28882
35832	A_95_P200007		FG155596		1075.53	1075.53	943.091	1232.45	975.424	1110.67	984.383	984.383	1386.01	1618.53	1092.28	1386.01		1.28868
12707	A_95_P192482		EH615132		1143.82	1240.15	1049.74	1143.82	1244.51	1051.36	1149.82	1149.82	1833.99	1419.99	1474.01	1474.01		1.28867
10886	A_95_P024886		TA15251_4097		7486.76	7318.4	7486.76	8462.82	8450.86	7987.36	7821.11	7987.36	9647.07	7648.57	10233.6	9647.07		1.28855
1352	A_95_P013171		TA13802_4097		1661.78	1661.78	1625.07	1722.61	1526.65	1720.61	1874.3	1720.61	2398.74	2105.32	2141.28	2141.28		1.28855
23954	A_95_P125857		EB424950		835.612	835.612	759.57	950.862	1469.78	1093.4	985.195	1093.4	1076.65	739.029	2194.01	1076.65		1.28846
28821	A_95_P308973		FG644336		279.695	315.904	279.695	278.82	393.57	248.112	303.966	303.966	360.362	288.945	374.82	360.362		1.28841
12757	A_95_P132107		EB432551		1961.36	2235.99	1961.36	1773.53	2302.24	1797.36	2014.76	2014.76	3396.45	2177.28	2526.99	2526.99		1.28838
42069	A_95_P295898		EB679906		3190.86	3190.86	3280.7	3145.07	3531.24	3423.95	3481.4	3481.4	4355.32	4110.61	3335.57	4110.61		1.28825
35631	A_95_P255949		FG635710		400.133	532.487	400.133	359.82	515.904	453.195	513.424	513.424	515.362	412.695	516.945	515.362		1.28798
1167	A_95_P185087		TA13839_4097		1021.2	999.341	1021.2	1080.9	1201.07	1039.05	1179.7	1179.7	1315.15	1234.07	1355.15	1315.15		1.28786
5139	A_95_P196192		TA16287_4097		66.4452	62.8202	74.2368	66.4452	77.8202	70.1118	70.8202	70.8202	72.1327	89.5702	85.5702	85.5702		1.28783
36771	A_95_P163262		EH622349		450.612	503.07	449.779	450.612	542.57	457.883	535.987	535.987	676.112	526.195	580.279	580.279		1.28776
16240	A_95_P125722		EB424789		444.779	527.904	444.779	438.591	567.07	466.07	593.341	567.07	641.57	502.987	572.758	572.758		1.28774
36606	A_95_P000696		FG639744		32266.3	37482.4	30170.3	32266.3	41619.6	33278.8	38011.7	38011.7	41549.8	42296.7	30905.1	41549.8		1.28772
34096	A_95_P107492		CV018401		320.487	289.82	454.612	320.487	334.216	336.362	339.07	336.362	328.112	412.695	416.424	412.695		1.28771
38561	A_95_P202007		EB681630		2371.78	2435.24	2348.24	2371.78	2767.65	2583.03	2636.4	2636.4	3105.74	2632.07	3053.99	3053.99		1.28764
39273	A_95_P226104		EB440075		3742.95	3742.95	3713.86	4012.61	3893.17	4229.65	4653.45	4229.65	4900.2	4818.82	4770.24	4818.82		1.28744
29656	A_95_P058516		BP134492		350.82	472.32	339.508	350.82	504.695	375.612	359.445	375.612	451.612	468.695	432.987	451.612		1.2873
5174	A_95_P202987		DW004949		9302.11	14977.3	9302.11	8854.4	12591.3	11985.4	13388.3	12591.3	11829.5	11973.8	12228.6	11973.8		1.28722
31249	A_95_P231989		EB679447		485.32	402.216	486.758	485.32	397.341	455.487	459.987	455.487	454.57	624.674	633.237	624.674		1.28714
28838	A_95_P280458		FG643681		209.195	240.779	209.195	205.654	206.237	214.716	234.529	214.716	347.279	269.237	260.612	269.237		1.28701
79	A_95_P025351		TA15197_4097		2463.61	2318.95	2463.61	2537.22	2511.49	2710.63	2877.82	2710.63	3056.3	3170.57	3688.57	3170.57		1.28696
32930	A_95_P218417		AB204829		132.57	132.57	132.279	144.987	132.612	138.279	129.57	132.612	175.404	114.716	170.612	170.612		1.28695
41210	A_95_P062440		EB444557		391.445	391.445	423.362	384.424	386.862	454.404	437.654	437.654	503.758	575.445	453.57	503.758		1.28692
7924	A_95_P206592		EF421429		12742.6	9518.57	12742.6	12887.8	13092.4	9441.99	12558	12558	16398.5	14748.6	18470.2	16398.5		1.28691
13172	A_95_P221312		TA21794_4097		183.841	198.466	170.32	183.841	180.029	186.32	185.82	185.82	236.57	209.737	259.154	236.57		1.28682
33930	A_95_P202282		TA17601_4097		435.987	402.216	435.987	458.549	486.758	374.549	554.633	486.758	561.029	668.737	287.237	561.029		1.2868
43506	A_95_P131672		EB432041		3629.2	5650.28	2366.7	3629.2	4624.53	3987.15	4108.67	4108.67	4736.11	4198.03	4669.7	4669.7		1.2867
43370	A_95_P245742		DV999214		4363.07	4662.03	4363.07	4298.9	4643.61	4378.42	4382.15	4382.15	6221.99	5613.57	4546.47	5613.57		1.28661
15329	A_95_P205787		TA18365_4097		502.362	495.924	533.341	502.362	526.195	497.487	542.82	526.195	662.758	646.341	581.279	646.341		1.2866
12979	A_95_P161597		EH620274		889.029	916.008	889.029	847.279	959.133	848.112	841.945	848.112	1150.17	935.32	1143.82	1143.82		1.2866
28897	A_95_P159897		EH618443		4772.74	5456.61	4704.36	4772.74	5837.4	4725.45	5155.61	5155.61	6139.8	4630.32	6173.88	6139.8		1.28643
628	A_95_P133227		TA14076_4097		1271.82	1271.82	1238.57	1407.78	1005.57	1154.86	1128.99	1128.99	1113.28	1635.97	1686.13	1635.97		1.28632
18347	A_95_P022086		TA18070_4097		685.487	781.966	607.862	685.487	1095.82	858.445	1190.36	1095.82	877.237	881.737	1090.86	881.737		1.28629
33293	A_95_P299383		AM793808		2144.74	2049.09	2238.72	2144.74	2330.34	2083.28	2313.07	2313.07	2815.2	2758.61	2564.61	2758.61		1.28622
17500	A_95_P161832		EH620111		104.695	94.8618	104.695	115.299	110.508	108.987	138.904	110.508	149.716	108.82	134.654	134.654		1.28615
43520	A_95_P292778		EB428434		5236.36	10447.9	5236.36	5025.09	9183.07	8225.76	8384.95	8384.95	8168.4	6734.65	4618.53	6734.65		1.28613
38481	A_95_P030786		EB679310		2991.4	3476.9	2991.4	2810.99	3114.99	2830.49	3406.15	3114.99	3876.03	3846.95	2913.7	3846.95		1.286
33742	A_95_P214682		TA20315_4097		5156.78	5156.78	5734.28	5125.99	5047.95	5254.28	5507.34	5254.28	6296.57	7282.07	6630.07	6630.07		1.2857
16608	A_95_P113907		CV021364		2182.32	2052.61	2182.32	2436.28	1866.15	2144.86	2172.45	2144.86	1942.97	2805.72	3067.45	2805.72		1.28566
20837	A_95_P152372		EB682710		102.404	105.758	102.404	99.3827	94.8618	83.2368	101.737	94.8618	99.9868	131.654	133.862	131.654		1.28563
31926	A_95_P060930		BP135130		133.195	156.612	133.195	112.612	161.154	124.695	155.529	155.529	171.237	151.07	172.529	171.237		1.28561
9076	A_95_P199557		DW000180		3346.05	7471.49	3346.05	3024.38	5179.36	4987.03	4835.45	4987.03	4747.36	4301.57	3366.36	4301.57		1.28557
16922	A_95_P053091		BP133088		309.82	320.029	309.82	290.404	330.195	296.695	290.029	296.695	441.716	398.279	334.362	398.279		1.28552
21509	A_95_P028071		TA14479_4097		1845.36	2009.07	1834.13	1845.36	2094.65	1935.95	2183.45	2094.65	2638.65	1818.7	2372.2	2372.2		1.28549
37412	A_95_P039961		BP129695		720.029	675.299	720.029	847.279	706.508	810.904	754.695	754.695	755.779	1036.45	925.549	925.549		1.28543
36011	A_95_P182522		TA13236_4097		4303.45	3663.65	4303.45	4484.53	4290.67	3666.24	4623.65	4290.67	6628.4	5531.65	4524.4	5531.65		1.2854
28699	A_95_P091193		BP531249		1062.53	1062.53	1037.84	1130.2	982.154	1097.9	1135.92	1097.9	1386.57	1205.28	1365.57	1365.57		1.28521
21541	A_95_P236729		DV161292		1600.51	4722.78	1600.51	1334.51	3136.74	2735.82	2712.24	2735.82	3098.63	2056.84	1878.86	2056.84		1.28512
35376	A_95_P287023		FG638720		76.9452	89.1118	76.9452	72.8202	90.4452	79.4035	95.2368	90.4452	98.8827	82.4243	102.404	98.8827		1.28511
24508	A_95_P112722		CV020971		65.1952	65.5285	61.9868	65.1952	87.4868	67.7785	64.4452	67.7785	83.7785	66.4452	136.445	83.7785		1.28504
13894	A_95_P135237		EB438521		3345.09	4033.88	3345.09	3127.86	3629.9	3041.65	3599.15	3599.15	4378.42	3609.09	4298.4	4298.4		1.28499
18875	A_95_P183082		TA13375_4097		4590.07	3781.01	4590.07	4675.67	3833.07	4194.4	4365.45	4194.4	5432.82	6221.99	5897.9	5897.9		1.28493
39504	A_95_P010506		D50737		247.195	217.445	247.195	261.237	246.737	217.32	253.695	246.737	216.966	317.612	374.82	317.612		1.28486
9185	A_95_P012486		M61904		6620.65	7058.95	6620.65	6388.53	7575.95	6031.9	8772.7	7575.95	8506.4	7133.4	8772.7	8506.4		1.28483
7407	A_95_P139477		EB443235		2970.78	4679.03	2970.78	2863.11	3995.61	3931.72	3922.36	3931.72	3816.92	3820.17	3639.34	3816.92		1.28482
23802	A_95_P293838		EB438212		1215.38	1219.03	1215.38	1181.59	1171.13	1131.99	1214.09	1171.13	1561.55	1572.67	1433.15	1561.55		1.28482
10525	A_95_P001666		EH619711		1307.32	1054.34	1307.32	1438.03	855.195	1186.11	1178.34	1178.34	1028.7	1697.01	1679.61	1679.61		1.28477
9336	A_95_P123292		TA13567_4097		14602.3	14602.3	14173.7	14636.3	13624.1	14613.6	14540.9	14540.9	19780.1	18758.3	16857	18758.3		1.28461
14157	A_95_P296518		EB677507		636.987	580.924	694.029	636.987	586.445	665.57	660.445	660.445	818.237	877.779	747.799	818.237		1.28454
14831	A_95_P128477		EB428179		2546.11	2522.65	2547.7	2546.11	2789.28	2622.45	2617.15	2622.45	3292.7	3270.57	2524.9	3270.57		1.28454
22867	A_95_P006326		TA15957_4097		1802.42	1867.36	1802.42	1767.86	1572.36	1862.2	1956.84	1862.2	2315.15	2244.95	2687.45	2315.15		1.28447
5695	A_95_P016441		TA12673_4097		6304.32	5443.9	6304.32	7156.24	5632.9	6742.78	6424.7	6424.7	6891.03	8097.61	8532.74	8097.61		1.28445
19868	A_95_P201607		TA17461_4097		105.633	160.987	95.6952	105.633	134.529	119.445	125.32	125.32	164.57	135.654	135.654	135.654		1.2842
41099	A_95_P147257		EB451566		2495.24	3066.11	2495.24	2411.09	3244.45	2739.78	2956.09	2956.09	3916.24	3204.28	2659.4	3204.28		1.28416
23275	A_95_P237639		X97946		339.57	339.57	326.279	417.945	327.029	383.237	358.758	358.758	444.945	367.299	436.029	436.029		1.28406
42796	A_95_P214602		TA20297_4097		2694.76	2408.05	3268.53	2694.76	2594.36	2781.53	2486.7	2594.36	3460.2	4584.74	2719.07	3460.2		1.28405
1782	A_95_P024551		S72424		149.279	127.445	149.279	156.695	142.737	130.799	139.341	139.341	191.674	145.445	343.487	191.674		1.284
5229	A_95_P249812		AF321137		90612.9	90612.9	89182.6	98253.2	102645	97841.1	103750	102645	116341	104226	132839	116341		1.28394
32640	A_95_P207942		TA18857_4097		492.779	501.341	492.779	486.883	499.924	481.279	498.716	498.716	632.612	581.154	659.737	632.612		1.28377
19020	A_95_P029446		BP529479		2055.09	3448.74	2055.09	1981.24	2773.72	2355.97	2535.24	2535.24	3101.26	2500.9	2638.24	2638.24		1.28376
13923	A_95_P090233		BP530869		3220.78	3006.09	3299.7	3220.78	2988.45	2906.9	2875.57	2906.9	3879.4	4134.7	4717.45	4134.7		1.28376
10128	A_95_P127472		EB427008		725.049	715.508	725.049	793.195	843.237	789.654	757.445	789.654	1089.49	930.779	872.883	930.779		1.28375
17136	A_95_P013936		TA13843_4097		2774.01	2094.88	2774.01	3155.99	1924.36	2625.57	2222.57	2222.57	2341.36	3560.86	3677.07	3560.86		1.28365
6780	A_95_P044321		BP130848		88.9035	110.049	88.9035	88.8618	149.279	120.237	107.904	120.237	146.154	86.6535	114.112	114.112		1.28355
984	A_95_P132382		EB432855		217.945	272.654	216.904	217.945	304.674	235.779	275.362	275.362	279.737	261.487	286.57	279.737		1.28352
18642	A_95_P200097		EB440679		13208.9	22163.8	13208.9	10760.1	20358.1	14177.5	20199.9	20199.9	19747.9	16951.1	15950.5	16951.1		1.28331
14380	A_95_P139652		FG640331		572.987	572.987	706.32	545.404	695.195	609.737	829.549	695.195	735.112	539.654	746.091	735.112		1.28295
4512	A_95_P016181		TC7353		1344.8	1133.15	1344.8	1468.45	1240.26	1608.34	1711.03	1608.34	1724.92	1576.61	1852.03	1724.92		1.28266
15841	A_95_P125357		DW005153		6667.9	5866.82	6667.9	6868.65	6909.11	6564.7	6796.99	6796.99	7688.03	8588.07	8551.78	8551.78		1.28253
21916	A_95_P018456		DW003776		3454.82	3454.82	4003.05	3237.78	4408.24	3683.4	4863.86	4408.24	5317.7	4269.86	4430.65	4430.65		1.28246
6085	A_95_P058231		BP134425		698.112	698.112	584.633	704.404	637.154	614.924	670.424	637.154	758.404	895.279	950.445	895.279		1.28243
32828	A_95_P303523		FG639260		3343.9	3343.9	3220.78	3981.59	3267.97	3563.49	3244.99	3267.97	4135.42	4288.3	4749.3	4288.3		1.28242
2586	A_95_P128497		EB428191		644.549	644.549	606.029	762.237	545.82	737.362	744.008	737.362	628.758	826.57	833.529	826.57		1.2824
13912	A_95_P030886		TA15238_4097		2452.99	2452.99	2882.28	2349.65	2552.32	2394.97	2752.45	2552.32	3511.07	2539.34	3145.57	3145.57		1.28234
20025	A_95_P097313		BP533981		10089.2	11924.1	10089.2	9912.78	12585.4	10509.3	14232	12585.4	16219.7	11599.2	12932.7	12932.7		1.28184
19893	A_95_P202092		EH621260		119.029	136.237	108.82	119.029	175.404	143.737	144.508	144.508	183.154	149.279	152.57	152.57		1.2818
25057	A_95_P144117		EB447270		1347.07	1347.07	1335.47	1473.32	1393.36	1454.8	1451.8	1451.8	1415.82	1726.61	1923.9	1726.61		1.28175
2768	A_95_P124312		TA21993_4097		113.487	111.112	113.737	113.487	119.674	112.82	117.487	117.487	151.07	145.445	143.216	145.445		1.2816
19805	A_95_P067450		BP136869		1580.07	1435.03	1580.07	1742.15	1458.74	1527.88	1513.67	1513.67	2024.99	1801.63	2099.61	2024.99		1.28158
13210	A_95_P264946		FG635625		299.07	299.07	298.029	345.279	382.07	300.237	362.779	362.779	383.279	233.57	439.799	383.279		1.28157
18135	A_95_P199287		EH623937		1235.38	1958.36	1235.38	1144.99	1715.74	1364.01	1356.4	1364.01	1583.09	1010.42	1689.9	1583.09		1.28146
34872	A_95_P037916		BP129129		233.32	411.341	211.195	233.32	314.883	296.695	291.029	296.695	311.737	298.987	249.07	298.987		1.28144
23444	A_95_P153152		EB683464		662.362	743.987	612.07	662.362	852.237	719.57	723.862	723.862	848.779	693.362	870.612	848.779		1.28144
4997	A_95_P005726		BP529971		1342.55	1137.57	1342.55	1427.63	1261.92	1427.11	1338.74	1338.74	1720.15	1683.32	1786.7	1720.15		1.28126
14623	A_95_P010951		TA15732_4097		4575.28	4575.28	4717.86	4498.95	4683.22	4218.07	4899.32	4683.22	7265.36	5080.3	5861.95	5861.95		1.28122
43082	A_95_P110197		CV019617		1776.65	1858.49	1776.65	1709.11	2028.7	2123.55	2129.86	2123.55	2103.05	2301.36	2276.03	2276.03		1.28108
6474	A_95_P024841		EB446797		3383.28	3474.01	3383.28	3144.15	3619.49	3194.17	3752.45	3619.49	6476.9	4333.86	4055.78	4333.86		1.28097
39220	A_95_P139352		EB443094		249.112	311.654	249.112	214.654	336.299	235.029	232.862	235.029	462.154	258.82	319.029	319.029		1.28066
31396	A_95_P229534		DV160274		2591.99	7177.53	2591.99	2269.9	4275.22	3963.15	3560.61	3963.15	4256.57	3319.24	2466.24	3319.24		1.28058
35295	A_95_P269481		EB424871		1225.72	1453.9	1225.72	1120.01	1586.03	1085.59	1014.36	1085.59	1895.4	1569.55	1425.57	1569.55		1.28052
20451	A_95_P095273		BP533108		1822.28	2046.11	1530.72	1822.28	1691.57	1859.32	1778.49	1778.49	2359.82	1999.42	2333.36	2333.36		1.28046
29202	A_95_P051736		BP132731		826.987	996.133	826.987	701.299	964.029	736.195	943.487	943.487	1058.92	790.779	1165.32	1058.92		1.28046
18752	A_95_P243522		EH622519		1062.53	1062.53	949.758	1185.36	1274.55	1135.72	1099.11	1135.72	1363.2	1245.65	1360.47	1360.47		1.2804
32177	A_95_P296543		FG152390		190.279	201.237	183.945	190.279	198.279	195.799	191.133	195.799	243.591	191.779	255.904	243.591		1.28018
15830	A_95_P017616		DV157829		507.987	507.987	485.508	558.57	431.487	494.612	480.654	480.654	523.383	686.904	650.195	650.195		1.27994
7521	A_95_P109122		FG633873		1835.45	1334.05	1835.45	1969.17	1575.15	1645.45	1781.24	1645.45	2079.95	2348.78	2738.2	2348.78		1.27968
3666	A_95_P192827		DW000248		8414.7	8264.53	8414.7	9541.63	9194.49	8999.7	9027.95	9027.95	10375.7	10768.1	10932.4	10768.1		1.27967
6453	A_95_P115382		DV157555		7746.78	6706.74	7746.78	9260.86	6649.9	8007.95	7143.2	7143.2	7086.53	9912.78	9974.4	9912.78		1.2796
18063	A_95_P309433		FG187400		210.445	210.445	195.07	230.695	184.612	206.32	203.612	203.612	193.987	269.237	272.987	269.237		1.27937
29285	A_95_P070305		TA13843_4097		683.508	518.258	683.508	789.154	484.32	654.029	607.32	607.32	591.57	874.404	919.987	874.404		1.27929
14802	A_95_P042011		BP130244		1054.47	1058.92	873.966	1054.47	1146.97	1179.53	1169.8	1169.8	1172.07	1348.95	1465.86	1348.95		1.27927
25574	A_95_P162072		EH620826		358.633	318.049	358.633	432.008	530.945	456.57	398.445	456.57	458.779	407.445	539.987	458.779		1.27924
37995	A_95_P003191		TA15171_4097		1249.53	1602.17	1153.95	1249.53	1460.45	1239.15	1181.59	1239.15	1693.45	1598.28	1372.57	1598.28		1.27911
42407	A_95_P144437		EB447800		674.299	763.383	632.445	674.299	752.362	729.299	719.404	729.299	682.654	920.779	862.466	862.466		1.27906
10475	A_95_P092853		FG637486		2253.82	1288.45	2253.82	2765.92	1120.59	2267.47	1612.07	1612.07	1189.38	2892.28	2882.57	2882.57		1.27897
31969	A_95_P144102		EB447262		3577.07	3744.9	3577.07	3332.45	3766.36	3459.36	3674.7	3674.7	4845.99	4574.97	4166.76	4574.97		1.27897
13028	A_95_P274848		AM785540		74.6952	74.6952	78.9868	71.1535	73.8618	74.6952	77.2785	74.6952	70.7785	111.112	95.5285	95.5285		1.27891
28303	A_95_P205687		AY220485		77.3202	77.3202	77.7785	75.9035	76.8202	77.0702	78.8202	77.0702	98.8827	87.2368	176.049	98.8827		1.27887
35340	A_95_P180442		TA12746_4097		13108.8	12969.4	13108.8	15065.5	13230.3	13761	13944.9	13761	13697.1	16764.4	18191.7	16764.4		1.27887
16954	A_95_P122792		DW002753		252.529	242.487	253.07	252.529	243.029	241.695	216.945	241.695	233.112	333.549	322.924	322.924		1.27876
35415	A_95_P118222		DV161240		1231.36	1049.61	1231.36	1285.72	1050.07	1297.3	1189.86	1189.86	1574.59	1857.53	1298.17	1574.59		1.27874
17269	A_95_P023286		FG642251		2856.49	2856.49	2839.57	3370.22	2936.53	2944.53	2795.61	2936.53	3727.53	3652.67	2978.57	3652.67		1.27873
2899	A_95_P096948		BP533832		169.945	167.612	169.945	175.195	180.029	172.008	170.154	172.008	209.195	217.299	279.112	217.299		1.27864
9497	A_95_P206262		TA18474_4097		169.154	169.154	162.799	181.404	156.487	126.32	146.404	146.404	245.508	164.195	216.279	216.279		1.27859
15687	A_95_P192157		EB678171		10341.4	10341.4	12080.2	10233.6	10517.4	9731.36	10993	10517.4	16811.4	11850.8	13222.3	13222.3		1.27857
13160	A_95_P102392		CV016004		2387.99	2092.61	2392.4	2387.99	2001.86	2463.45	2569.36	2463.45	3052.82	3457.65	2495.49	3052.82		1.27841
30802	A_95_P288233		FG641165		3402.28	2955.59	3402.28	3744.9	3193.9	3231.67	3489.15	3231.67	3901.99	4349.11	4983.4	4349.11		1.27829
14814	A_95_P108657		CV018939		448.612	446.591	448.612	498.591	508.383	515.091	440.654	508.383	573.445	644.404	469.82	573.445		1.27827
20909	A_95_P193992		TA15794_4097		1433.49	827.904	1433.49	1697.63	1994.63	1967.82	1563.95	1967.82	1688.95	1951.76	1832.26	1832.26		1.27818
41718	A_95_P262821		DW004791		680.112	680.112	738.445	621.258	732.029	713.07	909.445	732.029	853.466	1031.24	869.154	869.154		1.27796
6270	A_95_P295503		FG199024		112.612	112.612	112.82	107.445	122.883	108.987	120.112	120.112	143.904	118.362	147.945	143.904		1.27787
30145	A_95_P008571		EB427889		3813.65	3638.15	3813.65	4387.78	3723.15	3726.28	4254.11	3726.28	4024.17	4873.3	5092.53	4873.3		1.27786
35677	A_95_P017816		DW001944		1281.65	1630.49	1121.13	1281.65	1447.78	1296.38	1306.86	1306.86	2007.01	1637.65	1406.78	1637.65		1.27777
29391	A_95_P123607		FG641782		431.424	369.674	440.154	431.424	422.32	378.883	397.799	397.799	569.674	551.195	509.862	551.195		1.27762
30394	A_95_P177002		TA11849_4097		10184.7	12164.1	10184.7	9215.11	11902.6	8295.78	7707.61	8295.78	15171.4	12755.3	13010.7	13010.7		1.27747
3574	A_95_P215117		BP131006		1671.61	1938.38	1671.61	1623.15	2012.49	1564.74	1882.7	1882.7	2518.49	1805.55	2135.4	2135.4		1.27745
32846	A_95_P276438		FG640532		138.841	120.445	138.841	148.841	146.154	132.32	150.279	146.154	188.091	177.299	158.716	177.299		1.277
31777	A_95_P205262		TA18241_4097		985.445	1119.11	941.195	985.445	916.883	977.362	1213.45	977.362	1145.45	1292.2	1258.4	1258.4		1.27699
30119	A_95_P162732		EH621733		499.945	499.945	607.195	489.008	570.133	483.07	575.008	570.133	638.404	577.758	872.883	638.404		1.27695
12017	A_95_P253599		EB681923		4095.86	7032.11	4095.86	3446.22	5658.4	4451.57	4816.82	4816.82	6163.45	4481.15	5229.9	5229.9		1.27687
33322	A_95_P017721		EB678067		880.945	837.362	880.945	1008.9	843.82	969.133	903.404	903.404	1208.82	1124.78	938.174	1124.78		1.27679
39862	A_95_P141722		EB445375		811.195	751.112	811.674	811.195	888.216	891.779	909.445	891.779	1035.57	1143.24	944.008	1035.57		1.2766
7967	A_95_P146547		EB450612		218.32	211.32	218.32	229.737	239.904	245.862	241.195	241.195	280.612	227.445	278.695	278.695		1.27654
12302	A_95_P102162		CO133036		63.7368	61.8618	63.7368	67.4035	63.9868	64.5285	65.4868	64.5285	69.6535	81.3618	103.612	81.3618		1.27653
23975	A_95_P125662		EB424746		155.862	155.862	155.57	174.737	184.029	174.904	160.987	174.904	196.674	198.945	616.716	198.945		1.27642
25969	A_95_P140962		EB444762		313.841	313.841	295.383	336.279	358.779	340.862	327.862	340.862	373.82	400.549	402.987	400.549		1.27628
22543	A_95_P017251		DW001733		158.049	185.654	158.049	144.987	182.737	201.195	207.779	201.195	246.737	201.695	184.904	201.695		1.27615
29771	A_95_P276753		AM786464		410.529	410.529	401.549	502.362	462.383	483.779	418.237	462.383	523.779	435.987	541.57	523.779		1.27586
23997	A_95_P177572		TA12010_4097		705.487	705.487	747.654	648.154	691.404	937.695	822.445	822.445	900.07	974.924	752.82	900.07		1.27581
26427	A_95_P089548		BP530548		222.695	214.529	222.695	226.591	219.987	214.133	209.029	214.133	284.112	277.862	325.362	284.112		1.27579
25169	A_95_P214757		TA20330_4097		203.695	224.299	182.779	203.695	204.987	189.341	214.154	204.987	260.633	221.612	259.841	259.841		1.27564
38634	A_95_P289343		DV158833		3077.92	5155.61	3077.92	2791.74	3771.03	4364.32	3824.92	3824.92	3923.57	4567.2	3926.11	3926.11		1.27557
31205	A_95_P148977		EB678601		204.32	210.445	202.154	204.32	229.987	205.029	204.237	205.029	319.279	239.07	260.612	260.612		1.27551
33493	A_95_P180598		TA12785_4097		8997.65	12045.4	8997.65	8307.95	13060.9	9836.74	15189.5	13060.9	11476.2	12149.8	9731.36	11476.2		1.27547
3022	A_95_P133412		EB434858		513.445	513.445	495.57	561.945	587.154	516.091	529.695	529.695	680.695	509.195	654.862	654.862		1.27543
35473	A_95_P159127		EH617079		1132.65	1132.65	1098.99	1232.95	1146.97	1208.03	1156.97	1156.97	1550.86	1438.15	1444.61	1444.61		1.27542
24833	A_95_P034349		AJ718496		448.612	407.633	448.612	616.445	352.862	521.32	479.112	479.112	572.112	639.029	462.112	572.112		1.27529
19227	A_95_P027756		TA18153_4097		223.174	221.008	223.174	226.154	237.029	212.133	247.654	237.029	284.591	255.195	344.987	284.591		1.2752
14435	A_95_P031266		TA16601_4097		680.279	902.57	680.279	675.904	786.133	688.612	696.112	696.112	1392.53	867.445	846.904	867.445		1.27513
4038	A_95_P264826		AM801976		5473.72	5343.49	5473.72	6455.57	6577.61	5884.53	5536.26	5884.53	5767.61	7021.15	6979.57	6979.57		1.27511
19682	A_95_P202727		TA17697_4097		3843.95	3843.95	4052.45	3831.24	3941.42	3433.24	4691.9	3941.42	4242.28	4901.4	6239.47	4901.4		1.2751
22278	A_95_P173872		EH665711		23802.9	29424.4	22732.1	23802.9	28794	27174.4	32352.6	28794	30350.7	32809	22858.2	30350.7		1.27509
42230	A_95_P141712		EB445373		83.3618	83.7785	83.3618	76.8202	84.6535	71.9452	69.5702	71.9452	84.4452	106.279	120.987	106.279		1.27491
33770	A_95_P130187		EB430226		1603.7	1458.9	1847.9	1603.7	1488.15	1683.03	1718.7	1683.03	2044.2	2246.65	1975.36	2044.2		1.27468
2774	A_95_P221717		TA21879_4097		1352.24	1142.82	1352.24	1362.99	1608.34	1535.32	1631.2	1608.34	1134.61	1723.57	2282.9	1723.57		1.27461
2930	A_95_P179042		TA12415_4097		10983.9	8595.24	10983.9	12411.5	9607.65	11429.7	10934.4	10934.4	10475.9	14428.9	13999.9	13999.9		1.27458
39340	A_95_P311288		FG141368		126.633	159.32	126.633	116.362	159.112	115.487	127.279	127.279	293.112	159.966	161.404	161.404		1.27458
10732	A_95_P212722		EB684210		1774.57	1351.3	1794.36	1774.57	1619.95	1741.32	1887.99	1741.32	1767.86	2277.13	2261.82	2261.82		1.27457
13479	A_95_P272196		FG633964		301.279	295.112	301.279	303.404	292.737	315.279	361.695	315.279	375.612	383.987	485.216	383.987		1.27452
38950	A_95_P158497		EH616430		1545.09	1552.86	1545.09	1113.88	1670.9	1428.15	2042.72	1670.9	1969.03	2308.74	1797.74	1969.03		1.27438
32518	A_95_P252144		AY775028		153.695	141.487	153.695	179.633	148.174	146.945	158.633	148.174	182.737	195.862	198.987	195.862		1.27435
14661	A_95_P211137		TA19546_4097		839.737	829.029	839.737	1020.86	832.279	989.695	966.487	966.487	1070.11	1077.63	1057.07	1070.11		1.27434
21681	A_95_P132952		EB433835		231.57	206.924	232.633	231.57	206.779	222.612	239.32	222.612	295.049	252.82	330.487	295.049		1.27412
31797	A_95_P194107		EH618343		3972.07	4686.67	3831.24	3972.07	4972.24	3907.24	4121.34	4121.34	5324.24	4439.82	5060.74	5060.74		1.27408
43663	A_95_P135497		EB438990		182.779	265.57	182.779	169.362	216.404	200.279	200.654	200.654	384.258	204.237	232.862	232.862		1.27401
29125	A_95_P267636		DV160982		925.779	727.424	925.779	1028.82	729.424	884.32	917.279	884.32	804.945	1179.4	1334.05	1179.4		1.27396
18075	A_95_P078655		BP527571		1153.95	1443.84	1153.95	1049.45	1473.05	1206.51	1403.36	1403.36	1583.09	1199.84	1469.99	1469.99		1.27388
29721	A_95_P152542		TA15197_4097		12084.3	11642.7	12084.3	12126.5	12459.4	11831.2	13123.1	12459.4	15391.7	14563.5	16031.7	15391.7		1.27369
7849	A_95_P109202		CV019185		635.612	859.654	635.612	601.737	591.862	597.862	672.862	597.862	809.57	860.112	689.883	809.57		1.27369
1545	A_95_P071225		BP525651		200.174	191.695	200.174	223.487	232.966	208.862	211.987	211.987	254.945	227.445	256.612	254.945		1.27362
18930	A_95_P223932		EB681630		2705.88	2690.65	2705.88	2993.65	2892.11	2796.49	2941.15	2892.11	3446.22	3007.88	3657.86	3446.22		1.2736
8174	A_95_P251979		AJ001771		887.633	1424.72	887.633	833.945	1096.32	1336.95	1385.45	1336.95	1080.38	1492.49	1130.45	1130.45		1.27355
7549	A_95_P221617		EH622008		1367.53	1254.49	1367.53	1375.78	1284.88	1437.86	1601.9	1437.86	1741.13	1667.11	1980.2	1741.13		1.2732
4200	A_95_P056896		BP134073		706.654	654.049	706.654	755.945	823.487	778.258	772.654	778.258	828.945	899.695	993.695	899.695		1.27318
6091	A_95_P125827		EB424918		428.237	381.445	428.237	516.299	435.82	441.195	472.529	441.195	470.716	599.32	545.216	545.216		1.27316
41811	A_95_P020146		TA15351_4097		4149.9	10031	4149.9	3198.7	6352.78	6166.57	5580.74	6166.57	6577.07	5283.32	4211.2	5283.32		1.27312
33581	A_95_P157257		EH615296		3296.74	3439.28	3011.55	3296.74	3859.74	3352.2	3193.74	3352.2	5380.11	4197.11	3249.4	4197.11		1.27311
11711	A_95_P233634		FG159928		444.945	433.924	444.945	495.57	499.07	497.091	492.82	497.091	566.404	581.779	496.654	566.404		1.27297
19071	A_95_P180672		EH622519		899.091	899.091	766.904	945.737	1049.61	894.945	952.32	952.32	1144.49	1065.86	1177.57	1144.49		1.27294
24005	A_95_P002946		CV020003		31176.5	29665.7	32199.9	31176.5	43863.3	31311.9	37713.9	37713.9	47897.5	39685.5	33581.9	39685.5		1.27293
13616	A_95_P108252		CV018746		901.654	891.716	901.654	922.674	1017.57	914.112	855.299	914.112	1164.82	1147.65	979.529	1147.65		1.27283
35633	A_95_P141107		EB444903		66.4452	81.2368	66.4452	63.2368	82.3618	77.6118	81.1535	81.1535	84.4452	84.5702	98.9035	84.5702		1.27278
19968	A_95_P014146		DV158160		1835.15	1835.15	1838.26	1807.09	1958.76	1678.15	1762.07	1762.07	2631.45	1716.53	2335.65	2335.65		1.27273
36762	A_95_P073855		BP526318		532.737	824.404	532.737	516.299	786.133	595.612	713.654	713.654	850.362	633.654	677.945	677.945		1.27257
8949	A_95_P044436		BP130876		838.362	802.654	838.362	941.195	1068.74	941.404	963.404	963.404	1163.53	868.57	1066.86	1066.86		1.27256
35386	A_95_P258956		DW000081		1533.82	1555.53	1417.2	1533.82	1729.59	1600.51	1424.57	1600.51	2213.09	1951.76	1635.28	1951.76		1.27248
21348	A_95_P011686		EB426714		2730.26	3645.67	2678.59	2730.26	3216.07	3526.47	3317.32	3317.32	3474.01	3917.95	3208.49	3474.01		1.27241
40408	A_95_P163877		EH622934		59.8202	142.779	59.8202	58.0702	128.57	71.4452	84.5702	84.5702	313.383	60.1535	76.1118	76.1118		1.27234
32567	A_95_P012246		TA12837_4097		1902.53	1892.22	1902.53	2068.53	1973.07	1915.99	2044.36	1973.07	2420.61	2589.22	2127.49	2420.61		1.27231
41823	A_95_P002546		TA13085_4097		456.779	733.237	456.779	372.299	594.112	359.154	368.091	368.091	581.07	544.466	804.924	581.07		1.2721
4015	A_95_P287973		FG155793		1022.88	4114.99	1022.88	1006.03	764.82	874.32	847.237	847.237	1790.72	1301.11	810.404	1301.11		1.272
22075	A_95_P191842		EB677567		1729.11	1364.82	1911.49	1729.11	1337.99	1663.78	1620.99	1620.99	1653.45	2258.72	2199.22	2199.22		1.27188
5817	A_95_P001761		U32644		613.237	613.237	535.362	672.904	587.154	474.695	542.82	542.82	779.945	570.341	798.945	779.945		1.27185
37582	A_95_P156657		EH614430		391.716	462.445	347.279	391.716	413.529	402.966	439.362	413.529	536.195	498.195	481.029	498.195		1.27183
28831	A_95_P031866		EB430401		382.445	465.362	382.445	368.195	473.237	416.154	515.945	473.237	486.82	320.591	486.362	486.362		1.27172
19830	A_95_P192822		TA15539_4097		3327.07	2966.45	3327.07	3608.82	3556.4	3529.13	3378.28	3529.13	4230.86	4259.74	3540.2	4230.86		1.27165
38619	A_95_P158407		FG645271		410.112	410.112	495.57	400.32	333.07	471.841	480.654	471.841	521.487	789.216	446.32	521.487		1.27157
15859	A_95_P027961		TA20238_4097		2012.65	1736.95	2012.65	2180.32	1935.7	2115.4	2013.82	2013.82	2628.15	2455.78	2559.07	2559.07		1.27149
28428	A_95_P004626		D61377		716.862	901.424	705.32	716.862	784.154	724.32	719.904	724.32	1455.45	911.404	831.612	911.404		1.27138
20975	A_95_P254854		EH616823		952.779	972.945	952.779	934.487	903.82	952.174	958.57	952.174	1218.22	1104.03	1211.32	1211.32		1.27136
10676	A_95_P204672		TA18114_4097		17853.5	18964	17127.3	17853.5	19896.9	15892.7	18769.6	18769.6	23906	21102.4	22697.6	22697.6		1.27132
42272	A_95_P301593		FG194403		214.904	276.904	214.904	192.299	287.82	212.133	225.445	225.445	378.737	273.195	222.362	273.195		1.27125
41637	A_95_P012221		AF352732		6394.61	5450.2	6448.9	6394.61	5370.11	6961.61	7196.24	6961.61	7617.78	8577.07	8128.7	8128.7		1.27118
20333	A_95_P157847		EH615885		1098.82	690.445	1187.7	1098.82	1144.67	1258.4	1267.61	1258.4	1426.36	1396.78	1281.99	1396.78		1.27116
28580	A_95_P030901		EB681069		3681.26	3088.65	3681.26	3962.45	3667.42	4888.74	4106.15	4106.15	3616.28	4679.03	4694.74	4679.03		1.27104
42147	A_95_P114007		CV021399		8136.57	8136.57	7447.86	8546.72	9027.95	9036.11	8423.49	9027.95	9610.74	10574.7	10341.4	10341.4		1.27098
25522	A_95_P007721		L38260		11673.7	10976.6	13692.2	11673.7	11529.4	12638.9	13790.7	12638.9	12867.7	14836.9	16205.1	14836.9		1.27097
35321	A_95_P265581		AM841714		305.237	376.195	305.237	286.112	401.07	325.529	446.591	401.07	398.695	349.445	387.924	387.924		1.2709
4890	A_95_P297108		FG172794		93.9868	102.82	93.9868	85.1952	107.695	87.4452	115.029	107.695	122.883	95.6952	119.445	119.445		1.27087
16633	A_95_P014626		DV158478		2310.2	1911.2	2310.2	2504.92	1735.82	2427.2	2162.7	2162.7	2219.45	3027.61	2935.95	2935.95		1.27086
37252	A_95_P003311		AM796282		110.612	110.612	107.445	118.237	112.654	106.174	129.57	112.654	152.57	109.32	140.57	140.57		1.27084
25439	A_95_P307213		FG637814		422.654	421.279	422.654	452.987	389.695	444.82	419.32	419.32	537.112	515.862	584.654	537.112		1.27081
21400	A_95_P307378		FG193638		461.383	461.383	514.362	457.258	490.383	468.799	639.279	490.383	586.279	560.966	600.945	586.279		1.2707
7504	A_95_P180137		TA12669_4097		1576.4	1378.28	1576.4	1816.97	1344.63	1572.47	1673.78	1572.47	1736.95	2003.11	2044.09	2003.11		1.27068
34658	A_95_P077395		BP527235		1140.76	2180.51	1140.76	903.654	1937.99	1123.4	2115.57	1937.99	1631.51	1449.4	1090.86	1449.4		1.27056
10423	A_95_P217087		FG638032		311.279	300.779	311.279	321.07	299.362	346.195	320.883	320.883	298.633	395.362	461.133	395.362		1.27012
29557	A_95_P205537		EB425528		3641.45	4547.38	3641.45	3338.82	4749.3	3133.4	3970.9	3970.9	5640.86	3400.3	4624.97	4624.97		1.27009
16244	A_95_P221567		FG170953		86.6118	86.6118	80.4452	92.4035	85.2368	81.1327	80.6118	81.1327	142.904	109.987	96.1952	109.987		1.26988
40116	A_95_P186982		FG638723		3205.22	3659.84	2524.84	3205.22	3190.2	3824.74	3015.2	3190.2	4297.07	4070.13	2948.59	4070.13		1.26985
21113	A_95_P090353		BP530920		99.3827	83.7785	101.07	99.3827	95.4452	112.82	86.6952	95.4452	113.07	157.424	126.195	126.195		1.26979
2428	A_95_P006136		BP530783		2843.99	2407.53	2843.99	3531.92	3010.13	2816.01	2914.32	2914.32	3199.53	3611.24	4235.07	3611.24		1.26978
17450	A_95_P170611		EH664942		159.508	172.841	154.716	159.508	185.279	168.695	169.279	169.279	205.674	155.008	202.529	202.529		1.26971
14215	A_95_P150422		EB680501		81.2785	76.5285	81.2785	86.1535	85.6327	81.1327	83.6118	83.6118	115.32	103.195	100.299	103.195		1.26965
41996	A_95_P211037		TA19525_4097		249.758	235.029	249.758	281.612	239.904	249.779	217.737	239.904	317.07	319.32	272.195	317.07		1.26951
11479	A_95_P128817		EB428532		337.737	337.737	315.154	355.945	365.487	331.612	328.82	331.612	431.904	428.737	418.195	428.737		1.26944
34159	A_95_P115347		DV157510		321.07	249.029	339.508	321.07	318.987	339.924	311.445	318.987	407.57	411.612	290.529	407.57		1.26941
22662	A_95_P130662		EB430729		2319.4	1864.07	2591.53	2319.4	2243.53	2415.24	2332.72	2332.72	2944.15	2564.4	3122.36	2944.15		1.26936
27503	A_95_P286618		FG639886		110.841	125.841	92.2368	110.841	227.383	347.82	239.945	239.945	124.154	140.695	543.029	140.695		1.26934
10509	A_95_P160792		EH619496		136.258	128.445	136.258	153.695	124.32	121.154	115.487	121.154	172.945	155.633	228.945	172.945		1.26925
32106	A_95_P226729		FG169498		334.654	324.904	394.424	334.654	336.299	381.112	372.029	372.029	424.695	444.216	367.445	424.695		1.26906
3440	A_95_P206662		TA18566_4097		4500.15	6455.57	4280.65	4500.15	5045.34	4075.61	4352.78	4352.78	8579.78	5710.28	5351.61	5710.28		1.26891
351	A_95_P121907		DW001992		1316.03	1316.03	1336.4	1311.63	1315.95	1185.36	1276.55	1276.55	1975.24	1669.61	1485.53	1669.61		1.26867
37835	A_95_P277498		AM844678		185.279	145.924	185.279	189.341	137.591	189.82	191.133	189.82	149.237	246.737	235.029	235.029		1.26851
12324	A_95_P183367		TA13442_4097		561.945	608.133	561.945	541.112	706.508	597.07	716.862	706.508	712.82	582.945	853.32	712.82		1.26849
30065	A_95_P030011		CV017299		758.695	758.695	723.633	778.737	861.549	680.57	726.737	726.737	1139.36	962.279	923.987	962.279		1.26833
25376	A_95_P114777		CV021750		1072.99	964.445	1266.34	1072.99	1008.7	1198.65	1044.05	1044.05	1007.7	1360.9	1496.26	1360.9		1.26833
30967	A_95_P255384		EH614588		423.945	423.945	427.737	421.237	452.237	465.362	482.904	465.362	515.362	586.883	537.695	537.695		1.26831
34290	A_95_P183622		TA13500_4097		169.32	160.112	169.32	176.612	164.654	188.529	170.154	170.154	215.404	214.737	203.987	214.737		1.26823
22030	A_95_P115087		DQ198166		216.404	243.987	216.404	199.216	214.424	188.779	211.32	211.32	289.945	254.716	274.445	274.445		1.26821
6582	A_95_P003586		TA13678_4097		2395.22	2570.28	2190.03	2395.22	2351.99	3161.9	3013.59	3013.59	2857.95	3139.95	3037.61	3037.61		1.2682
29977	A_95_P113492		CV021163		216.279	216.279	201.237	241.487	211.404	206.32	192.279	206.32	352.133	274.279	211.32	274.279		1.26817
16168	A_95_P129157		EB428900		391.049	346.695	450.07	391.049	520.799	520.716	541.779	520.799	495.904	549.591	380.445	495.904		1.26814
11248	A_95_P224597		DV160634		878.883	832.112	878.883	1086.3	933.612	1058.92	1003.57	1003.57	857.279	1146.57	1114.53	1114.53		1.26812
38707	A_95_P204957		EH619176		435.07	509.966	356.529	435.07	542.32	606.487	489.487	542.32	627.57	551.716	306.529	551.716		1.26811
4827	A_95_P288563		EB427650		3340.32	3340.32	3329.03	3802.82	4222.22	4014.67	4176.74	4176.74	4235.82	5158.65	2809.61	4235.82		1.26809
33977	A_95_P140337		DV999405		401.549	384.695	401.549	464.57	368.529	433.383	411.758	411.758	449.758	509.195	512.57	509.195		1.26808
41862	A_95_P304108		FG638100		171.154	171.154	165.237	208.029	223.112	200.841	187.654	200.841	181.445	247.404	217.029	217.029		1.26803
19912	A_95_P250327		DW005132		3864.74	3739.07	3943.24	3864.74	4067.86	4361.15	3918.95	4067.86	5320.55	4900.2	3613.61	4900.2		1.26792
34502	A_95_P042476		BP130369		258.445	264.029	258.445	210.404	274.445	253.737	359.445	274.445	327.654	360.237	293.112	327.654		1.26779
25624	A_95_P212837		DW004134		4223.28	4223.28	3922.36	4559.7	4791.28	4406.57	4977.7	4791.28	4086.17	5801.78	5353.7	5353.7		1.26766
5602	A_95_P177342		CK720589		6610.57	6585.2	6610.57	6898.61	6207.9	6222.95	6078.53	6207.9	8379.82	9623.78	7827.4	8379.82		1.26764
11869	A_95_P276923		AM835134		535.487	535.487	511.57	551.299	663.904	490.404	591.279	591.279	767.049	678.799	668.945	678.799		1.26763
41892	A_95_P157692		BP534468		26660.5	25164.7	27446.2	26660.5	28140	29943.5	28632.5	28632.5	33792.4	35702	29116.6	33792.4		1.26751
27067	A_95_P113832		CV021336		70.8202	70.2368	70.8202	71.1535	100.487	73.8202	72.4035	73.8202	89.7577	77.9868	183.299	89.7577		1.2674
27942	A_95_P029791		BP530498		8615.57	8615.57	8579.78	9194.49	9174.74	8850.86	9241.32	9174.74	10919.2	10145.7	11138.5	10919.2		1.26737
11779	A_95_P267491		DV160345		365.945	373.883	347.279	365.945	474.82	380.695	433.466	433.466	455.487	463.779	477.779	463.779		1.26734
9634	A_95_P024926		TA16798_4097		234.57	213.654	234.57	278.82	251.195	259.445	247.654	251.195	297.279	205.82	312.237	297.279		1.26733
43596	A_95_P062180		BP135451		302.508	302.508	234.57	325.737	318.987	256.195	337.737	318.987	383.279	322.362	406.904	383.279		1.267
24919	A_95_P009226		EB450167		208.029	425.779	208.029	198.924	244.237	215.237	196.612	215.237	263.529	246.737	304.695	263.529		1.26679
33722	A_95_P161407		EH620156		572.945	570.216	586.529	572.945	693.654	552.404	736.487	693.654	787.07	725.779	713.82	725.779		1.26675
33645	A_95_P116977		DV159744		253.279	245.029	254.07	253.279	273.195	247.091	263.945	263.945	298.07	379.924	320.82	320.82		1.26667
14443	A_95_P184552		EB451590		4700.61	7732.3	4700.61	4323.86	7179.74	5329.78	4270.53	5329.78	11906.5	5953.53	5814.15	5953.53		1.26654
19565	A_95_P013461		TA12161_4097		3947.99	3573.07	3947.99	4267.45	4229.32	4174.84	4291.49	4229.32	4999.82	4617.15	5619.78	4999.82		1.26642
8355	A_95_P029526		TA15662_4097		252.112	222.32	252.112	283.07	307.32	275.07	323.612	307.32	319.279	297.716	478.82	319.279		1.26642
33076	A_95_P096193		BP533515		287.633	318.049	287.633	275.654	305.654	284.57	337.737	305.654	585.008	364.258	340.654	364.258		1.2664
11276	A_95_P021311		TA14967_4097		1356.07	1224.47	1356.07	1583.28	1235.07	1312.32	1330.38	1312.32	1394.4	1767.86	1717.32	1717.32		1.26639
32755	A_95_P183887		TA13558_4097		12818.7	12234.2	12818.7	15004.2	11564.1	14508.9	12498.4	12498.4	13956.5	16391.2	16232.1	16232.1		1.26628
10703	A_95_P121932		DW002007		444.32	399.82	444.32	499.487	456.716	443.279	520.091	456.716	562.57	501.57	568.987	562.57		1.26614
13244	A_95_P268941		DW003611		92.2368	110.049	92.2368	86.6118	113.529	93.2785	95.2368	95.2368	124.612	89.5702	116.779	116.779		1.26607
25608	A_95_P243162		EB447708		1464.38	1388.32	1962.24	1464.38	1400.65	1718.49	1512.99	1512.99	1853.82	1983.15	1773.53	1853.82		1.26594
20020	A_95_P107912		CV018587		13076.1	16031.7	13076.1	12621.8	13761	14291.7	15456	14291.7	18380	16553.1	15916.9	16553.1		1.26591
11225	A_95_P115372		DV157759		7480.34	5533.03	7480.34	8379.82	5660.57	6208.95	7128.61	6208.95	6845.82	9469.15	11645.5	9469.15		1.26587
20014	A_95_P123157		DW003063		222.32	222.32	203.695	230.154	204.237	217.32	220.57	217.32	281.383	268.112	304.695	281.383		1.26566
2144	A_95_P272696		EB677203		3354.61	2166.07	3354.61	3861.15	2726.63	3905.53	3387.74	3387.74	3259.55	4976.78	4245.7	4245.7		1.26563
36156	A_95_P208577		TA18998_4097		342.716	250.508	342.716	367.091	255.154	283.487	350.404	283.487	317.07	433.695	502.987	433.695		1.26547
7845	A_95_P298773		FG142199		240.779	262.404	224.779	240.779	329.279	293.862	266.279	293.862	372.195	231.216	304.695	304.695		1.26546
4335	A_95_P033999		AJ718033		792.654	770.487	792.654	987.445	750.091	772.654	764.279	764.279	964.674	1003.03	1116.03	1003.03		1.26541
25296	A_95_P164067		EH623194		263.07	303.112	263.07	259.133	281.799	295.82	290.487	290.487	389.779	298.487	332.883	332.883		1.26538
7334	A_95_P046161		BP131326		189.987	259.82	189.987	188.57	221.008	257.633	261.487	257.633	319.279	240.404	178.32	240.404		1.26537
7383	A_95_P130197		EB430233		521.904	521.904	504.07	526.695	530.383	509.945	518.362	518.362	660.362	578.904	694.112	660.362		1.26529
21651	A_95_P103392		TA13720_4097		531.529	837.966	531.529	482.049	788.091	600.299	506.112	600.299	1454.11	619.779	672.529	672.529		1.26527
23375	A_95_P003401		DV162406		346.674	266.32	346.674	413.445	241.82	382.862	371.529	371.529	270.466	438.633	450.612	438.633		1.26526
12356	A_95_P101393		CN498817		811.779	811.779	783.279	886.195	892.008	829.612	832.154	832.154	1230.86	1026.86	1017.07	1026.86		1.26495
1947	A_95_P018266		DW002439		5607.82	4469.49	5607.82	5850.07	4889.61	5124.15	5074.28	5074.28	6163.45	7740.01	7093.45	7093.45		1.26492
34010	A_95_P221387		TA21809_4097		307.008	307.008	327.279	299.591	333.612	320.883	343.799	333.612	388.32	334.07	393.216	388.32		1.26485
30362	A_95_P112427		CV020678		852.904	777.945	852.904	1015.24	734.945	941.404	868.57	868.57	887.299	1165.86	1078.74	1078.74		1.26478
16948	A_95_P030176		TC13078		490.362	490.362	483.237	492.924	561.029	536.154	541.112	541.112	670.112	620.195	509.862	620.195		1.26477
24072	A_95_P276703		FG635575		758.487	1013.51	742.091	758.487	1100.09	777.549	1152.24	1100.09	1326.86	959.299	909.737	959.299		1.26475
5892	A_95_P106042		CV017731		138.841	136.904	138.841	156.695	132.612	152.695	149.362	149.362	153.82	200.529	175.591	175.591		1.26469
6550	A_95_P126942		EB426342		305.57	381.07	301.737	305.57	390.737	301.091	314.362	314.362	563.987	386.404	334.362	386.404		1.26453
13155	A_95_P128627		EB428338		590.591	1029.67	590.591	506.529	1085.36	794.674	926.904	926.904	1439.42	642.279	746.82	746.82		1.26453
36184	A_95_P285863		EH618939		411.82	403.987	411.82	415.299	371.549	443.279	395.112	395.112	476.362	529.862	520.737	520.737		1.26448
37710	A_95_P291058		EB680364		1752.11	1752.11	1892.57	1743.45	1935.7	1790.95	1785.63	1790.95	2108.15	2215.32	2448.24	2215.32		1.26437
14159	A_95_P275028		AM802734		265.57	227.404	265.57	277.487	241.82	271.529	273.904	271.529	289.32	355.758	335.779	335.779		1.26437
21691	A_95_P020386		AF049352		265.57	168.445	265.57	335.904	174.549	271.07	283.383	271.07	188.883	420.216	335.779	335.779		1.26437
459	A_95_P203937		TA17960_4097		523.279	460.237	523.279	550.674	475.945	585.612	569.674	569.674	542.529	661.612	698.695	661.612		1.26436
[truncated: 41,805 more rows]
