# Supplementary material for: HC-Pro silencing suppressor significantly alters the gene expression profile in tobacco leaves and flowers
Source: BMC Plant Biol. 2011 Apr 20;11:68. doi: 10.1186/1471-2229-11-68 (PMC3111369; doi:10.1186/1471-2229-11-68)
Supplement: Additional file 5 — Supplemental Table 5. Normalized flower microarray data with FDR [file 1471-2229-11-68-S5.XLS]

## Sheet: Sheet1
Additional file 5. Array results of wild type (WT and pBIN) and transgenic HC-Pro expressing plants. All values in the table are given as log2 values.
HC-Pro/WT FLOWER (Duplicates removed)										t-test p<0.05	t-test p<0.05 (FDR)
	pBIN1	HC-Pro1	WT2	pBIN2	HC-Pro2	WT3	pBIN3	HC-Pro3A	WT4	p.adjusted	p.adjusted.1	FC log2
A_95_P001016	8.58	10.53	8.85	8.61	9.25	8.71	8.43	9.86	8.8	0.002219	0.023873	1.21667
A_95_P002521	9.69	11.85	9.33	10.52	11.34	10.57	9.83	12.01	11.28	0.011158	0.042128	1.53
A_95_P003031	9	10.57	9.67	8.96	9.97	8.76	8.9	9.78	8.73	0.003662	0.02818	1.10333
A_95_P003426	8.53	11.01	8.97	8.37	9.93	7.61	8.33	8.82	7.82	0.014112	0.045435	1.64833
A_95_P004456	10.14	11.6	10.22	10.27	11.38	9.96	10.24	10.77	10.04	0.000447	0.015332	1.105
A_95_P006051	8.51	9.98	9.09	8.1	9.17	8.47	8.12	9.12	8.11	0.010287	0.041224	1.02333
A_95_P006976	9.34	11.24	10.22	9.64	10.74	9.57	9.55	10.08	9.64	0.008293	0.038596	1.02667
A_95_P010511	6.91	8.78	7.26	6.92	8.01	6.86	6.91	7.75	6.93	0.000899	0.018359	1.215
A_95_P010671	6.43	8.32	6.74	6.28	7.57	6.35	6.41	6.89	6.33	0.004765	0.031105	1.17
A_95_P012201	8.38	10.68	9.29	8.35	10.12	9.45	9.03	10.61	9.4	0.002377	0.024314	1.48667
A_95_P012686	10.43	12.63	10.76	11.16	12.28	11.08	10.91	12.77	11.26	9.7e-05	0.012128	1.62667
A_95_P017526	9.88	10.95	10.25	10.13	11.47	10.64	9.58	11.59	10.21	0.001786	0.021896	1.22167
A_95_P022806	8.43	9.89	8.52	7.98	8.79	7.71	8.23	8.94	7.83	0.008227	0.038452	1.09
A_95_P023016	11.4	12.5	11.33	11.5	12.89	11.6	11.62	12.42	11.6	3.8e-05	0.009674	1.095
A_95_P023776	7.89	9.77	8.36	7.42	8.77	7.42	7.77	8.9	7.57	0.002093	0.023444	1.40833
A_95_P025791	7.11	8.47	7	6.81	7.63	6.83	6.76	7.74	6.72	0.000888	0.018356	1.075
A_95_P027946	9.17	11.07	9.46	9.15	10.1	8.97	9.14	9.67	9.01	0.005923	0.033732	1.13
A_95_P031226	5.9	7.96	5.88	5.82	6.64	5.8	5.87	6.77	5.86	0.002492	0.024708	1.26833
A_95_P053051	6.53	7.2	7.15	6.95	8.35	6.22	6.38	7.72	6.09	0.008326	0.03862	1.20333
A_95_P054796	7.16	8.76	7.23	7.33	7.95	7.22	7.21	8.23	7.4	0.00036	0.014374	1.055
A_95_P074200	8.44	9.08	8.3	8.22	9.15	7.6	8.04	9.14	7.7	0.001108	0.019383	1.07333
A_95_P090158	8.53	10.02	8.37	8.36	9.13	8.03	8.56	9.57	8.14	0.000592	0.01656	1.24167
A_95_P090453	10.27	11.62	9.66	9.91	10.7	10.17	10.1	10.88	10.24	0.003307	0.027159	1.00833
A_95_P097318	5.83	7.75	5.85	5.93	7.73	5.81	5.83	5.95	5.83	0.0129	0.043798	1.29667
A_95_P101308	8.69	9.98	8.82	8.22	9.06	7.82	8.47	9.15	8.13	0.009595	0.040317	1.03833
A_95_P102712	8.75	10.36	9.52	8.74	9.79	8.49	8.63	9.41	8.44	0.007791	0.037684	1.09167
A_95_P103327	9.9	12.04	10.28	10.65	11.73	10.53	10.36	12.1	10.6	5.6e-05	0.009709	1.57
A_95_P107272	6.85	9.31	7.23	6.67	7.93	6.73	6.67	8.03	6.57	0.001456	0.020967	1.63667
A_95_P108367	10.32	11.39	10.7	10.52	12.02	11.02	10.02	11.9	10.67	0.001418	0.020967	1.22833
A_95_P109317	10.46	12.69	9.95	11.32	12.2	11.38	10.6	12.83	12.08	0.011835	0.043111	1.60833
A_95_P111117	10.44	12.76	10.21	11.46	12.31	11.46	10.74	12.91	12.2	0.011583	0.042707	1.575
A_95_P112337	7.49	9.13	7.76	7.59	8.67	7.53	7.58	7.94	7.53	0.003675	0.028197	1
A_95_P113327	9.41	10.45	8.73	9.21	9.81	8.26	9.33	9.62	8.32	0.01691	0.048467	1.08333
A_95_P121297	7.95	9.61	8.15	7.76	8.71	7.69	8.08	8.73	7.68	0.001686	0.021582	1.13167
A_95_P122577	8.47	10.71	9.42	8.46	10.24	9.65	9.08	10.63	9.5	0.003269	0.027125	1.43
A_95_P136022	8.49	9.33	8.02	7.63	8.86	7.29	7.73	8.94	7.34	0.002702	0.025369	1.29333
A_95_P136437	5.93	7.96	5.95	5.88	6.93	5.86	5.9	6.82	5.85	0.000801	0.018032	1.34167
A_95_P137067	8.59	10.66	8.16	8.61	9.83	8.49	8.5	9.3	8.88	0.002129	0.023595	1.39167
A_95_P143202	11.41	12.21	11.02	11.34	12.46	10.61	11.46	12.05	10.58	0.002298	0.024055	1.17
A_95_P148527	11.02	13.42	12.07	11.03	12.91	12.34	11.8	13.36	12.23	0.00498	0.031453	1.48167
A_95_P153832	9.27	10.56	9.38	9.1	10.15	8.76	9.05	10.03	9.03	0.000226	0.013669	1.14833
A_95_P164842	7.24	9.25	7.35	7.22	8.65	6.81	7.11	7.61	7.09	0.00453	0.030431	1.36667
A_95_P180197	9.56	10.44	9.11	8.68	9.99	8	8.77	10.12	8.23	0.004286	0.029769	1.45833
A_95_P180212	7.46	9.93	7.69	7.46	9.24	7.21	7.44	8.12	7.38	0.002384	0.024314	1.65667
A_95_P180217	7.75	10.3	7.95	7.72	9.66	7.53	7.78	8.73	7.7	0.000598	0.016586	1.825
A_95_P183257	8.72	9.15	8.74	8.63	9.86	8.35	9.13	10.52	8.39	0.006497	0.035055	1.18333
A_95_P184227	11.01	13.37	12.08	11.01	12.95	12.26	11.75	13.31	12.21	0.004105	0.02933	1.49
A_95_P184232	6.88	8.51	7.48	6.85	8.14	7.72	7.4	8.82	7.74	0.003742	0.028438	1.145
A_95_P184327	9.55	10.51	9.93	9.78	11.2	10.35	9.21	11.24	9.86	0.003331	0.027197	1.20333
A_95_P184507	7.19	8.57	7.67	7.07	8.37	6.92	7.03	8.06	6.96	0.000431	0.015191	1.19333
A_95_P185012	9.57	11.14	9.77	9.21	10.26	9.25	9.39	9.95	9.27	0.00601	0.034	1.04
A_95_P190962	10.64	12.28	11.16	10.33	11.48	10.49	10.38	10.97	10.29	0.014038	0.045274	1.02833
A_95_P194542	8.19	10.16	8.73	7.78	9.08	7.77	8.13	9.3	7.9	0.00226	0.024036	1.43
A_95_P195572	10	11.79	10.8	9.67	11.01	9.68	9.76	10.51	9.82	0.014304	0.045793	1.14833
A_95_P196247	6.42	8.46	7.62	6.32	7.51	6.33	6.34	7.66	6.49	0.009054	0.039625	1.29
A_95_P199242	10.86	12.33	10.94	10.79	11.82	10.34	10.69	11.06	10.75	0.00758	0.037365	1.00833
A_95_P203302	7.25	8.56	7.39	7.33	8.22	7.21	7.34	8.3	7.55	1.7e-05	0.008859	1.015
A_95_P206922	7.91	9.36	8.43	7.77	8.77	7.68	8.01	8.75	7.75	0.001697	0.021617	1.035
A_95_P210862	9.82	11.67	10.04	9.68	10.95	9.68	9.97	11.21	9.69	5.2e-05	0.009674	1.46333
A_95_P214092	8.59	9.18	8.27	8.67	9.8	8.41	8.28	10.22	8.13	0.000693	0.017213	1.34167
A_95_P223157	8.19	9.77	8.36	8.19	9.42	7.95	8.24	9.38	8.16	7e-06	0.007962	1.34167
A_95_P224962	10.7	11.35	10.49	10.5	11.66	9.94	10.74	11.14	9.87	0.004562	0.030503	1.01
A_95_P226084	5.87	8.74	5.97	5.97	7.56	5.9	6.03	7.84	5.93	4.5e-05	0.009674	2.10167
A_95_P238389	6.78	8.07	6.97	7.21	8.73	6.73	6.88	9.3	6.93	0.000207	0.013669	1.78333
A_95_P245517	6.02	8.01	5.92	5.95	6.85	5.98	5.98	6.72	6.01	0.002743	0.025476	1.21667
A_95_P259661	10.1	12.43	11.23	10.21	12.11	11.42	10.79	12.15	11.27	0.005054	0.031669	1.39333
A_95_P259871	6.92	8.32	7.4	6.77	7.92	6.67	6.82	7.59	6.77	0.001502	0.021076	1.05167
A_95_P265181	6.88	8.42	6.63	6.63	7.28	6.41	6.34	7.34	6.49	0.004268	0.029718	1.11667
A_95_P297148	7.38	8.97	7.42	7.5	8.37	7.43	7.72	8.16	7.55	0.000731	0.017628	1
A_95_P304688	6.02	7.94	5.83	6.04	6.91	6.09	6.07	7.1	5.99	0.000489	0.015642	1.31
A_95_P308888	8.61	9.79	8.76	8.42	9.23	8.46	8.66	9.5	8.13	0.00062	0.016626	1
A_95_P005981	8.77	8.01	9.38	9	7.99	8.83	9.17	7.27	8.02	0.011041	0.042025	-1.105
A_95_P005991	10.43	8.23	11.74	10.02	7.38	9.62	10.62	6.03	8.3	0.008438	0.038625	-2.90833
A_95_P006986	13.77	12.12	14.66	14.09	12.78	13.9	14.26	8.81	12.89	0.018301	0.049786	-2.69167
A_95_P007656	9.48	8.2	9.37	10.59	8.55	9.35	10	9.1	9.85	0.010536	0.041573	-1.15667
A_95_P010086	9.13	7.21	10.52	8.57	6.38	8.11	9.41	5.9	7.15	0.016081	0.047782	-2.31833
A_95_P010171	12.03	10.28	13.01	12.34	10.85	12.15	12.53	7	11.11	0.014392	0.04591	-2.81833
A_95_P011426	12.01	10.1	13.19	11.61	9.96	11.42	12.37	8.57	10.15	0.01375	0.04488	-2.24833
A_95_P012326	11.64	10.05	11.12	11.12	10.15	11.71	11.45	10.51	11.76	0.000403	0.014886	-1.23
A_95_P016056	12.2	10.24	13.32	12.4	10.67	12.03	12.69	9.65	11.51	0.001212	0.019728	-2.17167
A_95_P016436	10.74	9.55	11.85	11.2	9.74	10.65	11.25	7.25	9.76	0.018257	0.049739	-2.06167
A_95_P019501	13.29	11.3	14.43	13.17	11.11	12.88	13.77	7.65	11.44	0.015	0.046786	-3.14333
A_95_P021291	9.57	7.42	10.98	9.05	6.56	8.53	9.87	5.95	7.37	0.013364	0.044409	-2.585
A_95_P024241	8.72	7.62	9.66	8.9	7.95	8.71	9.01	6.39	8.13	0.009118	0.039779	-1.535
A_95_P026161	8.9	7.04	10.1	8.65	6.56	8.14	9.19	5.9	7.08	0.011883	0.043111	-2.17667
A_95_P026456	12.97	12.34	13.3	13.52	12.76	13.3	13.37	11.65	13.06	0.004524	0.030431	-1.00333
A_95_P027216	13.41	12.28	14.05	13.42	12.38	13.18	13.79	12.46	12.71	0.007281	0.036708	-1.05333
A_95_P030756	8.77	7.6	8.76	9.8	7.98	8.49	9.09	8.23	9.1	0.008821	0.039305	-1.065
A_95_P032826	9.51	7.63	10.76	9.02	6.84	8.84	9.96	6.08	7.58	0.011136	0.042124	-2.42833
A_95_P032906	11.62	9.88	12.81	11.72	10	11.59	12.29	6.83	10.07	0.015523	0.047165	-2.78
A_95_P032911	9.39	7.92	9.76	9.46	8.08	9.01	10.01	6	8.01	0.015244	0.047065	-1.94
A_95_P033036	8.8	6.98	9.94	8.34	6.42	7.99	8.98	5.89	7.04	0.012153	0.043229	-2.085
A_95_P033041	9.07	6.65	10.6	8.18	5.95	7.9	9.12	5.85	6.89	0.015352	0.047072	-2.47667
A_95_P034663	11.4	9.46	12.47	11.16	9.01	10.74	11.87	6.19	9.35	0.015506	0.047165	-2.945
A_95_P036418	9.51	8.57	10.18	10.03	9.41	9.91	10.07	7.95	9.38	0.009275	0.039927	-1.20333
A_95_P040986	7.93	6.81	8.9	7.95	6.68	7.49	8.24	5.97	6.86	0.015886	0.047536	-1.40833
A_95_P043956	8.09	7.33	8.89	8.44	7.71	8.16	8.42	6.6	7.58	0.017006	0.048556	-1.05
A_95_P050106	7.77	6.53	8.97	7.62	6.22	7.35	8.19	5.93	6.68	0.0146	0.046228	-1.53667
A_95_P053046	8.82	7.71	9.7	8.63	8.33	8.9	9.36	7.24	8.31	0.013596	0.044779	-1.19333
A_95_P054781	9.67	7.83	10.97	9.49	7.27	9.11	9.95	5.95	7.87	0.009859	0.040726	-2.49333
A_95_P065540	9.73	8.79	10.49	9.93	9.11	9.74	10.04	8.15	9.13	0.009045	0.039601	-1.16
A_95_P068305	10.07	8.02	11.19	10.09	8.37	9.64	10.38	7.44	9.22	0.001729	0.021712	-2.155
A_95_P069495	7.31	6.7	7.96	7.7	6.94	7.55	7.76	5.9	7	0.009374	0.04001	-1.03333
A_95_P069500	9.21	8.4	9.98	9.32	8.6	9.14	9.5	7.87	8.69	0.010227	0.041187	-1.01667
A_95_P069970	13.19	12.09	13.79	13.19	12.16	12.79	13.51	12.07	12.28	0.015346	0.047072	-1.01833
A_95_P081320	10	8.98	10.95	10.18	9.54	10.11	10.31	8.18	9.46	0.01357	0.044779	-1.26833
A_95_P082995	8.76	7.87	9.57	8.98	8.31	8.89	9.17	7.42	8.26	0.010579	0.041653	-1.07167
A_95_P088348	7.64	6.66	8.06	7.8	6.72	7.45	8.08	5.83	6.96	0.005118	0.03174	-1.26167
A_95_P091693	13.89	13	14.48	14.51	13.73	14.31	14.39	11.89	13.66	0.013666	0.044833	-1.33333
A_95_P093638	8.29	7.4	8.92	8.46	7.55	7.95	8.58	6.62	7.59	0.013777	0.04488	-1.10833
A_95_P116252	11.3	9.44	12.53	10.97	8.09	10.35	12.04	7.11	9.35	0.00972	0.04052	-2.87667
A_95_P123517	8.94	7.5	9.71	8.77	7.56	8.45	9.14	7.02	7.89	0.006968	0.036038	-1.45667
A_95_P124042	12.56	11.5	13.16	12.64	11.58	12.4	12.87	11.65	11.96	0.004322	0.029881	-1.02167
A_95_P126012	11.42	9.53	12.87	11.28	9.23	10.8	11.98	6.3	9.5	0.01756	0.049145	-2.955
A_95_P126137	10.85	8.77	11.92	10.69	8.76	10.22	11.33	6.3	8.9	0.013074	0.043966	-2.70833
A_95_P126157	12.5	10.87	13.81	12.42	10.86	12.2	12.94	8.5	10.94	0.016558	0.048146	-2.39167
A_95_P126282	10.72	8.91	12	10.45	7.9	9.74	11.07	6.26	8.57	0.015877	0.047536	-2.735
A_95_P126442	7.24	6.22	7.98	7.14	6.42	7	7.59	5.95	6.52	0.012173	0.04323	-1.04833
A_95_P126542	10.88	8.47	12.28	10.34	7.34	9.78	11.16	6.6	8.61	0.00805	0.038089	-3.03833
A_95_P126797	8.08	7.37	8.79	8.04	7	7.76	8.64	6.86	7.52	0.011224	0.04223	-1.06167
A_95_P127027	11.16	9.23	12.39	11.02	8.79	10.44	11.4	6.45	9.19	0.013835	0.044945	-2.77667
A_95_P127217	9.22	7.15	10.58	8.64	6.62	8.45	9.35	5.97	7.27	0.011963	0.043113	-2.33833
A_95_P127412	9.02	7.77	10.11	9.2	8.15	8.84	9.46	6.13	8.1	0.017019	0.048564	-1.77167
A_95_P127572	10.1	8.65	11.14	10.28	8.94	9.96	10.65	7.43	9.15	0.007432	0.037137	-1.87333
A_95_P127887	10.03	7.95	11.16	9.57	7.13	8.9	10.18	5.97	7.75	0.014106	0.045429	-2.58167
A_95_P127947	11.28	9.35	12.45	11.06	9	10.74	11.72	6.39	9.5	0.011775	0.043079	-2.87833
A_95_P128042	10.24	8.35	11.5	10.18	8.33	9.31	10.57	6.11	8.43	0.018318	0.049809	-2.44167
A_95_P128347	11.01	8.62	12.51	10.59	7.26	10.17	11.36	6.03	8.77	0.006367	0.034724	-3.43167
A_95_P128402	12.44	9.9	13.88	11.96	7.97	11.34	12.75	6.16	9.87	0.007258	0.036662	-4.03
A_95_P128752	10.26	9.32	10.95	10.75	9.5	10.21	10.62	8.4	9.67	0.006961	0.036038	-1.33667
A_95_P128782	8.52	6.95	9.68	8.14	6.45	7.68	8.82	6.11	6.96	0.017994	0.049479	-1.79667
A_95_P129042	9.48	7.69	10.83	8.96	7.32	8.69	9.62	6.09	7.7	0.017096	0.048597	-2.18
A_95_P146027	11.37	10.02	12.39	11.53	10.52	11.36	11.85	8.82	10.52	0.010496	0.041503	-1.71667
A_95_P147982	11.51	10.14	12.76	11.52	11.15	11.53	11.65	8.93	11.27	0.01725	0.048795	-1.63333
A_95_P149407	10.73	8.69	11.95	10.64	8.99	10.08	10.94	8.16	9.17	0.010973	0.041987	-1.97167
A_95_P152387	10.07	8.23	11.18	10.28	8.72	9.66	10.36	7.64	9.4	0.002403	0.024369	-1.96167
A_95_P153157	8.59	7.54	9.48	8.9	7.42	8.12	9.09	5.95	7.61	0.01598	0.047639	-1.66167
A_95_P154167	11.56	10.41	11.57	12.72	10.74	11.32	12.09	11.05	11.97	0.009889	0.040726	-1.13833
A_95_P178237	9.59	7.98	9.45	10.49	8.43	9.25	9.86	8.79	9.62	0.003301	0.027154	-1.31
A_95_P178242	8.91	7.32	8.75	9.87	7.84	8.56	9.21	8.48	9.13	0.011545	0.042655	-1.19167
A_95_P178252	11.79	10.56	11.92	12.75	10.98	11.52	12.26	11.24	12.18	0.005255	0.032024	-1.14333
A_95_P196213	13.98	12.42	14.98	13.67	12.36	13.41	14.18	12.65	12.85	0.016607	0.048156	-1.36833
A_95_P196452	11.76	10.24	11.34	11.32	10.33	11.87	11.59	10.66	11.95	0.000252	0.013879	-1.22833
A_95_P206897	11.97	11.15	12.5	12.65	11.79	12.55	12.4	9.8	11.71	0.016895	0.048455	-1.38333
A_95_P208737	11.55	10.28	12.38	11.69	10.42	11.16	12.05	9.9	10.51	0.012752	0.043686	-1.35667
A_95_P212947	8.44	7.57	9.18	8.78	7.9	8.7	8.91	6.18	7.99	0.011092	0.042025	-1.45
A_95_P215067	11.68	10.06	12.6	11.81	9.88	11.3	12.14	7.45	9.95	0.015872	0.047536	-2.45
A_95_P215292	10.31	8.52	11.62	10.28	8.47	9.79	10.7	6.19	8.61	0.015201	0.047033	-2.49167
A_95_P216057	9.14	8.21	9.87	9.37	8.41	8.88	9.51	7.15	8.45	0.01388	0.044976	-1.28
A_95_P218122	11.14	8.53	12.43	10.36	7.22	10.04	11.27	6.17	8.66	0.006975	0.036038	-3.34333
A_95_P218227	8.77	7.07	9.91	8.68	6.51	8.24	9.13	5.9	7.05	0.010112	0.041032	-2.13667
A_95_P221857	8.84	6.77	10.36	8.19	6.24	8.02	9.06	5.93	6.91	0.015842	0.047536	-2.25
A_95_P222072	9	7.84	9.34	8.78	6.18	8.22	10.16	5.96	7.51	0.014145	0.0455	-2.175
A_95_P227609	11	9.59	12.05	11.16	9.85	10.98	11.54	8.54	10.17	0.005314	0.032199	-1.82333
A_95_P235519	10.27	8.63	11.16	10.53	9.16	10	10.56	8.19	9.72	0.001797	0.021902	-1.71333
A_95_P238759	10.55	9.11	11.54	10.8	9.27	10.52	11.08	6.5	9.45	0.013633	0.044803	-2.36333
A_95_P238764	8.28	7.01	9.13	8.47	7.38	8.27	8.67	6.14	7.39	0.008362	0.038625	-1.525
A_95_P238824	9.71	7.98	10.8	9.55	7.96	9.16	10.06	6.02	8.05	0.01485	0.046553	-2.235
A_95_P238964	9.41	8.28	10.36	9.7	8.58	9.31	9.98	7.48	8.9	0.005382	0.032348	-1.49667
A_95_P239219	7.02	6.22	7.93	7.12	6.24	6.95	7.41	5.87	6.62	0.006683	0.03539	-1.065
A_95_P239914	13.17	11.22	14.19	13.31	11.33	12.85	13.57	7.19	11.54	0.017947	0.049442	-3.19167
A_95_P256169	9.24	8.29	9.86	9.36	8.3	8.95	9.57	7.24	8.49	0.00951	0.040153	-1.30167
A_95_P257054	9.15	7.76	10.37	8.7	6.65	8.37	9.72	6.4	7.53	0.017738	0.049223	-2.03667
A_95_P257896	7.73	6.49	8.55	7.94	6.6	7.26	8.06	6.03	6.81	0.009851	0.040726	-1.35167
A_95_P262696	8.22	7.15	9.16	8.25	7.43	8.06	8.47	6.19	7.55	0.011402	0.042576	-1.36167
A_95_P278268	10.38	9.65	10.97	10.55	9.61	10.35	10.7	8.7	9.75	0.009449	0.040115	-1.13
A_95_P279898	10.57	9.85	11.12	10.92	10.19	10.55	10.97	9.12	10.2	0.010732	0.041856	-1.00167
A_95_P280038	9.94	8.9	10.68	10.02	9.15	9.82	10.18	8.04	9.19	0.010027	0.040973	-1.275
A_95_P282833	8.21	7.4	8.9	8.52	7.91	8.83	8.75	6.71	8.32	0.003157	0.026765	-1.24833
A_95_P283783	12.9	10.22	14.38	12.33	8.64	11.73	13.16	6.56	10.4	0.007049	0.036198	-4.01
A_95_P291713	10.55	8.89	11.82	10.57	8.99	10.21	10.95	6.45	9.09	0.015651	0.047304	-2.42167
A_95_P291793	11.46	9.57	12.68	11.18	9.32	10.76	11.82	6.67	9.61	0.016102	0.047782	-2.73167
A_95_P291883	11.86	10.53	12.95	12	10.63	11.71	12.35	9.02	10.84	0.009982	0.040873	-1.89167
A_95_P291938	10.64	8.59	11.92	10.13	8.47	9.97	10.99	7.82	8.74	0.015147	0.046986	-2.105
A_95_P292118	10.84	9.27	12.08	11.05	9.42	10.6	11.15	6.26	9.57	0.017753	0.049241	-2.565
A_95_P292378	9.03	6.78	10.48	8.35	6.11	8.08	9.13	5.93	6.88	0.014618	0.046228	-2.385
A_95_P292398	10.25	8.45	11.53	9.86	8.45	9.63	10.65	7.33	8.53	0.01816	0.049656	-1.99833
A_95_P292453	8.75	6.71	10.03	8.21	6.2	7.75	8.83	5.87	6.96	0.01236	0.043341	-2.16167
A_95_P292568	11.83	9.91	12.92	11.66	9.63	11.13	12.2	6.71	9.91	0.01612	0.047812	-2.85833
A_95_P292643	13.05	11.47	14.17	13.47	12.17	13.14	13.45	8.14	12.48	0.018114	0.049583	-2.7
A_95_P292688	9.23	8.06	10.22	9.43	8.15	9.22	9.61	6.23	8.35	0.011473	0.042638	-1.86333
A_95_P292708	12.26	10.13	13.36	12.13	9.75	11.6	12.68	6.71	10.36	0.01109	0.042025	-3.20167
A_95_P292788	8.4	7.48	8.97	8.74	7.62	8.4	8.69	6.79	7.76	0.005444	0.03251	-1.19667
A_95_P300293	9.3	7.56	10.49	8.98	7.37	8.54	9.53	6.18	7.8	0.01198	0.043113	-2.07
A_95_P301353	10.54	9.41	11.3	10.43	9.47	10.08	10.84	8.47	9.51	0.016498	0.048109	-1.33333
A_95_P304903	8.97	7.29	10.07	8.88	7.34	8.47	9.21	6.39	7.63	0.009178	0.039779	-1.865
A_95_P304998	12.45	10.92	13.42	12.76	11.48	12.46	13.03	8.47	11.53	0.014374	0.045904	-2.31833
A_95_P309388	8.89	7.8	9.59	9.09	8.24	8.89	9.09	7.2	8.14	0.010091	0.041032	-1.20167
A_95_P313143	8.96	7.41	9.91	8.96	7.36	8.44	9.28	6.05	7.51	0.012042	0.043125	-1.90333
A_95_P314973	12.47	10.75	13.79	12.31	10.66	12.05	12.91	8.74	10.84	0.014278	0.045761	-2.345
A_95_P315008	11.92	9.54	13.26	11.75	9.17	10.89	12.18	6.18	9.82	0.011758	0.043048	-3.34
A_95_P315613	9.56	6.88	11.15	8.61	6.51	8.65	9.63	6.02	7.27	0.012	0.043113	-2.675
A_95_P315618	9.05	7.34	10.35	8.68	6.62	7.95	9.37	6.08	7.31	0.017848	0.049316	-2.105
A_95_P316058	10.8	8.67	11.79	10.65	8.26	10.08	11.14	5.95	8.74	0.010235	0.041187	-2.90667
A_95_P316163	10.69	8.75	11.96	10.42	8.63	10.08	11.18	6.29	8.77	0.01585	0.047536	-2.62667
A_95_P316758	11.11	8.37	12.53	10.25	6.65	9.97	11.33	5.97	8.53	0.006267	0.034603	-3.62333
