# Supplementary material for: HC-Pro silencing suppressor significantly alters the gene expression profile in tobacco leaves and flowers
Source: BMC Plant Biol. 2011 Apr 20;11:68. doi: 10.1186/1471-2229-11-68 (PMC3111369; doi:10.1186/1471-2229-11-68)
Supplement: Additional file 8 — Supplemental Table 8. Peptide sequencing spot 1 (see Figure 4) [file 1471-2229-11-68-S8.XLS]

## Sheet: F001407
Search title	Sprot_Trembl tax green plants (100831_1_HcProB)
Report URI	http://mascot-proteomics/mascot/cgi/master_results.pl?file=../data/20100901/F001407.dat
Peak list format	Mascot generic
Mascot version	2.2.06
Database	UniProtKB
Fasta file	UniProtKB_2010_09.fasta
Total sequences	12155553
Total residues	3930097083
Sequences after taxonomy filter	1747552
Number of queries	396
Variable modifications	--------------------------------------------------------
Identifier	Name	Delta	Neutral loss(es)
1	Carbamidomethyl (C)	57.0215	0
2	Oxidation (M)	15.9949	63.9983	0
Search Parameters	--------------------------------------------------------
Taxonomy filter	Viridiplantae (Green Plants)
Enzyme	Trypsin
Maximum Missed Cleavages	1
Fixed modifications
Variable modifications	Carbamidomethyl (C),Oxidation (M)
Peptide Mass Tolerance	0.3
Peptide Mass Tolerance Units	Da
Fragment Mass Tolerance	0.3
Fragment Mass Tolerance Units	Da
Mass values	Monoisotopic
Instrument type	ESI-QUAD-TOF
Format parameters	--------------------------------------------------------
Significance threshold	0.05
Require bold red	1
Protein hits	--------------------------------------------------------
prot_hit_num	prot_acc	prot_desc	prot_score	prot_mass	prot_matches	prot_cover	pep_query	pep_rank	pep_exp_mz	pep_exp_mr	pep_exp_z	pep_calc_mr	pep_delta	pep_score	pep_expect	pep_seq	pep_var_mod
1	C4PBD8	Ribulose bisphosphate carboxylase large chain (Fragment) OS=Nolana sessiliflora GN=rbcL PE=3 SV=1	1106	50662	54	41	28	1	369.194	736.373	2	736.376	-0.0022	56.81	0.0096	GGLDFTK
1							62	1	394.24	786.466	2	786.464	0.0019	31.29	3.2	IPPAYVK
1							128	2	440.73	879.445	2	879.446	-0.0015	46.94	0.074	NHGIHFR
1							150	1	455.722	909.43	2	909.438	-0.0078	33.44	1.9	AVYECLR	Carbamidomethyl (C)
1							151	1	456.722	911.43	2	911.465	-0.0344	41.02	0.31	AMHAVIDR
1							158	1	464.734	927.454	2	927.46	-0.0055	53.53	0.019	AMHAVIDR	Oxidation (M)
1							167	1	473.747	945.48	2	945.477	0.0033	63.35	0.002	AQAETGEIK
1							183	1	511.259	1020.5	2	1020.52	-0.0197	65.02	0.0014	DTDILAAFR
1							184	1	511.259	1020.5	2	1020.52	-0.0197	36.66	0.95	DTDILAAFR
1							185	1	511.269	1020.52	2	1020.52	0.0005	38.93	0.56	DTDILAAFR
1							186	1	511.269	1020.52	2	1020.52	0.0005	40.21	0.42	DTDILAAFR
1							187	1	511.269	1020.52	2	1020.52	0.0005	43.15	0.21	DTDILAAFR
1							188	1	511.269	1020.52	2	1020.52	0.0005	45.2	0.13	DTDILAAFR
1							189	2	511.28	1020.54	2	1020.52	0.0206	36.99	0.88	DTDILAAFR
1							190	1	512.218	1022.42	2	1022.43	-0.0094	40.74	0.27	DDFVEQDR
1							231	2	396.563	1186.67	3	1186.66	0.0117	29.74	4.5	DNGLLLHIHR
1							238	1	629.313	1256.61	2	1256.64	-0.0254	69.22	0.00036	DLAQEGNEIIR
1							239	1	629.313	1256.61	2	1256.64	-0.0254	51.25	0.023	DLAQEGNEIIR
1							240	1	629.324	1256.63	2	1256.64	-0.003	75.06	9.4e-05	DLAQEGNEIIR
1							241	1	629.324	1256.63	2	1256.64	-0.003	72.52	0.00017	DLAQEGNEIIR
1							242	1	629.324	1256.63	2	1256.64	-0.003	41.68	0.2	DLAQEGNEIIR
1							243	1	629.324	1256.63	2	1256.64	-0.003	82.57	1.7e-05	DLAQEGNEIIR
1							244	1	629.324	1256.63	2	1256.64	-0.003	69.82	0.00031	DLAQEGNEIIR
1							245	1	629.324	1256.63	2	1256.64	-0.003	66.15	0.00073	DLAQEGNEIIR
1							246	1	629.335	1256.66	2	1256.64	0.0194	46.45	0.068	DLAQEGNEIIR
1							249	3	631.317	1260.62	2	1260.62	-0.0024	39.11	0.56	FLFCAEAIYK	Carbamidomethyl (C)
1							250	1	631.361	1260.71	2	1260.71	0.0007	61.68	0.0031	DITLGFVDLLR
1							286	1	726.289	1450.56	2	1450.61	-0.0506	59.4	0.0046	DDENVNSQPFMR
1							290	1	489.228	1464.66	3	1464.75	-0.0867	67.43	0.00076	TFQGPPHGIQVER
1							291	3	489.247	1464.72	3	1464.75	-0.0275	32.65	2.3	TFQGPPHGIQVER
1							292	1	489.257	1464.75	3	1464.75	0.0021	32.19	2.6	TFQGPPHGIQVER
1							293	4	489.257	1464.75	3	1464.75	0.0021	29.17	5.1	TFQGPPHGIQVER
1							294	4	489.257	1464.75	3	1464.75	0.0021	20.75	36	TFQGPPHGIQVER
1							295	1	489.257	1464.75	3	1464.75	0.0021	17.08	83	TFQGPPHGIQVER
1							296	2	489.257	1464.75	3	1464.75	0.0021	15	130	TFQGPPHGIQVER
1							297	3	489.257	1464.75	3	1464.75	0.0021	24.94	14	TFQGPPHGIQVER
1							298	1	489.257	1464.75	3	1464.75	0.0021	13.91	170	TFQGPPHGIQVER
1							299	3	489.257	1464.75	3	1464.75	0.0021	16.81	88	TFQGPPHGIQVER
1							301	1	734.303	1466.59	2	1466.61	-0.0171	62.28	0.0023	DDENVNSQPFMR	Oxidation (M)
1							316	3	375.173	1496.66	4	1496.7	-0.0402	32.41	1.8	MSGGDHIHSGTVVGK	Oxidation (M)
1							323	1	376.47	1501.85	4	1501.84	0.0074	23.93	17	YGRPLLGCTIKPK	Carbamidomethyl (C)
1							338	1	773.831	1545.65	2	1545.73	-0.0821	70.99	0.00025	WSPELAAACEVWK	Carbamidomethyl (C)
1							339	1	773.868	1545.72	2	1545.73	-0.0077	37.1	0.62	WSPELAAACEVWK	Carbamidomethyl (C)
1							340	1	773.868	1545.72	2	1545.73	-0.0077	75.41	9.2e-05	WSPELAAACEVWK	Carbamidomethyl (C)
1							341	1	773.868	1545.72	2	1545.73	-0.0077	49.78	0.034	WSPELAAACEVWK	Carbamidomethyl (C)
1							342	1	773.868	1545.72	2	1545.73	-0.0077	56.8	0.0067	WSPELAAACEVWK	Carbamidomethyl (C)
1							363	1	598.923	1793.75	3	1793.81	-0.0589	88.56	4e-06	GHYLNATAGTCEEMIK	Carbamidomethyl (C)
1							366	1	604.261	1809.76	3	1809.8	-0.0404	53.44	0.013	GHYLNATAGTCEEMIK	Carbamidomethyl (C); Oxidation (M)
1							372	1	650.964	1949.87	3	1949.91	-0.0382	91.43	2e-06	GHYLNATAGTCEEMIKR	Carbamidomethyl (C)
1							373	1	656.3	1965.88	3	1965.9	-0.0255	54.99	0.0086	GHYLNATAGTCEEMIKR	Carbamidomethyl (C); Oxidation (M)
1							382	3	723.996	2168.96	3	2168.98	-0.0147	62.93	0.0017	GGLDFTKDDENVNSQPFMR
1							383	3	723.996	2168.96	3	2168.98	-0.0147	51.04	0.026	GGLDFTKDDENVNSQPFMR
1							384	3	723.996	2168.96	3	2168.98	-0.0147	47.5	0.058	GGLDFTKDDENVNSQPFMR
1							386	1	729.321	2184.94	3	2184.97	-0.0332	28.73	4.3	GGLDFTKDDENVNSQPFMR	Oxidation (M)
2	Q3C1J4	Ribulose bisphosphate carboxylase large chain OS=Nicotiana sylvestris GN=rbcL PE=3 SV=1	1101	52865	58	38.8	28	1	369.194	736.373	2	736.376	-0.0022	56.81	0.0096	GGLDFTK
2							62	1	394.24	786.466	2	786.464	0.0019	31.29	3.2	IPPAYVK
2							128	2	440.73	879.445	2	879.446	-0.0015	46.94	0.074	NHGIHFR
2							129	1	445.235	888.456	2	888.474	-0.0184	21.94	26	VALEACVK	Carbamidomethyl (C)
2							130	1	445.244	888.474	2	888.474	0.0004	32.92	2	VALEACVK	Carbamidomethyl (C)
2							131	2	445.244	888.474	2	888.474	0.0004	23.93	16	VALEACVK	Carbamidomethyl (C)
2							132	2	445.244	888.474	2	888.474	0.0004	12.89	210	VALEACVK	Carbamidomethyl (C)
2							133	2	445.244	888.474	2	888.474	0.0004	12.27	240	VALEACVK	Carbamidomethyl (C)
2							150	1	455.722	909.43	2	909.438	-0.0078	33.44	1.9	AVYECLR	Carbamidomethyl (C)
2							151	1	456.722	911.43	2	911.465	-0.0344	41.02	0.31	AMHAVIDR
2							158	1	464.734	927.454	2	927.46	-0.0055	53.53	0.019	AMHAVIDR	Oxidation (M)
2							167	1	473.747	945.48	2	945.477	0.0033	63.35	0.002	AQAETGEIK
2							183	1	511.259	1020.5	2	1020.52	-0.0197	65.02	0.0014	DTDILAAFR
2							184	1	511.259	1020.5	2	1020.52	-0.0197	36.66	0.95	DTDILAAFR
2							185	1	511.269	1020.52	2	1020.52	0.0005	38.93	0.56	DTDILAAFR
2							186	1	511.269	1020.52	2	1020.52	0.0005	40.21	0.42	DTDILAAFR
2							187	1	511.269	1020.52	2	1020.52	0.0005	43.15	0.21	DTDILAAFR
2							188	1	511.269	1020.52	2	1020.52	0.0005	45.2	0.13	DTDILAAFR
2							189	2	511.28	1020.54	2	1020.52	0.0206	36.99	0.88	DTDILAAFR
2							190	1	512.218	1022.42	2	1022.43	-0.0094	40.74	0.27	DDFVEQDR
2							231	2	396.563	1186.67	3	1186.66	0.0117	29.74	4.5	DNGLLLHIHR
2							238	1	629.313	1256.61	2	1256.64	-0.0254	69.22	0.00036	DLAQEGNEIIR
2							239	1	629.313	1256.61	2	1256.64	-0.0254	51.25	0.023	DLAQEGNEIIR
2							240	1	629.324	1256.63	2	1256.64	-0.003	75.06	9.4e-05	DLAQEGNEIIR
2							241	1	629.324	1256.63	2	1256.64	-0.003	72.52	0.00017	DLAQEGNEIIR
2							242	1	629.324	1256.63	2	1256.64	-0.003	41.68	0.2	DLAQEGNEIIR
2							243	1	629.324	1256.63	2	1256.64	-0.003	82.57	1.7e-05	DLAQEGNEIIR
2							244	1	629.324	1256.63	2	1256.64	-0.003	69.82	0.00031	DLAQEGNEIIR
2							245	1	629.324	1256.63	2	1256.64	-0.003	66.15	0.00073	DLAQEGNEIIR
2							246	1	629.335	1256.66	2	1256.64	0.0194	46.45	0.068	DLAQEGNEIIR
2							250	1	631.361	1260.71	2	1260.71	0.0007	61.68	0.0031	DITLGFVDLLR
2							286	1	726.289	1450.56	2	1450.61	-0.0506	59.4	0.0046	DDENVNSQPFMR
2							290	1	489.228	1464.66	3	1464.75	-0.0867	67.43	0.00076	TFQGPPHGIQVER
2							291	3	489.247	1464.72	3	1464.75	-0.0275	32.65	2.3	TFQGPPHGIQVER
2							292	1	489.257	1464.75	3	1464.75	0.0021	32.19	2.6	TFQGPPHGIQVER
2							293	4	489.257	1464.75	3	1464.75	0.0021	29.17	5.1	TFQGPPHGIQVER
2							294	4	489.257	1464.75	3	1464.75	0.0021	20.75	36	TFQGPPHGIQVER
2							295	1	489.257	1464.75	3	1464.75	0.0021	17.08	83	TFQGPPHGIQVER
2							296	2	489.257	1464.75	3	1464.75	0.0021	15	130	TFQGPPHGIQVER
2							297	3	489.257	1464.75	3	1464.75	0.0021	24.94	14	TFQGPPHGIQVER
2							298	1	489.257	1464.75	3	1464.75	0.0021	13.91	170	TFQGPPHGIQVER
2							299	3	489.257	1464.75	3	1464.75	0.0021	16.81	88	TFQGPPHGIQVER
2							301	1	734.303	1466.59	2	1466.61	-0.0171	62.28	0.0023	DDENVNSQPFMR	Oxidation (M)
2							316	3	375.173	1496.66	4	1496.7	-0.0402	32.41	1.8	MSGGDHIHSGTVVGK	Oxidation (M)
2							323	1	376.47	1501.85	4	1501.84	0.0074	23.93	17	YGRPLLGCTIKPK	Carbamidomethyl (C)
2							338	1	773.831	1545.65	2	1545.73	-0.0821	70.99	0.00025	WSPELAAACEVWK	Carbamidomethyl (C)
2							339	1	773.868	1545.72	2	1545.73	-0.0077	37.1	0.62	WSPELAAACEVWK	Carbamidomethyl (C)
2							340	1	773.868	1545.72	2	1545.73	-0.0077	75.41	9.2e-05	WSPELAAACEVWK	Carbamidomethyl (C)
2							341	1	773.868	1545.72	2	1545.73	-0.0077	49.78	0.034	WSPELAAACEVWK	Carbamidomethyl (C)
2							342	1	773.868	1545.72	2	1545.73	-0.0077	56.8	0.0067	WSPELAAACEVWK	Carbamidomethyl (C)
2							363	1	598.923	1793.75	3	1793.81	-0.0589	88.56	4e-06	GHYLNATAGTCEEMIK	Carbamidomethyl (C)
2							366	1	604.261	1809.76	3	1809.8	-0.0404	53.44	0.013	GHYLNATAGTCEEMIK	Carbamidomethyl (C); Oxidation (M)
2							372	1	650.964	1949.87	3	1949.91	-0.0382	91.43	2e-06	GHYLNATAGTCEEMIKR	Carbamidomethyl (C)
2							373	1	656.3	1965.88	3	1965.9	-0.0255	54.99	0.0086	GHYLNATAGTCEEMIKR	Carbamidomethyl (C); Oxidation (M)
2							382	3	723.996	2168.96	3	2168.98	-0.0147	62.93	0.0017	GGLDFTKDDENVNSQPFMR
2							383	3	723.996	2168.96	3	2168.98	-0.0147	51.04	0.026	GGLDFTKDDENVNSQPFMR
2							384	3	723.996	2168.96	3	2168.98	-0.0147	47.5	0.058	GGLDFTKDDENVNSQPFMR
2							386	1	729.321	2184.94	3	2184.97	-0.0332	28.73	4.3	GGLDFTKDDENVNSQPFMR	Oxidation (M)
2	C4PBD4	Ribulose bisphosphate carboxylase large chain (Fragment) OS=Nolana adansonii GN=rbcL PE=3 SV=1	1101	50662	58	40.6	28	1	369.194	736.373	2	736.376	-0.0022	56.81	0.0096	GGLDFTK
2							62	1	394.24	786.466	2	786.464	0.0019	31.29	3.2	IPPAYVK
2							128	2	440.73	879.445	2	879.446	-0.0015	46.94	0.074	NHGIHFR
2							129	1	445.235	888.456	2	888.474	-0.0184	21.94	26	VALEACVK	Carbamidomethyl (C)
2							130	1	445.244	888.474	2	888.474	0.0004	32.92	2	VALEACVK	Carbamidomethyl (C)
2							131	2	445.244	888.474	2	888.474	0.0004	23.93	16	VALEACVK	Carbamidomethyl (C)
2							132	2	445.244	888.474	2	888.474	0.0004	12.89	210	VALEACVK	Carbamidomethyl (C)
2							133	2	445.244	888.474	2	888.474	0.0004	12.27	240	VALEACVK	Carbamidomethyl (C)
2							150	1	455.722	909.43	2	909.438	-0.0078	33.44	1.9	AVYECLR	Carbamidomethyl (C)
2							151	1	456.722	911.43	2	911.465	-0.0344	41.02	0.31	AMHAVIDR
2							158	1	464.734	927.454	2	927.46	-0.0055	53.53	0.019	AMHAVIDR	Oxidation (M)
2							167	1	473.747	945.48	2	945.477	0.0033	63.35	0.002	AQAETGEIK
2							183	1	511.259	1020.5	2	1020.52	-0.0197	65.02	0.0014	DTDILAAFR
2							184	1	511.259	1020.5	2	1020.52	-0.0197	36.66	0.95	DTDILAAFR
2							185	1	511.269	1020.52	2	1020.52	0.0005	38.93	0.56	DTDILAAFR
2							186	1	511.269	1020.52	2	1020.52	0.0005	40.21	0.42	DTDILAAFR
2							187	1	511.269	1020.52	2	1020.52	0.0005	43.15	0.21	DTDILAAFR
2							188	1	511.269	1020.52	2	1020.52	0.0005	45.2	0.13	DTDILAAFR
2							189	2	511.28	1020.54	2	1020.52	0.0206	36.99	0.88	DTDILAAFR
2							190	1	512.218	1022.42	2	1022.43	-0.0094	40.74	0.27	DDFVEQDR
2							231	2	396.563	1186.67	3	1186.66	0.0117	29.74	4.5	DNGLLLHIHR
2							238	1	629.313	1256.61	2	1256.64	-0.0254	69.22	0.00036	DLAQEGNEIIR
2							239	1	629.313	1256.61	2	1256.64	-0.0254	51.25	0.023	DLAQEGNEIIR
2							240	1	629.324	1256.63	2	1256.64	-0.003	75.06	9.4e-05	DLAQEGNEIIR
2							241	1	629.324	1256.63	2	1256.64	-0.003	72.52	0.00017	DLAQEGNEIIR
2							242	1	629.324	1256.63	2	1256.64	-0.003	41.68	0.2	DLAQEGNEIIR
2							243	1	629.324	1256.63	2	1256.64	-0.003	82.57	1.7e-05	DLAQEGNEIIR
2							244	1	629.324	1256.63	2	1256.64	-0.003	69.82	0.00031	DLAQEGNEIIR
2							245	1	629.324	1256.63	2	1256.64	-0.003	66.15	0.00073	DLAQEGNEIIR
2							246	1	629.335	1256.66	2	1256.64	0.0194	46.45	0.068	DLAQEGNEIIR
2							250	1	631.361	1260.71	2	1260.71	0.0007	61.68	0.0031	DITLGFVDLLR
2							286	1	726.289	1450.56	2	1450.61	-0.0506	59.4	0.0046	DDENVNSQPFMR
2							290	1	489.228	1464.66	3	1464.75	-0.0867	67.43	0.00076	TFQGPPHGIQVER
2							291	3	489.247	1464.72	3	1464.75	-0.0275	32.65	2.3	TFQGPPHGIQVER
2							292	1	489.257	1464.75	3	1464.75	0.0021	32.19	2.6	TFQGPPHGIQVER
2							293	4	489.257	1464.75	3	1464.75	0.0021	29.17	5.1	TFQGPPHGIQVER
2							294	4	489.257	1464.75	3	1464.75	0.0021	20.75	36	TFQGPPHGIQVER
2							295	1	489.257	1464.75	3	1464.75	0.0021	17.08	83	TFQGPPHGIQVER
2							296	2	489.257	1464.75	3	1464.75	0.0021	15	130	TFQGPPHGIQVER
2							297	3	489.257	1464.75	3	1464.75	0.0021	24.94	14	TFQGPPHGIQVER
2							298	1	489.257	1464.75	3	1464.75	0.0021	13.91	170	TFQGPPHGIQVER
2							299	3	489.257	1464.75	3	1464.75	0.0021	16.81	88	TFQGPPHGIQVER
2							301	1	734.303	1466.59	2	1466.61	-0.0171	62.28	0.0023	DDENVNSQPFMR	Oxidation (M)
2							316	3	375.173	1496.66	4	1496.7	-0.0402	32.41	1.8	MSGGDHIHSGTVVGK	Oxidation (M)
2							323	1	376.47	1501.85	4	1501.84	0.0074	23.93	17	YGRPLLGCTIKPK	Carbamidomethyl (C)
2							338	1	773.831	1545.65	2	1545.73	-0.0821	70.99	0.00025	WSPELAAACEVWK	Carbamidomethyl (C)
2							339	1	773.868	1545.72	2	1545.73	-0.0077	37.1	0.62	WSPELAAACEVWK	Carbamidomethyl (C)
2							340	1	773.868	1545.72	2	1545.73	-0.0077	75.41	9.2e-05	WSPELAAACEVWK	Carbamidomethyl (C)
2							341	1	773.868	1545.72	2	1545.73	-0.0077	49.78	0.034	WSPELAAACEVWK	Carbamidomethyl (C)
2							342	1	773.868	1545.72	2	1545.73	-0.0077	56.8	0.0067	WSPELAAACEVWK	Carbamidomethyl (C)
2							363	1	598.923	1793.75	3	1793.81	-0.0589	88.56	4e-06	GHYLNATAGTCEEMIK	Carbamidomethyl (C)
2							366	1	604.261	1809.76	3	1809.8	-0.0404	53.44	0.013	GHYLNATAGTCEEMIK	Carbamidomethyl (C); Oxidation (M)
2							372	1	650.964	1949.87	3	1949.91	-0.0382	91.43	2e-06	GHYLNATAGTCEEMIKR	Carbamidomethyl (C)
2							373	1	656.3	1965.88	3	1965.9	-0.0255	54.99	0.0086	GHYLNATAGTCEEMIKR	Carbamidomethyl (C); Oxidation (M)
2							382	3	723.996	2168.96	3	2168.98	-0.0147	62.93	0.0017	GGLDFTKDDENVNSQPFMR
2							383	3	723.996	2168.96	3	2168.98	-0.0147	51.04	0.026	GGLDFTKDDENVNSQPFMR
2							384	3	723.996	2168.96	3	2168.98	-0.0147	47.5	0.058	GGLDFTKDDENVNSQPFMR
2							386	1	729.321	2184.94	3	2184.97	-0.0332	28.73	4.3	GGLDFTKDDENVNSQPFMR	Oxidation (M)
2	C4PBD7	Ribulose bisphosphate carboxylase large chain (Fragment) OS=Nolana galapagensis GN=rbcL PE=3 SV=1	1101	50662	58	40.6	28	1	369.194	736.373	2	736.376	-0.0022	56.81	0.0096	GGLDFTK
2							62	1	394.24	786.466	2	786.464	0.0019	31.29	3.2	IPPAYVK
2							128	2	440.73	879.445	2	879.446	-0.0015	46.94	0.074	NHGIHFR
2							129	1	445.235	888.456	2	888.474	-0.0184	21.94	26	VALEACVK	Carbamidomethyl (C)
2							130	1	445.244	888.474	2	888.474	0.0004	32.92	2	VALEACVK	Carbamidomethyl (C)
2							131	2	445.244	888.474	2	888.474	0.0004	23.93	16	VALEACVK	Carbamidomethyl (C)
2							132	2	445.244	888.474	2	888.474	0.0004	12.89	210	VALEACVK	Carbamidomethyl (C)
2							133	2	445.244	888.474	2	888.474	0.0004	12.27	240	VALEACVK	Carbamidomethyl (C)
2							150	1	455.722	909.43	2	909.438	-0.0078	33.44	1.9	AVYECLR	Carbamidomethyl (C)
2							151	1	456.722	911.43	2	911.465	-0.0344	41.02	0.31	AMHAVIDR
2							158	1	464.734	927.454	2	927.46	-0.0055	53.53	0.019	AMHAVIDR	Oxidation (M)
2							167	1	473.747	945.48	2	945.477	0.0033	63.35	0.002	AQAETGEIK
2							183	1	511.259	1020.5	2	1020.52	-0.0197	65.02	0.0014	DTDILAAFR
2							184	1	511.259	1020.5	2	1020.52	-0.0197	36.66	0.95	DTDILAAFR
2							185	1	511.269	1020.52	2	1020.52	0.0005	38.93	0.56	DTDILAAFR
2							186	1	511.269	1020.52	2	1020.52	0.0005	40.21	0.42	DTDILAAFR
2							187	1	511.269	1020.52	2	1020.52	0.0005	43.15	0.21	DTDILAAFR
2							188	1	511.269	1020.52	2	1020.52	0.0005	45.2	0.13	DTDILAAFR
2							189	2	511.28	1020.54	2	1020.52	0.0206	36.99	0.88	DTDILAAFR
2							190	1	512.218	1022.42	2	1022.43	-0.0094	40.74	0.27	DDFVEQDR
2							231	2	396.563	1186.67	3	1186.66	0.0117	29.74	4.5	DNGLLLHIHR
2							238	1	629.313	1256.61	2	1256.64	-0.0254	69.22	0.00036	DLAQEGNEIIR
2							239	1	629.313	1256.61	2	1256.64	-0.0254	51.25	0.023	DLAQEGNEIIR
2							240	1	629.324	1256.63	2	1256.64	-0.003	75.06	9.4e-05	DLAQEGNEIIR
2							241	1	629.324	1256.63	2	1256.64	-0.003	72.52	0.00017	DLAQEGNEIIR
2							242	1	629.324	1256.63	2	1256.64	-0.003	41.68	0.2	DLAQEGNEIIR
2							243	1	629.324	1256.63	2	1256.64	-0.003	82.57	1.7e-05	DLAQEGNEIIR
2							244	1	629.324	1256.63	2	1256.64	-0.003	69.82	0.00031	DLAQEGNEIIR
2							245	1	629.324	1256.63	2	1256.64	-0.003	66.15	0.00073	DLAQEGNEIIR
2							246	1	629.335	1256.66	2	1256.64	0.0194	46.45	0.068	DLAQEGNEIIR
2							250	1	631.361	1260.71	2	1260.71	0.0007	61.68	0.0031	DITLGFVDLLR
2							286	1	726.289	1450.56	2	1450.61	-0.0506	59.4	0.0046	DDENVNSQPFMR
2							290	1	489.228	1464.66	3	1464.75	-0.0867	67.43	0.00076	TFQGPPHGIQVER
2							291	3	489.247	1464.72	3	1464.75	-0.0275	32.65	2.3	TFQGPPHGIQVER
2							292	1	489.257	1464.75	3	1464.75	0.0021	32.19	2.6	TFQGPPHGIQVER
2							293	4	489.257	1464.75	3	1464.75	0.0021	29.17	5.1	TFQGPPHGIQVER
2							294	4	489.257	1464.75	3	1464.75	0.0021	20.75	36	TFQGPPHGIQVER
2							295	1	489.257	1464.75	3	1464.75	0.0021	17.08	83	TFQGPPHGIQVER
2							296	2	489.257	1464.75	3	1464.75	0.0021	15	130	TFQGPPHGIQVER
2							297	3	489.257	1464.75	3	1464.75	0.0021	24.94	14	TFQGPPHGIQVER
2							298	1	489.257	1464.75	3	1464.75	0.0021	13.91	170	TFQGPPHGIQVER
2							299	3	489.257	1464.75	3	1464.75	0.0021	16.81	88	TFQGPPHGIQVER
2							301	1	734.303	1466.59	2	1466.61	-0.0171	62.28	0.0023	DDENVNSQPFMR	Oxidation (M)
2							316	3	375.173	1496.66	4	1496.7	-0.0402	32.41	1.8	MSGGDHIHSGTVVGK	Oxidation (M)
2							323	1	376.47	1501.85	4	1501.84	0.0074	23.93	17	YGRPLLGCTIKPK	Carbamidomethyl (C)
2							338	1	773.831	1545.65	2	1545.73	-0.0821	70.99	0.00025	WSPELAAACEVWK	Carbamidomethyl (C)
2							339	1	773.868	1545.72	2	1545.73	-0.0077	37.1	0.62	WSPELAAACEVWK	Carbamidomethyl (C)
2							340	1	773.868	1545.72	2	1545.73	-0.0077	75.41	9.2e-05	WSPELAAACEVWK	Carbamidomethyl (C)
2							341	1	773.868	1545.72	2	1545.73	-0.0077	49.78	0.034	WSPELAAACEVWK	Carbamidomethyl (C)
2							342	1	773.868	1545.72	2	1545.73	-0.0077	56.8	0.0067	WSPELAAACEVWK	Carbamidomethyl (C)
2							363	1	598.923	1793.75	3	1793.81	-0.0589	88.56	4e-06	GHYLNATAGTCEEMIK	Carbamidomethyl (C)
2							366	1	604.261	1809.76	3	1809.8	-0.0404	53.44	0.013	GHYLNATAGTCEEMIK	Carbamidomethyl (C); Oxidation (M)
2							372	1	650.964	1949.87	3	1949.91	-0.0382	91.43	2e-06	GHYLNATAGTCEEMIKR	Carbamidomethyl (C)
2							373	1	656.3	1965.88	3	1965.9	-0.0255	54.99	0.0086	GHYLNATAGTCEEMIKR	Carbamidomethyl (C); Oxidation (M)
2							382	3	723.996	2168.96	3	2168.98	-0.0147	62.93	0.0017	GGLDFTKDDENVNSQPFMR
2							383	3	723.996	2168.96	3	2168.98	-0.0147	51.04	0.026	GGLDFTKDDENVNSQPFMR
2							384	3	723.996	2168.96	3	2168.98	-0.0147	47.5	0.058	GGLDFTKDDENVNSQPFMR
2							386	1	729.321	2184.94	3	2184.97	-0.0332	28.73	4.3	GGLDFTKDDENVNSQPFMR	Oxidation (M)
2	C4PBE8	Ribulose bisphosphate carboxylase large chain (Fragment) OS=Atropa belladonna GN=rbcL PE=3 SV=1	1101	50662	58	40.6	28	1	369.194	736.373	2	736.376	-0.0022	56.81	0.0096	GGLDFTK
2							62	1	394.24	786.466	2	786.464	0.0019	31.29	3.2	IPPAYVK
2							128	2	440.73	879.445	2	879.446	-0.0015	46.94	0.074	NHGIHFR
2							129	1	445.235	888.456	2	888.474	-0.0184	21.94	26	VALEACVK	Carbamidomethyl (C)
2							130	1	445.244	888.474	2	888.474	0.0004	32.92	2	VALEACVK	Carbamidomethyl (C)
2							131	2	445.244	888.474	2	888.474	0.0004	23.93	16	VALEACVK	Carbamidomethyl (C)
2							132	2	445.244	888.474	2	888.474	0.0004	12.89	210	VALEACVK	Carbamidomethyl (C)
2							133	2	445.244	888.474	2	888.474	0.0004	12.27	240	VALEACVK	Carbamidomethyl (C)
2							150	1	455.722	909.43	2	909.438	-0.0078	33.44	1.9	AVYECLR	Carbamidomethyl (C)
2							151	1	456.722	911.43	2	911.465	-0.0344	41.02	0.31	AMHAVIDR
2							158	1	464.734	927.454	2	927.46	-0.0055	53.53	0.019	AMHAVIDR	Oxidation (M)
2							167	1	473.747	945.48	2	945.477	0.0033	63.35	0.002	AQAETGEIK
2							183	1	511.259	1020.5	2	1020.52	-0.0197	65.02	0.0014	DTDILAAFR
2							184	1	511.259	1020.5	2	1020.52	-0.0197	36.66	0.95	DTDILAAFR
2							185	1	511.269	1020.52	2	1020.52	0.0005	38.93	0.56	DTDILAAFR
2							186	1	511.269	1020.52	2	1020.52	0.0005	40.21	0.42	DTDILAAFR
2							187	1	511.269	1020.52	2	1020.52	0.0005	43.15	0.21	DTDILAAFR
2							188	1	511.269	1020.52	2	1020.52	0.0005	45.2	0.13	DTDILAAFR
2							189	2	511.28	1020.54	2	1020.52	0.0206	36.99	0.88	DTDILAAFR
2							190	1	512.218	1022.42	2	1022.43	-0.0094	40.74	0.27	DDFVEQDR
2							231	2	396.563	1186.67	3	1186.66	0.0117	29.74	4.5	DNGLLLHIHR
2							238	1	629.313	1256.61	2	1256.64	-0.0254	69.22	0.00036	DLAQEGNEIIR
2							239	1	629.313	1256.61	2	1256.64	-0.0254	51.25	0.023	DLAQEGNEIIR
2							240	1	629.324	1256.63	2	1256.64	-0.003	75.06	9.4e-05	DLAQEGNEIIR
2							241	1	629.324	1256.63	2	1256.64	-0.003	72.52	0.00017	DLAQEGNEIIR
2							242	1	629.324	1256.63	2	1256.64	-0.003	41.68	0.2	DLAQEGNEIIR
2							243	1	629.324	1256.63	2	1256.64	-0.003	82.57	1.7e-05	DLAQEGNEIIR
2							244	1	629.324	1256.63	2	1256.64	-0.003	69.82	0.00031	DLAQEGNEIIR
2							245	1	629.324	1256.63	2	1256.64	-0.003	66.15	0.00073	DLAQEGNEIIR
2							246	1	629.335	1256.66	2	1256.64	0.0194	46.45	0.068	DLAQEGNEIIR
2							250	1	631.361	1260.71	2	1260.71	0.0007	61.68	0.0031	DITLGFVDLLR
2							286	1	726.289	1450.56	2	1450.61	-0.0506	59.4	0.0046	DDENVNSQPFMR
2							290	1	489.228	1464.66	3	1464.75	-0.0867	67.43	0.00076	TFQGPPHGIQVER
2							291	3	489.247	1464.72	3	1464.75	-0.0275	32.65	2.3	TFQGPPHGIQVER
2							292	1	489.257	1464.75	3	1464.75	0.0021	32.19	2.6	TFQGPPHGIQVER
2							293	4	489.257	1464.75	3	1464.75	0.0021	29.17	5.1	TFQGPPHGIQVER
2							294	4	489.257	1464.75	3	1464.75	0.0021	20.75	36	TFQGPPHGIQVER
2							295	1	489.257	1464.75	3	1464.75	0.0021	17.08	83	TFQGPPHGIQVER
2							296	2	489.257	1464.75	3	1464.75	0.0021	15	130	TFQGPPHGIQVER
2							297	3	489.257	1464.75	3	1464.75	0.0021	24.94	14	TFQGPPHGIQVER
2							298	1	489.257	1464.75	3	1464.75	0.0021	13.91	170	TFQGPPHGIQVER
2							299	3	489.257	1464.75	3	1464.75	0.0021	16.81	88	TFQGPPHGIQVER
2							301	1	734.303	1466.59	2	1466.61	-0.0171	62.28	0.0023	DDENVNSQPFMR	Oxidation (M)
2							316	3	375.173	1496.66	4	1496.7	-0.0402	32.41	1.8	MSGGDHIHSGTVVGK	Oxidation (M)
2							323	1	376.47	1501.85	4	1501.84	0.0074	23.93	17	YGRPLLGCTIKPK	Carbamidomethyl (C)
2							338	1	773.831	1545.65	2	1545.73	-0.0821	70.99	0.00025	WSPELAAACEVWK	Carbamidomethyl (C)
2							339	1	773.868	1545.72	2	1545.73	-0.0077	37.1	0.62	WSPELAAACEVWK	Carbamidomethyl (C)
2							340	1	773.868	1545.72	2	1545.73	-0.0077	75.41	9.2e-05	WSPELAAACEVWK	Carbamidomethyl (C)
2							341	1	773.868	1545.72	2	1545.73	-0.0077	49.78	0.034	WSPELAAACEVWK	Carbamidomethyl (C)
2							342	1	773.868	1545.72	2	1545.73	-0.0077	56.8	0.0067	WSPELAAACEVWK	Carbamidomethyl (C)
2							363	1	598.923	1793.75	3	1793.81	-0.0589	88.56	4e-06	GHYLNATAGTCEEMIK	Carbamidomethyl (C)
2							366	1	604.261	1809.76	3	1809.8	-0.0404	53.44	0.013	GHYLNATAGTCEEMIK	Carbamidomethyl (C); Oxidation (M)
2							372	1	650.964	1949.87	3	1949.91	-0.0382	91.43	2e-06	GHYLNATAGTCEEMIKR	Carbamidomethyl (C)
2							373	1	656.3	1965.88	3	1965.9	-0.0255	54.99	0.0086	GHYLNATAGTCEEMIKR	Carbamidomethyl (C); Oxidation (M)
2							382	3	723.996	2168.96	3	2168.98	-0.0147	62.93	0.0017	GGLDFTKDDENVNSQPFMR
2							383	3	723.996	2168.96	3	2168.98	-0.0147	51.04	0.026	GGLDFTKDDENVNSQPFMR
2							384	3	723.996	2168.96	3	2168.98	-0.0147	47.5	0.058	GGLDFTKDDENVNSQPFMR
2							386	1	729.321	2184.94	3	2184.97	-0.0332	28.73	4.3	GGLDFTKDDENVNSQPFMR	Oxidation (M)
2	Q8RU60	Ribulose bisphosphate carboxylase large chain OS=Atropa belladonna GN=rbcL PE=3 SV=1	1101	52891	58	38.8	28	1	369.194	736.373	2	736.376	-0.0022	56.81	0.0096	GGLDFTK
2							62	1	394.24	786.466	2	786.464	0.0019	31.29	3.2	IPPAYVK
2							128	2	440.73	879.445	2	879.446	-0.0015	46.94	0.074	NHGIHFR
2							129	1	445.235	888.456	2	888.474	-0.0184	21.94	26	VALEACVK	Carbamidomethyl (C)
2							130	1	445.244	888.474	2	888.474	0.0004	32.92	2	VALEACVK	Carbamidomethyl (C)
2							131	2	445.244	888.474	2	888.474	0.0004	23.93	16	VALEACVK	Carbamidomethyl (C)
2							132	2	445.244	888.474	2	888.474	0.0004	12.89	210	VALEACVK	Carbamidomethyl (C)
2							133	2	445.244	888.474	2	888.474	0.0004	12.27	240	VALEACVK	Carbamidomethyl (C)
2							150	1	455.722	909.43	2	909.438	-0.0078	33.44	1.9	AVYECLR	Carbamidomethyl (C)
2							151	1	456.722	911.43	2	911.465	-0.0344	41.02	0.31	AMHAVIDR
2							158	1	464.734	927.454	2	927.46	-0.0055	53.53	0.019	AMHAVIDR	Oxidation (M)
2							167	1	473.747	945.48	2	945.477	0.0033	63.35	0.002	AQAETGEIK
2							183	1	511.259	1020.5	2	1020.52	-0.0197	65.02	0.0014	DTDILAAFR
2							184	1	511.259	1020.5	2	1020.52	-0.0197	36.66	0.95	DTDILAAFR
2							185	1	511.269	1020.52	2	1020.52	0.0005	38.93	0.56	DTDILAAFR
2							186	1	511.269	1020.52	2	1020.52	0.0005	40.21	0.42	DTDILAAFR
2							187	1	511.269	1020.52	2	1020.52	0.0005	43.15	0.21	DTDILAAFR
2							188	1	511.269	1020.52	2	1020.52	0.0005	45.2	0.13	DTDILAAFR
2							189	2	511.28	1020.54	2	1020.52	0.0206	36.99	0.88	DTDILAAFR
2							190	1	512.218	1022.42	2	1022.43	-0.0094	40.74	0.27	DDFVEQDR
2							231	2	396.563	1186.67	3	1186.66	0.0117	29.74	4.5	DNGLLLHIHR
2							238	1	629.313	1256.61	2	1256.64	-0.0254	69.22	0.00036	DLAQEGNEIIR
2							239	1	629.313	1256.61	2	1256.64	-0.0254	51.25	0.023	DLAQEGNEIIR
2							240	1	629.324	1256.63	2	1256.64	-0.003	75.06	9.4e-05	DLAQEGNEIIR
2							241	1	629.324	1256.63	2	1256.64	-0.003	72.52	0.00017	DLAQEGNEIIR
2							242	1	629.324	1256.63	2	1256.64	-0.003	41.68	0.2	DLAQEGNEIIR
2							243	1	629.324	1256.63	2	1256.64	-0.003	82.57	1.7e-05	DLAQEGNEIIR
2							244	1	629.324	1256.63	2	1256.64	-0.003	69.82	0.00031	DLAQEGNEIIR
2							245	1	629.324	1256.63	2	1256.64	-0.003	66.15	0.00073	DLAQEGNEIIR
2							246	1	629.335	1256.66	2	1256.64	0.0194	46.45	0.068	DLAQEGNEIIR
2							250	1	631.361	1260.71	2	1260.71	0.0007	61.68	0.0031	DITLGFVDLLR
2							286	1	726.289	1450.56	2	1450.61	-0.0506	59.4	0.0046	DDENVNSQPFMR
2							290	1	489.228	1464.66	3	1464.75	-0.0867	67.43	0.00076	TFQGPPHGIQVER
2							291	3	489.247	1464.72	3	1464.75	-0.0275	32.65	2.3	TFQGPPHGIQVER
2							292	1	489.257	1464.75	3	1464.75	0.0021	32.19	2.6	TFQGPPHGIQVER
2							293	4	489.257	1464.75	3	1464.75	0.0021	29.17	5.1	TFQGPPHGIQVER
2							294	4	489.257	1464.75	3	1464.75	0.0021	20.75	36	TFQGPPHGIQVER
2							295	1	489.257	1464.75	3	1464.75	0.0021	17.08	83	TFQGPPHGIQVER
2							296	2	489.257	1464.75	3	1464.75	0.0021	15	130	TFQGPPHGIQVER
2							297	3	489.257	1464.75	3	1464.75	0.0021	24.94	14	TFQGPPHGIQVER
2							298	1	489.257	1464.75	3	1464.75	0.0021	13.91	170	TFQGPPHGIQVER
2							299	3	489.257	1464.75	3	1464.75	0.0021	16.81	88	TFQGPPHGIQVER
2							301	1	734.303	1466.59	2	1466.61	-0.0171	62.28	0.0023	DDENVNSQPFMR	Oxidation (M)
2							316	3	375.173	1496.66	4	1496.7	-0.0402	32.41	1.8	MSGGDHIHSGTVVGK	Oxidation (M)
2							323	1	376.47	1501.85	4	1501.84	0.0074	23.93	17	YGRPLLGCTIKPK	Carbamidomethyl (C)
2							338	1	773.831	1545.65	2	1545.73	-0.0821	70.99	0.00025	WSPELAAACEVWK	Carbamidomethyl (C)
2							339	1	773.868	1545.72	2	1545.73	-0.0077	37.1	0.62	WSPELAAACEVWK	Carbamidomethyl (C)
2							340	1	773.868	1545.72	2	1545.73	-0.0077	75.41	9.2e-05	WSPELAAACEVWK	Carbamidomethyl (C)
2							341	1	773.868	1545.72	2	1545.73	-0.0077	49.78	0.034	WSPELAAACEVWK	Carbamidomethyl (C)
2							342	1	773.868	1545.72	2	1545.73	-0.0077	56.8	0.0067	WSPELAAACEVWK	Carbamidomethyl (C)
2							363	1	598.923	1793.75	3	1793.81	-0.0589	88.56	4e-06	GHYLNATAGTCEEMIK	Carbamidomethyl (C)
2							366	1	604.261	1809.76	3	1809.8	-0.0404	53.44	0.013	GHYLNATAGTCEEMIK	Carbamidomethyl (C); Oxidation (M)
2							372	1	650.964	1949.87	3	1949.91	-0.0382	91.43	2e-06	GHYLNATAGTCEEMIKR	Carbamidomethyl (C)
2							373	1	656.3	1965.88	3	1965.9	-0.0255	54.99	0.0086	GHYLNATAGTCEEMIKR	Carbamidomethyl (C); Oxidation (M)
2							382	3	723.996	2168.96	3	2168.98	-0.0147	62.93	0.0017	GGLDFTKDDENVNSQPFMR
2							383	3	723.996	2168.96	3	2168.98	-0.0147	51.04	0.026	GGLDFTKDDENVNSQPFMR
2							384	3	723.996	2168.96	3	2168.98	-0.0147	47.5	0.058	GGLDFTKDDENVNSQPFMR
2							386	1	729.321	2184.94	3	2184.97	-0.0332	28.73	4.3	GGLDFTKDDENVNSQPFMR	Oxidation (M)
2	P00876	Ribulose bisphosphate carboxylase large chain OS=Nicotiana tabacum GN=rbcL PE=1 SV=2	1101	52865	58	38.8	28	1	369.194	736.373	2	736.376	-0.0022	56.81	0.0096	GGLDFTK
2							62	1	394.24	786.466	2	786.464	0.0019	31.29	3.2	IPPAYVK
2							128	2	440.73	879.445	2	879.446	-0.0015	46.94	0.074	NHGIHFR
2							129	1	445.235	888.456	2	888.474	-0.0184	21.94	26	VALEACVK	Carbamidomethyl (C)
2							130	1	445.244	888.474	2	888.474	0.0004	32.92	2	VALEACVK	Carbamidomethyl (C)
2							131	2	445.244	888.474	2	888.474	0.0004	23.93	16	VALEACVK	Carbamidomethyl (C)
2							132	2	445.244	888.474	2	888.474	0.0004	12.89	210	VALEACVK	Carbamidomethyl (C)
2							133	2	445.244	888.474	2	888.474	0.0004	12.27	240	VALEACVK	Carbamidomethyl (C)
2							150	1	455.722	909.43	2	909.438	-0.0078	33.44	1.9	AVYECLR	Carbamidomethyl (C)
2							151	1	456.722	911.43	2	911.465	-0.0344	41.02	0.31	AMHAVIDR
2							158	1	464.734	927.454	2	927.46	-0.0055	53.53	0.019	AMHAVIDR	Oxidation (M)
2							167	1	473.747	945.48	2	945.477	0.0033	63.35	0.002	AQAETGEIK
2							183	1	511.259	1020.5	2	1020.52	-0.0197	65.02	0.0014	DTDILAAFR
2							184	1	511.259	1020.5	2	1020.52	-0.0197	36.66	0.95	DTDILAAFR
2							185	1	511.269	1020.52	2	1020.52	0.0005	38.93	0.56	DTDILAAFR
2							186	1	511.269	1020.52	2	1020.52	0.0005	40.21	0.42	DTDILAAFR
2							187	1	511.269	1020.52	2	1020.52	0.0005	43.15	0.21	DTDILAAFR
2							188	1	511.269	1020.52	2	1020.52	0.0005	45.2	0.13	DTDILAAFR
2							189	2	511.28	1020.54	2	1020.52	0.0206	36.99	0.88	DTDILAAFR
2							190	1	512.218	1022.42	2	1022.43	-0.0094	40.74	0.27	DDFVEQDR
2							231	2	396.563	1186.67	3	1186.66	0.0117	29.74	4.5	DNGLLLHIHR
2							238	1	629.313	1256.61	2	1256.64	-0.0254	69.22	0.00036	DLAQEGNEIIR
2							239	1	629.313	1256.61	2	1256.64	-0.0254	51.25	0.023	DLAQEGNEIIR
2							240	1	629.324	1256.63	2	1256.64	-0.003	75.06	9.4e-05	DLAQEGNEIIR
2							241	1	629.324	1256.63	2	1256.64	-0.003	72.52	0.00017	DLAQEGNEIIR
2							242	1	629.324	1256.63	2	1256.64	-0.003	41.68	0.2	DLAQEGNEIIR
2							243	1	629.324	1256.63	2	1256.64	-0.003	82.57	1.7e-05	DLAQEGNEIIR
2							244	1	629.324	1256.63	2	1256.64	-0.003	69.82	0.00031	DLAQEGNEIIR
2							245	1	629.324	1256.63	2	1256.64	-0.003	66.15	0.00073	DLAQEGNEIIR
2							246	1	629.335	1256.66	2	1256.64	0.0194	46.45	0.068	DLAQEGNEIIR
2							250	1	631.361	1260.71	2	1260.71	0.0007	61.68	0.0031	DITLGFVDLLR
2							286	1	726.289	1450.56	2	1450.61	-0.0506	59.4	0.0046	DDENVNSQPFMR
2							290	1	489.228	1464.66	3	1464.75	-0.0867	67.43	0.00076	TFQGPPHGIQVER
2							291	3	489.247	1464.72	3	1464.75	-0.0275	32.65	2.3	TFQGPPHGIQVER
2							292	1	489.257	1464.75	3	1464.75	0.0021	32.19	2.6	TFQGPPHGIQVER
2							293	4	489.257	1464.75	3	1464.75	0.0021	29.17	5.1	TFQGPPHGIQVER
2							294	4	489.257	1464.75	3	1464.75	0.0021	20.75	36	TFQGPPHGIQVER
2							295	1	489.257	1464.75	3	1464.75	0.0021	17.08	83	TFQGPPHGIQVER
2							296	2	489.257	1464.75	3	1464.75	0.0021	15	130	TFQGPPHGIQVER
2							297	3	489.257	1464.75	3	1464.75	0.0021	24.94	14	TFQGPPHGIQVER
2							298	1	489.257	1464.75	3	1464.75	0.0021	13.91	170	TFQGPPHGIQVER
2							299	3	489.257	1464.75	3	1464.75	0.0021	16.81	88	TFQGPPHGIQVER
2							301	1	734.303	1466.59	2	1466.61	-0.0171	62.28	0.0023	DDENVNSQPFMR	Oxidation (M)
2							316	3	375.173	1496.66	4	1496.7	-0.0402	32.41	1.8	MSGGDHIHSGTVVGK	Oxidation (M)
2							323	1	376.47	1501.85	4	1501.84	0.0074	23.93	17	YGRPLLGCTIKPK	Carbamidomethyl (C)
2							338	1	773.831	1545.65	2	1545.73	-0.0821	70.99	0.00025	WSPELAAACEVWK	Carbamidomethyl (C)
2							339	1	773.868	1545.72	2	1545.73	-0.0077	37.1	0.62	WSPELAAACEVWK	Carbamidomethyl (C)
2							340	1	773.868	1545.72	2	1545.73	-0.0077	75.41	9.2e-05	WSPELAAACEVWK	Carbamidomethyl (C)
2							341	1	773.868	1545.72	2	1545.73	-0.0077	49.78	0.034	WSPELAAACEVWK	Carbamidomethyl (C)
2							342	1	773.868	1545.72	2	1545.73	-0.0077	56.8	0.0067	WSPELAAACEVWK	Carbamidomethyl (C)
2							363	1	598.923	1793.75	3	1793.81	-0.0589	88.56	4e-06	GHYLNATAGTCEEMIK	Carbamidomethyl (C)
2							366	1	604.261	1809.76	3	1809.8	-0.0404	53.44	0.013	GHYLNATAGTCEEMIK	Carbamidomethyl (C); Oxidation (M)
2							372	1	650.964	1949.87	3	1949.91	-0.0382	91.43	2e-06	GHYLNATAGTCEEMIKR	Carbamidomethyl (C)
2							373	1	656.3	1965.88	3	1965.9	-0.0255	54.99	0.0086	GHYLNATAGTCEEMIKR	Carbamidomethyl (C); Oxidation (M)
2							382	3	723.996	2168.96	3	2168.98	-0.0147	62.93	0.0017	GGLDFTKDDENVNSQPFMR
2							383	3	723.996	2168.96	3	2168.98	-0.0147	51.04	0.026	GGLDFTKDDENVNSQPFMR
2							384	3	723.996	2168.96	3	2168.98	-0.0147	47.5	0.058	GGLDFTKDDENVNSQPFMR
2							386	1	729.321	2184.94	3	2184.97	-0.0332	28.73	4.3	GGLDFTKDDENVNSQPFMR	Oxidation (M)
3	Q32686	Ribulose bisphosphate carboxylase large chain (Fragment) OS=Nicandra physalodes GN=rbcL PE=3 SV=1	1072	52003	56	39.4	28	1	369.194	736.373	2	736.376	-0.0022	56.81	0.0096	GGLDFTK
3							62	1	394.24	786.466	2	786.464	0.0019	31.29	3.2	IPPAYVK
3							128	2	440.73	879.445	2	879.446	-0.0015	46.94	0.074	NHGIHFR
3							129	1	445.235	888.456	2	888.474	-0.0184	21.94	26	VALEACVK	Carbamidomethyl (C)
3							130	1	445.244	888.474	2	888.474	0.0004	32.92	2	VALEACVK	Carbamidomethyl (C)
3							131	2	445.244	888.474	2	888.474	0.0004	23.93	16	VALEACVK	Carbamidomethyl (C)
3							132	2	445.244	888.474	2	888.474	0.0004	12.89	210	VALEACVK	Carbamidomethyl (C)
3							133	2	445.244	888.474	2	888.474	0.0004	12.27	240	VALEACVK	Carbamidomethyl (C)
3							150	1	455.722	909.43	2	909.438	-0.0078	33.44	1.9	AVYECLR	Carbamidomethyl (C)
3							151	1	456.722	911.43	2	911.465	-0.0344	41.02	0.31	AMHAVIDR
3							158	1	464.734	927.454	2	927.46	-0.0055	53.53	0.019	AMHAVIDR	Oxidation (M)
3							167	1	473.747	945.48	2	945.477	0.0033	63.35	0.002	AQAETGEIK
3							183	1	511.259	1020.5	2	1020.52	-0.0197	65.02	0.0014	DTDILAAFR
3							184	1	511.259	1020.5	2	1020.52	-0.0197	36.66	0.95	DTDILAAFR
3							185	1	511.269	1020.52	2	1020.52	0.0005	38.93	0.56	DTDILAAFR
3							186	1	511.269	1020.52	2	1020.52	0.0005	40.21	0.42	DTDILAAFR
3							187	1	511.269	1020.52	2	1020.52	0.0005	43.15	0.21	DTDILAAFR
3							188	1	511.269	1020.52	2	1020.52	0.0005	45.2	0.13	DTDILAAFR
3							189	2	511.28	1020.54	2	1020.52	0.0206	36.99	0.88	DTDILAAFR
3							190	1	512.218	1022.42	2	1022.43	-0.0094	40.74	0.27	DDFVEQDR
3							231	2	396.563	1186.67	3	1186.66	0.0117	29.74	4.5	DNGLLLHIHR
3							250	1	631.361	1260.71	2	1260.71	0.0007	61.68	0.0031	DITLGFVDLLR
3							271	1	703.811	1405.61	2	1405.71	-0.105	35.97	0.75	LTYYTPEYKTK
3							272	1	703.835	1405.66	2	1405.71	-0.0576	42.54	0.17	LTYYTPEYKTK
3							273	1	703.835	1405.66	2	1405.71	-0.0576	29.8	3.1	LTYYTPEYKTK
3							274	4	703.835	1405.66	2	1405.71	-0.0576	23.74	13	LTYYTPEYKTK
3							275	1	703.847	1405.68	2	1405.71	-0.034	16.52	66	LTYYTPEYKTK
3							276	1	703.847	1405.68	2	1405.71	-0.034	52.59	0.016	LTYYTPEYKTK
3							277	1	703.847	1405.68	2	1405.71	-0.034	26.71	6.3	LTYYTPEYKTK
3							286	1	726.289	1450.56	2	1450.61	-0.0506	59.4	0.0046	DDENVNSQPFMR
3							290	1	489.228	1464.66	3	1464.75	-0.0867	67.43	0.00076	TFQGPPHGIQVER
3							291	3	489.247	1464.72	3	1464.75	-0.0275	32.65	2.3	TFQGPPHGIQVER
3							292	1	489.257	1464.75	3	1464.75	0.0021	32.19	2.6	TFQGPPHGIQVER
3							293	4	489.257	1464.75	3	1464.75	0.0021	29.17	5.1	TFQGPPHGIQVER
3							294	4	489.257	1464.75	3	1464.75	0.0021	20.75	36	TFQGPPHGIQVER
3							295	1	489.257	1464.75	3	1464.75	0.0021	17.08	83	TFQGPPHGIQVER
3							296	2	489.257	1464.75	3	1464.75	0.0021	15	130	TFQGPPHGIQVER
3							297	3	489.257	1464.75	3	1464.75	0.0021	24.94	14	TFQGPPHGIQVER
3							298	1	489.257	1464.75	3	1464.75	0.0021	13.91	170	TFQGPPHGIQVER
3							299	3	489.257	1464.75	3	1464.75	0.0021	16.81	88	TFQGPPHGIQVER
3							301	1	734.303	1466.59	2	1466.61	-0.0171	62.28	0.0023	DDENVNSQPFMR	Oxidation (M)
3							316	3	375.173	1496.66	4	1496.7	-0.0402	32.41	1.8	MSGGDHIHSGTVVGK	Oxidation (M)
3							323	1	376.47	1501.85	4	1501.84	0.0074	23.93	17	YGRPLLGCTIKPK	Carbamidomethyl (C)
3							338	1	773.831	1545.65	2	1545.73	-0.0821	70.99	0.00025	WSPELAAACEVWK	Carbamidomethyl (C)
3							339	1	773.868	1545.72	2	1545.73	-0.0077	37.1	0.62	WSPELAAACEVWK	Carbamidomethyl (C)
3							340	1	773.868	1545.72	2	1545.73	-0.0077	75.41	9.2e-05	WSPELAAACEVWK	Carbamidomethyl (C)
3							341	1	773.868	1545.72	2	1545.73	-0.0077	49.78	0.034	WSPELAAACEVWK	Carbamidomethyl (C)
3							342	1	773.868	1545.72	2	1545.73	-0.0077	56.8	0.0067	WSPELAAACEVWK	Carbamidomethyl (C)
3							363	1	598.923	1793.75	3	1793.81	-0.0589	88.56	4e-06	GHYLNATAGTCEEMIK	Carbamidomethyl (C)
3							366	1	604.261	1809.76	3	1809.8	-0.0404	53.44	0.013	GHYLNATAGTCEEMIK	Carbamidomethyl (C); Oxidation (M)
3							372	1	650.964	1949.87	3	1949.91	-0.0382	91.43	2e-06	GHYLNATAGTCEEMIKR	Carbamidomethyl (C)
3							373	1	656.3	1965.88	3	1965.9	-0.0255	54.99	0.0086	GHYLNATAGTCEEMIKR	Carbamidomethyl (C); Oxidation (M)
3							382	3	723.996	2168.96	3	2168.98	-0.0147	62.93	0.0017	GGLDFTKDDENVNSQPFMR
3							383	3	723.996	2168.96	3	2168.98	-0.0147	51.04	0.026	GGLDFTKDDENVNSQPFMR
3							384	3	723.996	2168.96	3	2168.98	-0.0147	47.5	0.058	GGLDFTKDDENVNSQPFMR
3							386	1	729.321	2184.94	3	2184.97	-0.0332	28.73	4.3	GGLDFTKDDENVNSQPFMR	Oxidation (M)
4	Q9TLI5	Ribulose bisphosphate carboxylase large chain (Fragment) OS=Corydalis nobilis GN=rbcL PE=3 SV=1	967	52089	44	35.5	28	1	369.194	736.373	2	736.376	-0.0022	56.81	0.0096	GGLDFTK
4							62	1	394.24	786.466	2	786.464	0.0019	31.29	3.2	IPPAYVK
4							128	2	440.73	879.445	2	879.446	-0.0015	46.94	0.074	NHGIHFR
4							150	1	455.722	909.43	2	909.438	-0.0078	33.44	1.9	AVYECLR	Carbamidomethyl (C)
4							151	1	456.722	911.43	2	911.465	-0.0344	41.02	0.31	AMHAVIDR
4							158	1	464.734	927.454	2	927.46	-0.0055	53.53	0.019	AMHAVIDR	Oxidation (M)
4							167	1	473.747	945.48	2	945.477	0.0033	63.35	0.002	AQAETGEIK
4							183	1	511.259	1020.5	2	1020.52	-0.0197	65.02	0.0014	DTDILAAFR
4							184	1	511.259	1020.5	2	1020.52	-0.0197	36.66	0.95	DTDILAAFR
4							185	1	511.269	1020.52	2	1020.52	0.0005	38.93	0.56	DTDILAAFR
4							186	1	511.269	1020.52	2	1020.52	0.0005	40.21	0.42	DTDILAAFR
4							187	1	511.269	1020.52	2	1020.52	0.0005	43.15	0.21	DTDILAAFR
4							188	1	511.269	1020.52	2	1020.52	0.0005	45.2	0.13	DTDILAAFR
4							189	2	511.28	1020.54	2	1020.52	0.0206	36.99	0.88	DTDILAAFR
4							231	2	396.563	1186.67	3	1186.66	0.0117	29.74	4.5	DNGLLLHIHR
4							249	3	631.317	1260.62	2	1260.62	-0.0024	39.11	0.56	FLFCAEAIYK	Carbamidomethyl (C)
4							254	5	643.318	1284.62	2	1284.68	-0.0574	16.44	76	DLAREGNEIIR
4							264	1	447.27	1338.79	3	1338.78	0.0072	53.53	0.012	GRPLLGCTIKPK	Carbamidomethyl (C)
4							286	1	726.289	1450.56	2	1450.61	-0.0506	59.4	0.0046	DDENVNSQPFMR
4							290	1	489.228	1464.66	3	1464.75	-0.0867	67.43	0.00076	TFQGPPHGIQVER
4							291	3	489.247	1464.72	3	1464.75	-0.0275	32.65	2.3	TFQGPPHGIQVER
4							292	1	489.257	1464.75	3	1464.75	0.0021	32.19	2.6	TFQGPPHGIQVER
4							293	4	489.257	1464.75	3	1464.75	0.0021	29.17	5.1	TFQGPPHGIQVER
4							294	4	489.257	1464.75	3	1464.75	0.0021	20.75	36	TFQGPPHGIQVER
4							295	1	489.257	1464.75	3	1464.75	0.0021	17.08	83	TFQGPPHGIQVER
4							296	2	489.257	1464.75	3	1464.75	0.0021	15	130	TFQGPPHGIQVER
4							297	3	489.257	1464.75	3	1464.75	0.0021	24.94	14	TFQGPPHGIQVER
4							298	1	489.257	1464.75	3	1464.75	0.0021	13.91	170	TFQGPPHGIQVER
4							299	3	489.257	1464.75	3	1464.75	0.0021	16.81	88	TFQGPPHGIQVER
4							301	1	734.303	1466.59	2	1466.61	-0.0171	62.28	0.0023	DDENVNSQPFMR	Oxidation (M)
4							316	3	375.173	1496.66	4	1496.7	-0.0402	32.41	1.8	MSGGDHIHSGTVVGK	Oxidation (M)
4							338	1	773.831	1545.65	2	1545.73	-0.0821	70.99	0.00025	WSPELAAACEVWK	Carbamidomethyl (C)
4							339	1	773.868	1545.72	2	1545.73	-0.0077	37.1	0.62	WSPELAAACEVWK	Carbamidomethyl (C)
4							340	1	773.868	1545.72	2	1545.73	-0.0077	75.41	9.2e-05	WSPELAAACEVWK	Carbamidomethyl (C)
4							341	1	773.868	1545.72	2	1545.73	-0.0077	49.78	0.034	WSPELAAACEVWK	Carbamidomethyl (C)
4							342	1	773.868	1545.72	2	1545.73	-0.0077	56.8	0.0067	WSPELAAACEVWK	Carbamidomethyl (C)
4							363	1	598.923	1793.75	3	1793.81	-0.0589	88.56	4e-06	GHYLNATAGTCEEMIK	Carbamidomethyl (C)
4							366	1	604.261	1809.76	3	1809.8	-0.0404	53.44	0.013	GHYLNATAGTCEEMIK	Carbamidomethyl (C); Oxidation (M)
4							372	1	650.964	1949.87	3	1949.91	-0.0382	91.43	2e-06	GHYLNATAGTCEEMIKR	Carbamidomethyl (C)
4							373	1	656.3	1965.88	3	1965.9	-0.0255	54.99	0.0086	GHYLNATAGTCEEMIKR	Carbamidomethyl (C); Oxidation (M)
4							382	3	723.996	2168.96	3	2168.98	-0.0147	62.93	0.0017	GGLDFTKDDENVNSQPFMR
4							383	3	723.996	2168.96	3	2168.98	-0.0147	51.04	0.026	GGLDFTKDDENVNSQPFMR
4							384	3	723.996	2168.96	3	2168.98	-0.0147	47.5	0.058	GGLDFTKDDENVNSQPFMR
4							386	1	729.321	2184.94	3	2184.97	-0.0332	28.73	4.3	GGLDFTKDDENVNSQPFMR	Oxidation (M)
4	O47271	Ribulose bisphosphate carboxylase large chain (Fragment) OS=Corydalis nobilis GN=rbcL PE=3 SV=1	967	51573	44	35.9	28	1	369.194	736.373	2	736.376	-0.0022	56.81	0.0096	GGLDFTK
4							62	1	394.24	786.466	2	786.464	0.0019	31.29	3.2	IPPAYVK
4							128	2	440.73	879.445	2	879.446	-0.0015	46.94	0.074	NHGIHFR
4							150	1	455.722	909.43	2	909.438	-0.0078	33.44	1.9	AVYECLR	Carbamidomethyl (C)
4							151	1	456.722	911.43	2	911.465	-0.0344	41.02	0.31	AMHAVIDR
4							158	1	464.734	927.454	2	927.46	-0.0055	53.53	0.019	AMHAVIDR	Oxidation (M)
4							167	1	473.747	945.48	2	945.477	0.0033	63.35	0.002	AQAETGEIK
4							183	1	511.259	1020.5	2	1020.52	-0.0197	65.02	0.0014	DTDILAAFR
4							184	1	511.259	1020.5	2	1020.52	-0.0197	36.66	0.95	DTDILAAFR
4							185	1	511.269	1020.52	2	1020.52	0.0005	38.93	0.56	DTDILAAFR
4							186	1	511.269	1020.52	2	1020.52	0.0005	40.21	0.42	DTDILAAFR
4							187	1	511.269	1020.52	2	1020.52	0.0005	43.15	0.21	DTDILAAFR
4							188	1	511.269	1020.52	2	1020.52	0.0005	45.2	0.13	DTDILAAFR
4							189	2	511.28	1020.54	2	1020.52	0.0206	36.99	0.88	DTDILAAFR
4							231	2	396.563	1186.67	3	1186.66	0.0117	29.74	4.5	DNGLLLHIHR
4							249	3	631.317	1260.62	2	1260.62	-0.0024	39.11	0.56	FLFCAEAIYK	Carbamidomethyl (C)
4							254	5	643.318	1284.62	2	1284.68	-0.0574	16.44	76	DLAREGNEIIR
4							264	1	447.27	1338.79	3	1338.78	0.0072	53.53	0.012	GRPLLGCTIKPK	Carbamidomethyl (C)
4							286	1	726.289	1450.56	2	1450.61	-0.0506	59.4	0.0046	DDENVNSQPFMR
4							290	1	489.228	1464.66	3	1464.75	-0.0867	67.43	0.00076	TFQGPPHGIQVER
4							291	3	489.247	1464.72	3	1464.75	-0.0275	32.65	2.3	TFQGPPHGIQVER
4							292	1	489.257	1464.75	3	1464.75	0.0021	32.19	2.6	TFQGPPHGIQVER
4							293	4	489.257	1464.75	3	1464.75	0.0021	29.17	5.1	TFQGPPHGIQVER
4							294	4	489.257	1464.75	3	1464.75	0.0021	20.75	36	TFQGPPHGIQVER
4							295	1	489.257	1464.75	3	1464.75	0.0021	17.08	83	TFQGPPHGIQVER
4							296	2	489.257	1464.75	3	1464.75	0.0021	15	130	TFQGPPHGIQVER
4							297	3	489.257	1464.75	3	1464.75	0.0021	24.94	14	TFQGPPHGIQVER
4							298	1	489.257	1464.75	3	1464.75	0.0021	13.91	170	TFQGPPHGIQVER
4							299	3	489.257	1464.75	3	1464.75	0.0021	16.81	88	TFQGPPHGIQVER
4							301	1	734.303	1466.59	2	1466.61	-0.0171	62.28	0.0023	DDENVNSQPFMR	Oxidation (M)
4							316	3	375.173	1496.66	4	1496.7	-0.0402	32.41	1.8	MSGGDHIHSGTVVGK	Oxidation (M)
4							338	1	773.831	1545.65	2	1545.73	-0.0821	70.99	0.00025	WSPELAAACEVWK	Carbamidomethyl (C)
4							339	1	773.868	1545.72	2	1545.73	-0.0077	37.1	0.62	WSPELAAACEVWK	Carbamidomethyl (C)
4							340	1	773.868	1545.72	2	1545.73	-0.0077	75.41	9.2e-05	WSPELAAACEVWK	Carbamidomethyl (C)
4							341	1	773.868	1545.72	2	1545.73	-0.0077	49.78	0.034	WSPELAAACEVWK	Carbamidomethyl (C)
4							342	1	773.868	1545.72	2	1545.73	-0.0077	56.8	0.0067	WSPELAAACEVWK	Carbamidomethyl (C)
4							363	1	598.923	1793.75	3	1793.81	-0.0589	88.56	4e-06	GHYLNATAGTCEEMIK	Carbamidomethyl (C)
4							366	1	604.261	1809.76	3	1809.8	-0.0404	53.44	0.013	GHYLNATAGTCEEMIK	Carbamidomethyl (C); Oxidation (M)
4							372	1	650.964	1949.87	3	1949.91	-0.0382	91.43	2e-06	GHYLNATAGTCEEMIKR	Carbamidomethyl (C)
4							373	1	656.3	1965.88	3	1965.9	-0.0255	54.99	0.0086	GHYLNATAGTCEEMIKR	Carbamidomethyl (C); Oxidation (M)
4							382	3	723.996	2168.96	3	2168.98	-0.0147	62.93	0.0017	GGLDFTKDDENVNSQPFMR
4							383	3	723.996	2168.96	3	2168.98	-0.0147	51.04	0.026	GGLDFTKDDENVNSQPFMR
4							384	3	723.996	2168.96	3	2168.98	-0.0147	47.5	0.058	GGLDFTKDDENVNSQPFMR
4							386	1	729.321	2184.94	3	2184.97	-0.0332	28.73	4.3	GGLDFTKDDENVNSQPFMR	Oxidation (M)
5	Q9GHM6	Ribulose bisphosphate carboxylase large chain (Fragment) OS=Tripterococcus brunonis GN=rbcL PE=3 SV=1	950	51473	43	34.2	28	1	369.194	736.373	2	736.376	-0.0022	56.81	0.0096	GGLDFTK
5							128	2	440.73	879.445	2	879.446	-0.0015	46.94	0.074	NHGIHFR
5							150	1	455.722	909.43	2	909.438	-0.0078	33.44	1.9	AVYECLR	Carbamidomethyl (C)
5							151	1	456.722	911.43	2	911.465	-0.0344	41.02	0.31	AMHAVIDR
5							158	1	464.734	927.454	2	927.46	-0.0055	53.53	0.019	AMHAVIDR	Oxidation (M)
5							167	1	473.747	945.48	2	945.477	0.0033	63.35	0.002	AQAETGEIK
5							183	1	511.259	1020.5	2	1020.52	-0.0197	65.02	0.0014	DTDILAAFR
5							184	1	511.259	1020.5	2	1020.52	-0.0197	36.66	0.95	DTDILAAFR
5							185	1	511.269	1020.52	2	1020.52	0.0005	38.93	0.56	DTDILAAFR
5							186	1	511.269	1020.52	2	1020.52	0.0005	40.21	0.42	DTDILAAFR
5							187	1	511.269	1020.52	2	1020.52	0.0005	43.15	0.21	DTDILAAFR
5							188	1	511.269	1020.52	2	1020.52	0.0005	45.2	0.13	DTDILAAFR
5							189	2	511.28	1020.54	2	1020.52	0.0206	36.99	0.88	DTDILAAFR
5							214	1	376.211	1125.61	3	1125.66	-0.0482	43.28	0.13	PLLGCTIKPK	Carbamidomethyl (C)
5							231	2	396.563	1186.67	3	1186.66	0.0117	29.74	4.5	DNGLLLHIHR
5							250	1	631.361	1260.71	2	1260.71	0.0007	61.68	0.0031	DITLGFVDLLR
5							254	5	643.318	1284.62	2	1284.68	-0.0574	16.44	76	DLAREGNEIIR
5							286	1	726.289	1450.56	2	1450.61	-0.0506	59.4	0.0046	DDENVNSQPFMR
5							290	1	489.228	1464.66	3	1464.75	-0.0867	67.43	0.00076	TFQGPPHGIQVER
5							291	3	489.247	1464.72	3	1464.75	-0.0275	32.65	2.3	TFQGPPHGIQVER
5							292	1	489.257	1464.75	3	1464.75	0.0021	32.19	2.6	TFQGPPHGIQVER
5							293	4	489.257	1464.75	3	1464.75	0.0021	29.17	5.1	TFQGPPHGIQVER
5							294	4	489.257	1464.75	3	1464.75	0.0021	20.75	36	TFQGPPHGIQVER
5							295	1	489.257	1464.75	3	1464.75	0.0021	17.08	83	TFQGPPHGIQVER
5							296	2	489.257	1464.75	3	1464.75	0.0021	15	130	TFQGPPHGIQVER
5							297	3	489.257	1464.75	3	1464.75	0.0021	24.94	14	TFQGPPHGIQVER
5							298	1	489.257	1464.75	3	1464.75	0.0021	13.91	170	TFQGPPHGIQVER
5							299	3	489.257	1464.75	3	1464.75	0.0021	16.81	88	TFQGPPHGIQVER
5							301	1	734.303	1466.59	2	1466.61	-0.0171	62.28	0.0023	DDENVNSQPFMR	Oxidation (M)
5							316	3	375.173	1496.66	4	1496.7	-0.0402	32.41	1.8	MSGGDHIHSGTVVGK	Oxidation (M)
5							338	1	773.831	1545.65	2	1545.73	-0.0821	70.99	0.00025	WSPELAAACEVWK	Carbamidomethyl (C)
5							339	1	773.868	1545.72	2	1545.73	-0.0077	37.1	0.62	WSPELAAACEVWK	Carbamidomethyl (C)
5							340	1	773.868	1545.72	2	1545.73	-0.0077	75.41	9.2e-05	WSPELAAACEVWK	Carbamidomethyl (C)
5							341	1	773.868	1545.72	2	1545.73	-0.0077	49.78	0.034	WSPELAAACEVWK	Carbamidomethyl (C)
5							342	1	773.868	1545.72	2	1545.73	-0.0077	56.8	0.0067	WSPELAAACEVWK	Carbamidomethyl (C)
5							363	1	598.923	1793.75	3	1793.81	-0.0589	88.56	4e-06	GHYLNATAGTCEEMIK	Carbamidomethyl (C)
5							366	1	604.261	1809.76	3	1809.8	-0.0404	53.44	0.013	GHYLNATAGTCEEMIK	Carbamidomethyl (C); Oxidation (M)
5							372	1	650.964	1949.87	3	1949.91	-0.0382	91.43	2e-06	GHYLNATAGTCEEMIKR	Carbamidomethyl (C)
5							373	1	656.3	1965.88	3	1965.9	-0.0255	54.99	0.0086	GHYLNATAGTCEEMIKR	Carbamidomethyl (C); Oxidation (M)
5							382	3	723.996	2168.96	3	2168.98	-0.0147	62.93	0.0017	GGLDFTKDDENVNSQPFMR
5							383	3	723.996	2168.96	3	2168.98	-0.0147	51.04	0.026	GGLDFTKDDENVNSQPFMR
5							384	3	723.996	2168.96	3	2168.98	-0.0147	47.5	0.058	GGLDFTKDDENVNSQPFMR
5							386	1	729.321	2184.94	3	2184.97	-0.0332	28.73	4.3	GGLDFTKDDENVNSQPFMR	Oxidation (M)
6	Q8WIY4	Ribulose bisphosphate carboxylase large chain (Fragment) OS=Polyspora chrysandra GN=rbcL PE=3 SV=1	935	48942	47	34.3	28	1	369.194	736.373	2	736.376	-0.0022	56.81	0.0096	GGLDFTK
6							150	1	455.722	909.43	2	909.438	-0.0078	33.44	1.9	AVYECLR	Carbamidomethyl (C)
6							151	1	456.722	911.43	2	911.465	-0.0344	41.02	0.31	AMHAVIDR
6							158	1	464.734	927.454	2	927.46	-0.0055	53.53	0.019	AMHAVIDR	Oxidation (M)
6							167	1	473.747	945.48	2	945.477	0.0033	63.35	0.002	AQAETGEIK
6							183	1	511.259	1020.5	2	1020.52	-0.0197	65.02	0.0014	DTDILAAFR
6							184	1	511.259	1020.5	2	1020.52	-0.0197	36.66	0.95	DTDILAAFR
6							185	1	511.269	1020.52	2	1020.52	0.0005	38.93	0.56	DTDILAAFR
6							186	1	511.269	1020.52	2	1020.52	0.0005	40.21	0.42	DTDILAAFR
6							187	1	511.269	1020.52	2	1020.52	0.0005	43.15	0.21	DTDILAAFR
6							188	1	511.269	1020.52	2	1020.52	0.0005	45.2	0.13	DTDILAAFR
6							189	2	511.28	1020.54	2	1020.52	0.0206	36.99	0.88	DTDILAAFR
6							231	2	396.563	1186.67	3	1186.66	0.0117	29.74	4.5	DNGLLLHIHR
6							238	1	629.313	1256.61	2	1256.67	-0.0618	69.22	0.00036	DLAKEGNEIIR
6							239	1	629.313	1256.61	2	1256.67	-0.0618	51.25	0.023	DLAKEGNEIIR
6							240	1	629.324	1256.63	2	1256.67	-0.0394	75.06	9.4e-05	DLAKEGNEIIR
6							241	1	629.324	1256.63	2	1256.67	-0.0394	72.52	0.00017	DLAKEGNEIIR
6							242	1	629.324	1256.63	2	1256.67	-0.0394	41.68	0.2	DLAKEGNEIIR
6							243	1	629.324	1256.63	2	1256.67	-0.0394	82.57	1.7e-05	DLAKEGNEIIR
6							244	1	629.324	1256.63	2	1256.67	-0.0394	69.82	0.00031	DLAKEGNEIIR
6							245	1	629.324	1256.63	2	1256.67	-0.0394	66.15	0.00073	DLAKEGNEIIR
6							246	1	629.335	1256.66	2	1256.67	-0.017	46.45	0.068	DLAKEGNEIIR
6							247	1	629.816	1257.62	2	1257.62	-0.0023	24.7	11	DLAEEGNEIIR
6							249	3	631.317	1260.62	2	1260.62	-0.0024	39.11	0.56	FLFCAEAIYK	Carbamidomethyl (C)
6							250	1	631.361	1260.71	2	1260.71	0.0007	61.68	0.0031	DITLGFVDLLR
6							286	1	726.289	1450.56	2	1450.61	-0.0506	59.4	0.0046	DDENVNSQPFMR
6							290	1	489.228	1464.66	3	1464.75	-0.0867	67.43	0.00076	TFQGPPHGIQVER
6							291	3	489.247	1464.72	3	1464.75	-0.0275	32.65	2.3	TFQGPPHGIQVER
6							292	1	489.257	1464.75	3	1464.75	0.0021	32.19	2.6	TFQGPPHGIQVER
6							293	4	489.257	1464.75	3	1464.75	0.0021	29.17	5.1	TFQGPPHGIQVER
6							294	4	489.257	1464.75	3	1464.75	0.0021	20.75	36	TFQGPPHGIQVER
6							295	1	489.257	1464.75	3	1464.75	0.0021	17.08	83	TFQGPPHGIQVER
6							296	2	489.257	1464.75	3	1464.75	0.0021	15	130	TFQGPPHGIQVER
6							297	3	489.257	1464.75	3	1464.75	0.0021	24.94	14	TFQGPPHGIQVER
6							298	1	489.257	1464.75	3	1464.75	0.0021	13.91	170	TFQGPPHGIQVER
6							299	3	489.257	1464.75	3	1464.75	0.0021	16.81	88	TFQGPPHGIQVER
6							301	1	734.303	1466.59	2	1466.61	-0.0171	62.28	0.0023	DDENVNSQPFMR	Oxidation (M)
6							316	3	375.173	1496.66	4	1496.7	-0.0402	32.41	1.8	MSGGDHIHSGTVVGK	Oxidation (M)
6							323	1	376.47	1501.85	4	1501.84	0.0074	23.93	17	YGRPLLGCTIKPK	Carbamidomethyl (C)
6							363	1	598.923	1793.75	3	1793.81	-0.0589	88.56	4e-06	GHYLNATAGTCEEMIK	Carbamidomethyl (C)
6							366	1	604.261	1809.76	3	1809.8	-0.0404	53.44	0.013	GHYLNATAGTCEEMIK	Carbamidomethyl (C); Oxidation (M)
6							372	1	650.964	1949.87	3	1949.91	-0.0382	91.43	2e-06	GHYLNATAGTCEEMIKR	Carbamidomethyl (C)
6							373	1	656.3	1965.88	3	1965.9	-0.0255	54.99	0.0086	GHYLNATAGTCEEMIKR	Carbamidomethyl (C); Oxidation (M)
6							382	3	723.996	2168.96	3	2168.98	-0.0147	62.93	0.0017	GGLDFTKDDENVNSQPFMR
6							383	3	723.996	2168.96	3	2168.98	-0.0147	51.04	0.026	GGLDFTKDDENVNSQPFMR
6							384	3	723.996	2168.96	3	2168.98	-0.0147	47.5	0.058	GGLDFTKDDENVNSQPFMR
6							386	1	729.321	2184.94	3	2184.97	-0.0332	28.73	4.3	GGLDFTKDDENVNSQPFMR	Oxidation (M)
7	Q9GGD3	Ribulose bisphosphate carboxylase large chain (Fragment) OS=Dialypetalanthus fuscescens GN=rbcL PE=3 SV=1	930	51649	47	33	28	1	369.194	736.373	2	736.376	-0.0022	56.81	0.0096	GGLDFTK
7							128	2	440.73	879.445	2	879.446	-0.0015	46.94	0.074	NHGIHFR
7							129	1	445.235	888.456	2	888.474	-0.0184	21.94	26	VALEACVK	Carbamidomethyl (C)
7							130	1	445.244	888.474	2	888.474	0.0004	32.92	2	VALEACVK	Carbamidomethyl (C)
7							131	2	445.244	888.474	2	888.474	0.0004	23.93	16	VALEACVK	Carbamidomethyl (C)
7							132	2	445.244	888.474	2	888.474	0.0004	12.89	210	VALEACVK	Carbamidomethyl (C)
7							133	2	445.244	888.474	2	888.474	0.0004	12.27	240	VALEACVK	Carbamidomethyl (C)
7							150	1	455.722	909.43	2	909.438	-0.0078	33.44	1.9	AVYECLR	Carbamidomethyl (C)
7							151	1	456.722	911.43	2	911.465	-0.0344	41.02	0.31	AMHAVIDR
7							158	1	464.734	927.454	2	927.46	-0.0055	53.53	0.019	AMHAVIDR	Oxidation (M)
7							167	1	473.747	945.48	2	945.477	0.0033	63.35	0.002	AQAETGEIK
7							183	1	511.259	1020.5	2	1020.52	-0.0197	65.02	0.0014	DTDILAAFR
7							184	1	511.259	1020.5	2	1020.52	-0.0197	36.66	0.95	DTDILAAFR
7							185	1	511.269	1020.52	2	1020.52	0.0005	38.93	0.56	DTDILAAFR
7							186	1	511.269	1020.52	2	1020.52	0.0005	40.21	0.42	DTDILAAFR
7							187	1	511.269	1020.52	2	1020.52	0.0005	43.15	0.21	DTDILAAFR
7							188	1	511.269	1020.52	2	1020.52	0.0005	45.2	0.13	DTDILAAFR
7							189	2	511.28	1020.54	2	1020.52	0.0206	36.99	0.88	DTDILAAFR
7							226	1	585.812	1169.61	2	1169.62	-0.0057	16.08	89	FLLCAEALYK
7							231	2	396.563	1186.67	3	1186.66	0.0117	29.74	4.5	DNGLLLHIHR
7							250	1	631.361	1260.71	2	1260.71	0.0007	61.68	0.0031	DITLGFVDLLR
7							286	1	726.289	1450.56	2	1450.61	-0.0506	59.4	0.0046	DDENVNSQPFMR
7							290	1	489.228	1464.66	3	1464.75	-0.0867	67.43	0.00076	TFQGPPHGIQVER
7							291	3	489.247	1464.72	3	1464.75	-0.0275	32.65	2.3	TFQGPPHGIQVER
7							292	1	489.257	1464.75	3	1464.75	0.0021	32.19	2.6	TFQGPPHGIQVER
7							293	4	489.257	1464.75	3	1464.75	0.0021	29.17	5.1	TFQGPPHGIQVER
7							294	4	489.257	1464.75	3	1464.75	0.0021	20.75	36	TFQGPPHGIQVER
7							295	1	489.257	1464.75	3	1464.75	0.0021	17.08	83	TFQGPPHGIQVER
7							296	2	489.257	1464.75	3	1464.75	0.0021	15	130	TFQGPPHGIQVER
7							297	3	489.257	1464.75	3	1464.75	0.0021	24.94	14	TFQGPPHGIQVER
7							298	1	489.257	1464.75	3	1464.75	0.0021	13.91	170	TFQGPPHGIQVER
7							299	3	489.257	1464.75	3	1464.75	0.0021	16.81	88	TFQGPPHGIQVER
7							301	1	734.303	1466.59	2	1466.61	-0.0171	62.28	0.0023	DDENVNSQPFMR	Oxidation (M)
7							323	1	376.47	1501.85	4	1501.84	0.0074	23.93	17	YGRPLLGCTIKPK	Carbamidomethyl (C)
7							338	1	773.831	1545.65	2	1545.73	-0.0821	70.99	0.00025	WSPELAAACEVWK	Carbamidomethyl (C)
7							339	1	773.868	1545.72	2	1545.73	-0.0077	37.1	0.62	WSPELAAACEVWK	Carbamidomethyl (C)
7							340	1	773.868	1545.72	2	1545.73	-0.0077	75.41	9.2e-05	WSPELAAACEVWK	Carbamidomethyl (C)
7							341	1	773.868	1545.72	2	1545.73	-0.0077	49.78	0.034	WSPELAAACEVWK	Carbamidomethyl (C)
7							342	1	773.868	1545.72	2	1545.73	-0.0077	56.8	0.0067	WSPELAAACEVWK	Carbamidomethyl (C)
7							363	1	598.923	1793.75	3	1793.81	-0.0589	88.56	4e-06	GHYLNATAGTCEEMIK	Carbamidomethyl (C)
7							366	1	604.261	1809.76	3	1809.8	-0.0404	53.44	0.013	GHYLNATAGTCEEMIK	Carbamidomethyl (C); Oxidation (M)
7							372	1	650.964	1949.87	3	1949.91	-0.0382	91.43	2e-06	GHYLNATAGTCEEMIKR	Carbamidomethyl (C)
7							373	1	656.3	1965.88	3	1965.9	-0.0255	54.99	0.0086	GHYLNATAGTCEEMIKR	Carbamidomethyl (C); Oxidation (M)
7							382	3	723.996	2168.96	3	2168.98	-0.0147	62.93	0.0017	GGLDFTKDDENVNSQPFMR
7							383	3	723.996	2168.96	3	2168.98	-0.0147	51.04	0.026	GGLDFTKDDENVNSQPFMR
7							384	3	723.996	2168.96	3	2168.98	-0.0147	47.5	0.058	GGLDFTKDDENVNSQPFMR
7							386	1	729.321	2184.94	3	2184.97	-0.0332	28.73	4.3	GGLDFTKDDENVNSQPFMR	Oxidation (M)
8	Q9MV63	Ribulose bisphosphate carboxylase large chain (Fragment) OS=Kerria japonica GN=rbcL PE=3 SV=1	926	51592	44	31.7	28	1	369.194	736.373	2	736.376	-0.0022	56.81	0.0096	GGLDFTK
8							62	1	394.24	786.466	2	786.464	0.0019	31.29	3.2	IPPAYVK
8							128	2	440.73	879.445	2	879.446	-0.0015	46.94	0.074	NHGIHFR
8							150	1	455.722	909.43	2	909.438	-0.0078	33.44	1.9	AVYECLR	Carbamidomethyl (C)
8							151	1	456.722	911.43	2	911.465	-0.0344	41.02	0.31	AMHAVIDR
8							158	1	464.734	927.454	2	927.46	-0.0055	53.53	0.019	AMHAVIDR	Oxidation (M)
8							165	1	472.738	943.462	2	943.437	0.0253	35.72	1	AMHCVIDR
8							167	1	473.747	945.48	2	945.477	0.0033	63.35	0.002	AQAETGEIK
8							183	1	511.259	1020.5	2	1020.52	-0.0197	65.02	0.0014	DTDILAAFR
8							184	1	511.259	1020.5	2	1020.52	-0.0197	36.66	0.95	DTDILAAFR
8							185	1	511.269	1020.52	2	1020.52	0.0005	38.93	0.56	DTDILAAFR
8							186	1	511.269	1020.52	2	1020.52	0.0005	40.21	0.42	DTDILAAFR
8							187	1	511.269	1020.52	2	1020.52	0.0005	43.15	0.21	DTDILAAFR
8							188	1	511.269	1020.52	2	1020.52	0.0005	45.2	0.13	DTDILAAFR
8							189	2	511.28	1020.54	2	1020.52	0.0206	36.99	0.88	DTDILAAFR
8							211	1	373.87	1118.59	3	1118.61	-0.0213	22.78	18	QKPHGIHFR
8							231	2	396.563	1186.67	3	1186.66	0.0117	29.74	4.5	DNGLLLHIHR
8							254	5	643.318	1284.62	2	1284.68	-0.0574	16.44	76	DLAREGNEIIR
8							286	1	726.289	1450.56	2	1450.61	-0.0506	59.4	0.0046	DDENVNSQPFMR
8							290	1	489.228	1464.66	3	1464.75	-0.0867	67.43	0.00076	TFQGPPHGIQVER
8							291	3	489.247	1464.72	3	1464.75	-0.0275	32.65	2.3	TFQGPPHGIQVER
8							292	1	489.257	1464.75	3	1464.75	0.0021	32.19	2.6	TFQGPPHGIQVER
8							293	4	489.257	1464.75	3	1464.75	0.0021	29.17	5.1	TFQGPPHGIQVER
8							294	4	489.257	1464.75	3	1464.75	0.0021	20.75	36	TFQGPPHGIQVER
8							295	1	489.257	1464.75	3	1464.75	0.0021	17.08	83	TFQGPPHGIQVER
8							296	2	489.257	1464.75	3	1464.75	0.0021	15	130	TFQGPPHGIQVER
8							297	3	489.257	1464.75	3	1464.75	0.0021	24.94	14	TFQGPPHGIQVER
8							298	1	489.257	1464.75	3	1464.75	0.0021	13.91	170	TFQGPPHGIQVER
8							299	3	489.257	1464.75	3	1464.75	0.0021	16.81	88	TFQGPPHGIQVER
8							301	1	734.303	1466.59	2	1466.61	-0.0171	62.28	0.0023	DDENVNSQPFMR	Oxidation (M)
8							316	3	375.173	1496.66	4	1496.7	-0.0402	32.41	1.8	MSGGDHIHSGTVVGK	Oxidation (M)
8							338	1	773.831	1545.65	2	1545.73	-0.0821	70.99	0.00025	WSPELAAACEVWK	Carbamidomethyl (C)
8							339	1	773.868	1545.72	2	1545.73	-0.0077	37.1	0.62	WSPELAAACEVWK	Carbamidomethyl (C)
8							340	1	773.868	1545.72	2	1545.73	-0.0077	75.41	9.2e-05	WSPELAAACEVWK	Carbamidomethyl (C)
8							341	1	773.868	1545.72	2	1545.73	-0.0077	49.78	0.034	WSPELAAACEVWK	Carbamidomethyl (C)
8							342	1	773.868	1545.72	2	1545.73	-0.0077	56.8	0.0067	WSPELAAACEVWK	Carbamidomethyl (C)
8							363	1	598.923	1793.75	3	1793.81	-0.0589	88.56	4e-06	GHYLNATAGTCEEMIK	Carbamidomethyl (C)
8							366	1	604.261	1809.76	3	1809.8	-0.0404	53.44	0.013	GHYLNATAGTCEEMIK	Carbamidomethyl (C); Oxidation (M)
8							372	1	650.964	1949.87	3	1949.91	-0.0382	91.43	2e-06	GHYLNATAGTCEEMIKR	Carbamidomethyl (C)
8							373	1	656.3	1965.88	3	1965.9	-0.0255	54.99	0.0086	GHYLNATAGTCEEMIKR	Carbamidomethyl (C); Oxidation (M)
8							382	3	723.996	2168.96	3	2168.98	-0.0147	62.93	0.0017	GGLDFTKDDENVNSQPFMR
8							383	3	723.996	2168.96	3	2168.98	-0.0147	51.04	0.026	GGLDFTKDDENVNSQPFMR
8							384	3	723.996	2168.96	3	2168.98	-0.0147	47.5	0.058	GGLDFTKDDENVNSQPFMR
8							386	1	729.321	2184.94	3	2184.97	-0.0332	28.73	4.3	GGLDFTKDDENVNSQPFMR	Oxidation (M)
9	D6MYJ0	Ribulose bisphosphate carboxylase large chain OS=Arum byzantinum GN=rbcL PE=3 SV=1	921	53166	48	27.5	28	1	369.194	736.373	2	736.376	-0.0022	56.81	0.0096	GGLDFTK
9							151	1	456.722	911.43	2	911.465	-0.0344	41.02	0.31	AMHAVIDR
9							158	1	464.734	927.454	2	927.46	-0.0055	53.53	0.019	AMHAVIDR	Oxidation (M)
9							167	1	473.747	945.48	2	945.477	0.0033	63.35	0.002	AQAETGEIK
9							183	1	511.259	1020.5	2	1020.52	-0.0197	65.02	0.0014	DTDILAAFR
9							184	1	511.259	1020.5	2	1020.52	-0.0197	36.66	0.95	DTDILAAFR
9							185	1	511.269	1020.52	2	1020.52	0.0005	38.93	0.56	DTDILAAFR
9							186	1	511.269	1020.52	2	1020.52	0.0005	40.21	0.42	DTDILAAFR
9							187	1	511.269	1020.52	2	1020.52	0.0005	43.15	0.21	DTDILAAFR
9							188	1	511.269	1020.52	2	1020.52	0.0005	45.2	0.13	DTDILAAFR
9							189	2	511.28	1020.54	2	1020.52	0.0206	36.99	0.88	DTDILAAFR
9							231	2	396.563	1186.67	3	1186.66	0.0117	29.74	4.5	DNGLLLHIHR
9							238	1	629.313	1256.61	2	1256.67	-0.0618	69.22	0.00036	DLAKEGNEIIR
9							239	1	629.313	1256.61	2	1256.67	-0.0618	51.25	0.023	DLAKEGNEIIR
9							240	1	629.324	1256.63	2	1256.67	-0.0394	75.06	9.4e-05	DLAKEGNEIIR
9							241	1	629.324	1256.63	2	1256.67	-0.0394	72.52	0.00017	DLAKEGNEIIR
9							242	1	629.324	1256.63	2	1256.67	-0.0394	41.68	0.2	DLAKEGNEIIR
9							243	1	629.324	1256.63	2	1256.67	-0.0394	82.57	1.7e-05	DLAKEGNEIIR
9							244	1	629.324	1256.63	2	1256.67	-0.0394	69.82	0.00031	DLAKEGNEIIR
9							245	1	629.324	1256.63	2	1256.67	-0.0394	66.15	0.00073	DLAKEGNEIIR
9							246	1	629.335	1256.66	2	1256.67	-0.017	46.45	0.068	DLAKEGNEIIR
9							247	1	629.816	1257.62	2	1257.62	-0.0023	24.7	11	DLAEEGNEIIR
9							249	3	631.317	1260.62	2	1260.62	-0.0024	39.11	0.56	FLFCAEAIYK	Carbamidomethyl (C)
9							286	1	726.289	1450.56	2	1450.61	-0.0506	59.4	0.0046	DDENVNSQPFMR
9							290	1	489.228	1464.66	3	1464.75	-0.0867	67.43	0.00076	TFQGPPHGIQVER
9							291	3	489.247	1464.72	3	1464.75	-0.0275	32.65	2.3	TFQGPPHGIQVER
9							292	1	489.257	1464.75	3	1464.75	0.0021	32.19	2.6	TFQGPPHGIQVER
9							293	4	489.257	1464.75	3	1464.75	0.0021	29.17	5.1	TFQGPPHGIQVER
9							294	4	489.257	1464.75	3	1464.75	0.0021	20.75	36	TFQGPPHGIQVER
9							295	1	489.257	1464.75	3	1464.75	0.0021	17.08	83	TFQGPPHGIQVER
9							296	2	489.257	1464.75	3	1464.75	0.0021	15	130	TFQGPPHGIQVER
9							297	3	489.257	1464.75	3	1464.75	0.0021	24.94	14	TFQGPPHGIQVER
9							298	1	489.257	1464.75	3	1464.75	0.0021	13.91	170	TFQGPPHGIQVER
9							299	3	489.257	1464.75	3	1464.75	0.0021	16.81	88	TFQGPPHGIQVER
9							301	1	734.303	1466.59	2	1466.61	-0.0171	62.28	0.0023	DDENVNSQPFMR	Oxidation (M)
9							323	1	376.47	1501.85	4	1501.84	0.0074	23.93	17	YGRPLLGCTIKPK	Carbamidomethyl (C)
9							338	1	773.831	1545.65	2	1545.73	-0.0821	70.99	0.00025	WSPELAAACEVWK	Carbamidomethyl (C)
9							339	1	773.868	1545.72	2	1545.73	-0.0077	37.1	0.62	WSPELAAACEVWK	Carbamidomethyl (C)
9							340	1	773.868	1545.72	2	1545.73	-0.0077	75.41	9.2e-05	WSPELAAACEVWK	Carbamidomethyl (C)
9							341	1	773.868	1545.72	2	1545.73	-0.0077	49.78	0.034	WSPELAAACEVWK	Carbamidomethyl (C)
9							342	1	773.868	1545.72	2	1545.73	-0.0077	56.8	0.0067	WSPELAAACEVWK	Carbamidomethyl (C)
9							363	1	598.923	1793.75	3	1793.81	-0.0589	88.56	4e-06	GHYLNATAGTCEEMIK	Carbamidomethyl (C)
9							366	1	604.261	1809.76	3	1809.8	-0.0404	53.44	0.013	GHYLNATAGTCEEMIK	Carbamidomethyl (C); Oxidation (M)
9							372	1	650.964	1949.87	3	1949.91	-0.0382	91.43	2e-06	GHYLNATAGTCEEMIKR	Carbamidomethyl (C)
9							373	1	656.3	1965.88	3	1965.9	-0.0255	54.99	0.0086	GHYLNATAGTCEEMIKR	Carbamidomethyl (C); Oxidation (M)
9							386	1	729.321	2184.94	3	2184.97	-0.0332	28.73	4.3	GGLDFTKDDENVNSQPFMR	Oxidation (M)
9							387	1	733.325	2196.95	3	2196.97	-0.0214	61.55	0.0014	GGLDFTKDDENVNDQPFMR
9							390	2	557.505	2225.99	4	2226	-0.0092	13.62	85	GGLDFTKDDENVNQQPFMR	Oxidation (M)
10	Q9MRH9	Ribulose bisphosphate carboxylase large chain (Fragment) OS=Gonocaryum litorale GN=rbcL PE=3 SV=1	918	52680	37	32.6	28	1	369.194	736.373	2	736.376	-0.0022	56.81	0.0096	GGLDFTK
10							128	2	440.73	879.445	2	879.446	-0.0015	46.94	0.074	NHGIHFR
10							150	1	455.722	909.43	2	909.438	-0.0078	33.44	1.9	AVYECLR	Carbamidomethyl (C)
10							151	1	456.722	911.43	2	911.465	-0.0344	41.02	0.31	AMHAVIDR
10							158	1	464.734	927.454	2	927.46	-0.0055	53.53	0.019	AMHAVIDR	Oxidation (M)
10							167	1	473.747	945.48	2	945.477	0.0033	63.35	0.002	AQAETGEIK
10							190	1	512.218	1022.42	2	1022.47	-0.0458	40.74	0.27	DDFVEKDR
10							198	1	525.259	1048.5	2	1048.52	-0.0151	50.29	0.031	DEDILAAFR
10							231	2	396.563	1186.67	3	1186.66	0.0117	29.74	4.5	DNGLLLHIHR
10							250	1	631.361	1260.71	2	1260.71	0.0007	61.68	0.0031	DITLGFVDLLR
10							254	5	643.318	1284.62	2	1284.68	-0.0574	16.44	76	DLAREGNEIIR
10							286	1	726.289	1450.56	2	1450.61	-0.0506	59.4	0.0046	DDENVNSQPFMR
10							290	1	489.228	1464.66	3	1464.75	-0.0867	67.43	0.00076	TFQGPPHGIQVER
10							291	3	489.247	1464.72	3	1464.75	-0.0275	32.65	2.3	TFQGPPHGIQVER
10							292	1	489.257	1464.75	3	1464.75	0.0021	32.19	2.6	TFQGPPHGIQVER
10							293	4	489.257	1464.75	3	1464.75	0.0021	29.17	5.1	TFQGPPHGIQVER
10							294	4	489.257	1464.75	3	1464.75	0.0021	20.75	36	TFQGPPHGIQVER
10							295	1	489.257	1464.75	3	1464.75	0.0021	17.08	83	TFQGPPHGIQVER
10							296	2	489.257	1464.75	3	1464.75	0.0021	15	130	TFQGPPHGIQVER
10							297	3	489.257	1464.75	3	1464.75	0.0021	24.94	14	TFQGPPHGIQVER
10							298	1	489.257	1464.75	3	1464.75	0.0021	13.91	170	TFQGPPHGIQVER
10							299	3	489.257	1464.75	3	1464.75	0.0021	16.81	88	TFQGPPHGIQVER
10							301	1	734.303	1466.59	2	1466.61	-0.0171	62.28	0.0023	DDENVNSQPFMR	Oxidation (M)
10							323	1	376.47	1501.85	4	1501.84	0.0074	23.93	17	YGRPLLGCTIKPK	Carbamidomethyl (C)
10							338	1	773.831	1545.65	2	1545.73	-0.0821	70.99	0.00025	WSPELAAACEVWK	Carbamidomethyl (C)
10							339	1	773.868	1545.72	2	1545.73	-0.0077	37.1	0.62	WSPELAAACEVWK	Carbamidomethyl (C)
10							340	1	773.868	1545.72	2	1545.73	-0.0077	75.41	9.2e-05	WSPELAAACEVWK	Carbamidomethyl (C)
10							341	1	773.868	1545.72	2	1545.73	-0.0077	49.78	0.034	WSPELAAACEVWK	Carbamidomethyl (C)
10							342	1	773.868	1545.72	2	1545.73	-0.0077	56.8	0.0067	WSPELAAACEVWK	Carbamidomethyl (C)
10							363	1	598.923	1793.75	3	1793.81	-0.0589	88.56	4e-06	GHYLNATAGTCEEMIK	Carbamidomethyl (C)
10							366	1	604.261	1809.76	3	1809.8	-0.0404	53.44	0.013	GHYLNATAGTCEEMIK	Carbamidomethyl (C); Oxidation (M)
10							372	1	650.964	1949.87	3	1949.91	-0.0382	91.43	2e-06	GHYLNATAGTCEEMIKR	Carbamidomethyl (C)
10							373	1	656.3	1965.88	3	1965.9	-0.0255	54.99	0.0086	GHYLNATAGTCEEMIKR	Carbamidomethyl (C); Oxidation (M)
10							382	3	723.996	2168.96	3	2168.98	-0.0147	62.93	0.0017	GGLDFTKDDENVNSQPFMR
10							383	3	723.996	2168.96	3	2168.98	-0.0147	51.04	0.026	GGLDFTKDDENVNSQPFMR
10							384	3	723.996	2168.96	3	2168.98	-0.0147	47.5	0.058	GGLDFTKDDENVNSQPFMR
10							386	1	729.321	2184.94	3	2184.97	-0.0332	28.73	4.3	GGLDFTKDDENVNSQPFMR	Oxidation (M)
11	Q29VD5	Ribulose bisphosphate carboxylase large chain (Fragment) OS=Stackhousia monogyna GN=rbcL PE=3 SV=1	914	51013	39	27.9	28	1	369.194	736.373	2	736.376	-0.0022	56.81	0.0096	GGLDFTK
11							150	1	455.722	909.43	2	909.438	-0.0078	33.44	1.9	AVYECLR	Carbamidomethyl (C)
11							151	1	456.722	911.43	2	911.465	-0.0344	41.02	0.31	AMHAVIDR
11							158	1	464.734	927.454	2	927.46	-0.0055	53.53	0.019	AMHAVIDR	Oxidation (M)
11							167	1	473.747	945.48	2	945.477	0.0033	63.35	0.002	AQAETGEIK
11							183	1	511.259	1020.5	2	1020.52	-0.0197	65.02	0.0014	DTDILAAFR
11							184	1	511.259	1020.5	2	1020.52	-0.0197	36.66	0.95	DTDILAAFR
11							185	1	511.269	1020.52	2	1020.52	0.0005	38.93	0.56	DTDILAAFR
11							186	1	511.269	1020.52	2	1020.52	0.0005	40.21	0.42	DTDILAAFR
11							187	1	511.269	1020.52	2	1020.52	0.0005	43.15	0.21	DTDILAAFR
11							188	1	511.269	1020.52	2	1020.52	0.0005	45.2	0.13	DTDILAAFR
11							189	2	511.28	1020.54	2	1020.52	0.0206	36.99	0.88	DTDILAAFR
11							231	2	396.563	1186.67	3	1186.66	0.0117	29.74	4.5	DNGLLLHIHR
11							249	3	631.317	1260.62	2	1260.62	-0.0024	39.11	0.56	FLFCAEAIYK	Carbamidomethyl (C)
11							286	1	726.289	1450.56	2	1450.61	-0.0506	59.4	0.0046	DDENVNSQPFMR
11							290	1	489.228	1464.66	3	1464.75	-0.0867	67.43	0.00076	TFQGPPHGIQVER
11							291	3	489.247	1464.72	3	1464.75	-0.0275	32.65	2.3	TFQGPPHGIQVER
11							292	1	489.257	1464.75	3	1464.75	0.0021	32.19	2.6	TFQGPPHGIQVER
11							293	4	489.257	1464.75	3	1464.75	0.0021	29.17	5.1	TFQGPPHGIQVER
11							294	4	489.257	1464.75	3	1464.75	0.0021	20.75	36	TFQGPPHGIQVER
11							295	1	489.257	1464.75	3	1464.75	0.0021	17.08	83	TFQGPPHGIQVER
11							296	2	489.257	1464.75	3	1464.75	0.0021	15	130	TFQGPPHGIQVER
11							297	3	489.257	1464.75	3	1464.75	0.0021	24.94	14	TFQGPPHGIQVER
11							298	1	489.257	1464.75	3	1464.75	0.0021	13.91	170	TFQGPPHGIQVER
11							299	3	489.257	1464.75	3	1464.75	0.0021	16.81	88	TFQGPPHGIQVER
11							301	1	734.303	1466.59	2	1466.61	-0.0171	62.28	0.0023	DDENVNSQPFMR	Oxidation (M)
11							323	1	376.47	1501.85	4	1501.84	0.0074	23.93	17	YGRPLLGCTIKPK	Carbamidomethyl (C)
11							344	1	780.856	1559.7	2	1559.74	-0.0478	40.09	0.28	WTPELAAACEVWK	Carbamidomethyl (C)
11							346	1	787.862	1573.71	2	1573.72	-0.0137	30.32	2.6	WDPELAAACEVWK	Carbamidomethyl (C)
11							350	1	795.856	1589.7	2	1589.74	-0.0396	49.17	0.032	WMPELAAACEVWK	Carbamidomethyl (C)
11							354	1	803.865	1605.72	2	1605.77	-0.0498	59.53	0.0029	WFPELAAACEVWK	Carbamidomethyl (C)
11							363	1	598.923	1793.75	3	1793.81	-0.0589	88.56	4e-06	GHYLNATAGTCEEMIK	Carbamidomethyl (C)
11							366	1	604.261	1809.76	3	1809.8	-0.0404	53.44	0.013	GHYLNATAGTCEEMIK	Carbamidomethyl (C); Oxidation (M)
11							372	1	650.964	1949.87	3	1949.91	-0.0382	91.43	2e-06	GHYLNATAGTCEEMIKR	Carbamidomethyl (C)
11							373	1	656.3	1965.88	3	1965.9	-0.0255	54.99	0.0086	GHYLNATAGTCEEMIKR	Carbamidomethyl (C); Oxidation (M)
11							382	3	723.996	2168.96	3	2168.98	-0.0147	62.93	0.0017	GGLDFTKDDENVNSQPFMR
11							383	3	723.996	2168.96	3	2168.98	-0.0147	51.04	0.026	GGLDFTKDDENVNSQPFMR
11							384	3	723.996	2168.96	3	2168.98	-0.0147	47.5	0.058	GGLDFTKDDENVNSQPFMR
11							386	1	729.321	2184.94	3	2184.97	-0.0332	28.73	4.3	GGLDFTKDDENVNSQPFMR	Oxidation (M)
12	Q33404	Ribulose bisphosphate carboxylase large chain (Fragment) OS=Diaspasis filifolia GN=rbcL PE=3 SV=1	910	51846	35	30	28	1	369.194	736.373	2	736.376	-0.0022	56.81	0.0096	GGLDFTK
12							128	2	440.73	879.445	2	879.446	-0.0015	46.94	0.074	NHGIHFR
12							150	1	455.722	909.43	2	909.438	-0.0078	33.44	1.9	AVYECLR	Carbamidomethyl (C)
12							151	1	456.722	911.43	2	911.465	-0.0344	41.02	0.31	AMHAVIDR
12							158	1	464.734	927.454	2	927.46	-0.0055	53.53	0.019	AMHAVIDR	Oxidation (M)
12							167	1	473.747	945.48	2	945.477	0.0033	63.35	0.002	AQAETGEIK
12							183	1	511.259	1020.5	2	1020.52	-0.0197	65.02	0.0014	DTDILAAFR
12							184	1	511.259	1020.5	2	1020.52	-0.0197	36.66	0.95	DTDILAAFR
12							185	1	511.269	1020.52	2	1020.52	0.0005	38.93	0.56	DTDILAAFR
12							186	1	511.269	1020.52	2	1020.52	0.0005	40.21	0.42	DTDILAAFR
12							187	1	511.269	1020.52	2	1020.52	0.0005	43.15	0.21	DTDILAAFR
12							188	1	511.269	1020.52	2	1020.52	0.0005	45.2	0.13	DTDILAAFR
12							189	2	511.28	1020.54	2	1020.52	0.0206	36.99	0.88	DTDILAAFR
12							231	2	396.563	1186.67	3	1186.66	0.0117	29.74	4.5	DNGLLLHIHR
12							286	1	726.289	1450.56	2	1450.61	-0.0506	59.4	0.0046	DDENVNSQPFMR
12							301	1	734.303	1466.59	2	1466.61	-0.0171	62.28	0.0023	DDENVNSQPFMR	Oxidation (M)
12							316	3	375.173	1496.66	4	1496.7	-0.0402	32.41	1.8	MSGGDHIHSGTVVGK	Oxidation (M)
12							317	1	749.365	1496.72	2	1496.74	-0.0221	48.8	0.041	TFQGPEHGIQVER
12							323	1	376.47	1501.85	4	1501.84	0.0074	23.93	17	YGRPLLGCTIKPK	Carbamidomethyl (C)
12							338	1	773.831	1545.65	2	1545.73	-0.0821	70.99	0.00025	WSPELAAACEVWK	Carbamidomethyl (C)
12							339	1	773.868	1545.72	2	1545.73	-0.0077	37.1	0.62	WSPELAAACEVWK	Carbamidomethyl (C)
12							340	1	773.868	1545.72	2	1545.73	-0.0077	75.41	9.2e-05	WSPELAAACEVWK	Carbamidomethyl (C)
12							341	1	773.868	1545.72	2	1545.73	-0.0077	49.78	0.034	WSPELAAACEVWK	Carbamidomethyl (C)
12							342	1	773.868	1545.72	2	1545.73	-0.0077	56.8	0.0067	WSPELAAACEVWK	Carbamidomethyl (C)
12							345	9	781.865	1561.72	2	1561.72	-0.0076	40.4	0.25	WSPELAASCEVWK	Carbamidomethyl (C)
12							347	6	789.854	1577.69	2	1577.7	-0.0078	40.89	0.22	WSPELAACCEVWK	Carbamidomethyl (C)
12							348	2	789.866	1577.72	2	1577.7	0.0172	15.07	83	WSPELAACCEVWK	Carbamidomethyl (C)
12							363	1	598.923	1793.75	3	1793.81	-0.0589	88.56	4e-06	GHYLNATAGTCEEMIK	Carbamidomethyl (C)
12							366	1	604.261	1809.76	3	1809.8	-0.0404	53.44	0.013	GHYLNATAGTCEEMIK	Carbamidomethyl (C); Oxidation (M)
12							372	1	650.964	1949.87	3	1949.91	-0.0382	91.43	2e-06	GHYLNATAGTCEEMIKR	Carbamidomethyl (C)
12							373	1	656.3	1965.88	3	1965.9	-0.0255	54.99	0.0086	GHYLNATAGTCEEMIKR	Carbamidomethyl (C); Oxidation (M)
12							382	3	723.996	2168.96	3	2168.98	-0.0147	62.93	0.0017	GGLDFTKDDENVNSQPFMR
12							383	3	723.996	2168.96	3	2168.98	-0.0147	51.04	0.026	GGLDFTKDDENVNSQPFMR
12							384	3	723.996	2168.96	3	2168.98	-0.0147	47.5	0.058	GGLDFTKDDENVNSQPFMR
12							386	1	729.321	2184.94	3	2184.97	-0.0332	28.73	4.3	GGLDFTKDDENVNSQPFMR	Oxidation (M)
13	P94043	Ribulose bisphosphate carboxylase large chain (Fragment) OS=Rothmannia longiflora GN=rbcL PE=3 SV=1	907	52028	47	31.9	28	1	369.194	736.373	2	736.376	-0.0022	56.81	0.0096	GGLDFTK
13							128	2	440.73	879.445	2	879.446	-0.0015	46.94	0.074	NHGIHFR
13							129	1	445.235	888.456	2	888.474	-0.0184	21.94	26	VALEACVK	Carbamidomethyl (C)
13							130	1	445.244	888.474	2	888.474	0.0004	32.92	2	VALEACVK	Carbamidomethyl (C)
13							131	2	445.244	888.474	2	888.474	0.0004	23.93	16	VALEACVK	Carbamidomethyl (C)
13							132	2	445.244	888.474	2	888.474	0.0004	12.89	210	VALEACVK	Carbamidomethyl (C)
13							133	2	445.244	888.474	2	888.474	0.0004	12.27	240	VALEACVK	Carbamidomethyl (C)
13							150	1	455.722	909.43	2	909.438	-0.0078	33.44	1.9	AVYECLR	Carbamidomethyl (C)
13							151	1	456.722	911.43	2	911.465	-0.0344	41.02	0.31	AMHAVIDR
13							158	1	464.734	927.454	2	927.46	-0.0055	53.53	0.019	AMHAVIDR	Oxidation (M)
13							165	3	472.738	943.462	2	943.437	0.0254	34.25	1.4	AMHAMIDR
13							183	1	511.259	1020.5	2	1020.52	-0.0197	65.02	0.0014	DTDILAAFR
13							184	1	511.259	1020.5	2	1020.52	-0.0197	36.66	0.95	DTDILAAFR
13							185	1	511.269	1020.52	2	1020.52	0.0005	38.93	0.56	DTDILAAFR
13							186	1	511.269	1020.52	2	1020.52	0.0005	40.21	0.42	DTDILAAFR
13							187	1	511.269	1020.52	2	1020.52	0.0005	43.15	0.21	DTDILAAFR
13							188	1	511.269	1020.52	2	1020.52	0.0005	45.2	0.13	DTDILAAFR
13							189	2	511.28	1020.54	2	1020.52	0.0206	36.99	0.88	DTDILAAFR
13							231	2	396.563	1186.67	3	1186.66	0.0117	29.74	4.5	DNGLLLHIHR
13							250	1	631.361	1260.71	2	1260.71	0.0007	61.68	0.0031	DITLGFVDLLR
13							286	1	726.289	1450.56	2	1450.61	-0.0506	59.4	0.0046	DDENVNSQPFMR
13							290	1	489.228	1464.66	3	1464.75	-0.0867	67.43	0.00076	TFQGPPHGIQVER
13							291	3	489.247	1464.72	3	1464.75	-0.0275	32.65	2.3	TFQGPPHGIQVER
13							292	1	489.257	1464.75	3	1464.75	0.0021	32.19	2.6	TFQGPPHGIQVER
13							293	4	489.257	1464.75	3	1464.75	0.0021	29.17	5.1	TFQGPPHGIQVER
13							294	4	489.257	1464.75	3	1464.75	0.0021	20.75	36	TFQGPPHGIQVER
13							295	1	489.257	1464.75	3	1464.75	0.0021	17.08	83	TFQGPPHGIQVER
13							296	2	489.257	1464.75	3	1464.75	0.0021	15	130	TFQGPPHGIQVER
13							297	3	489.257	1464.75	3	1464.75	0.0021	24.94	14	TFQGPPHGIQVER
13							298	1	489.257	1464.75	3	1464.75	0.0021	13.91	170	TFQGPPHGIQVER
13							299	3	489.257	1464.75	3	1464.75	0.0021	16.81	88	TFQGPPHGIQVER
13							301	1	734.303	1466.59	2	1466.61	-0.0171	62.28	0.0023	DDENVNSQPFMR	Oxidation (M)
13							323	1	376.47	1501.85	4	1501.84	0.0074	23.93	17	YGRPLLGCTIKPK	Carbamidomethyl (C)
13							332	1	385.444	1537.75	4	1537.71	0.0372	28.06	4.2	MSGGDHWHAGTVVGK
13							338	1	773.831	1545.65	2	1545.73	-0.0821	70.99	0.00025	WSPELAAACEVWK	Carbamidomethyl (C)
13							339	1	773.868	1545.72	2	1545.73	-0.0077	37.1	0.62	WSPELAAACEVWK	Carbamidomethyl (C)
13							340	1	773.868	1545.72	2	1545.73	-0.0077	75.41	9.2e-05	WSPELAAACEVWK	Carbamidomethyl (C)
13							341	1	773.868	1545.72	2	1545.73	-0.0077	49.78	0.034	WSPELAAACEVWK	Carbamidomethyl (C)
13							342	1	773.868	1545.72	2	1545.73	-0.0077	56.8	0.0067	WSPELAAACEVWK	Carbamidomethyl (C)
13							363	1	598.923	1793.75	3	1793.81	-0.0589	88.56	4e-06	GHYLNATAGTCEEMIK	Carbamidomethyl (C)
13							366	1	604.261	1809.76	3	1809.8	-0.0404	53.44	0.013	GHYLNATAGTCEEMIK	Carbamidomethyl (C); Oxidation (M)
13							372	1	650.964	1949.87	3	1949.91	-0.0382	91.43	2e-06	GHYLNATAGTCEEMIKR	Carbamidomethyl (C)
13							373	1	656.3	1965.88	3	1965.9	-0.0255	54.99	0.0086	GHYLNATAGTCEEMIKR	Carbamidomethyl (C); Oxidation (M)
13							382	3	723.996	2168.96	3	2168.98	-0.0147	62.93	0.0017	GGLDFTKDDENVNSQPFMR
13							383	3	723.996	2168.96	3	2168.98	-0.0147	51.04	0.026	GGLDFTKDDENVNSQPFMR
13							384	3	723.996	2168.96	3	2168.98	-0.0147	47.5	0.058	GGLDFTKDDENVNSQPFMR
13							386	1	729.321	2184.94	3	2184.97	-0.0332	28.73	4.3	GGLDFTKDDENVNSQPFMR	Oxidation (M)
14	P94046	Ribulose bisphosphate carboxylase large chain (Fragment) OS=Tricalysia ovalifolia GN=rbcL PE=3 SV=1	892	52448	47	32.1	28	1	369.194	736.373	2	736.376	-0.0022	56.81	0.0096	GGLDFTK
14							129	1	445.235	888.456	2	888.474	-0.0184	21.94	26	VALEACVK	Carbamidomethyl (C)
14							130	1	445.244	888.474	2	888.474	0.0004	32.92	2	VALEACVK	Carbamidomethyl (C)
14							131	2	445.244	888.474	2	888.474	0.0004	23.93	16	VALEACVK	Carbamidomethyl (C)
14							132	2	445.244	888.474	2	888.474	0.0004	12.89	210	VALEACVK	Carbamidomethyl (C)
14							133	2	445.244	888.474	2	888.474	0.0004	12.27	240	VALEACVK	Carbamidomethyl (C)
14							150	1	455.722	909.43	2	909.438	-0.0078	33.44	1.9	AVYECLR	Carbamidomethyl (C)
14							151	1	456.722	911.43	2	911.465	-0.0344	41.02	0.31	AMHAVIDR
14							158	1	464.734	927.454	2	927.46	-0.0055	53.53	0.019	AMHAVIDR	Oxidation (M)
14							167	1	473.747	945.48	2	945.477	0.0033	63.35	0.002	AQAETGEIK
14							183	1	511.259	1020.5	2	1020.52	-0.0197	65.02	0.0014	DTDILAAFR
14							184	1	511.259	1020.5	2	1020.52	-0.0197	36.66	0.95	DTDILAAFR
14							185	1	511.269	1020.52	2	1020.52	0.0005	38.93	0.56	DTDILAAFR
14							186	1	511.269	1020.52	2	1020.52	0.0005	40.21	0.42	DTDILAAFR
14							187	1	511.269	1020.52	2	1020.52	0.0005	43.15	0.21	DTDILAAFR
14							188	1	511.269	1020.52	2	1020.52	0.0005	45.2	0.13	DTDILAAFR
14							189	2	511.28	1020.54	2	1020.52	0.0206	36.99	0.88	DTDILAAFR
14							231	2	396.563	1186.67	3	1186.66	0.0117	29.74	4.5	DNGLLLHIHR
14							250	1	631.361	1260.71	2	1260.71	0.0007	61.68	0.0031	DITLGFVDLLR
14							286	1	726.289	1450.56	2	1450.61	-0.0506	59.4	0.0046	DDENVNSQPFMR
14							290	1	489.228	1464.66	3	1464.75	-0.0867	67.43	0.00076	TFQGPPHGIQVER
14							291	3	489.247	1464.72	3	1464.75	-0.0275	32.65	2.3	TFQGPPHGIQVER
14							292	1	489.257	1464.75	3	1464.75	0.0021	32.19	2.6	TFQGPPHGIQVER
14							293	4	489.257	1464.75	3	1464.75	0.0021	29.17	5.1	TFQGPPHGIQVER
14							294	4	489.257	1464.75	3	1464.75	0.0021	20.75	36	TFQGPPHGIQVER
14							295	1	489.257	1464.75	3	1464.75	0.0021	17.08	83	TFQGPPHGIQVER
14							296	2	489.257	1464.75	3	1464.75	0.0021	15	130	TFQGPPHGIQVER
14							297	3	489.257	1464.75	3	1464.75	0.0021	24.94	14	TFQGPPHGIQVER
14							298	1	489.257	1464.75	3	1464.75	0.0021	13.91	170	TFQGPPHGIQVER
14							299	3	489.257	1464.75	3	1464.75	0.0021	16.81	88	TFQGPPHGIQVER
14							301	1	734.303	1466.59	2	1466.61	-0.0171	62.28	0.0023	DDENVNSQPFMR	Oxidation (M)
14							303	10	370.678	1478.68	4	1478.73	-0.0477	13.67	120	MSGGDHIHAGVVVGK	Oxidation (M)
14							315	1	499.241	1494.7	3	1494.71	-0.0068	19.6	30	MSGGDHIHAGMVVGK
14							323	1	376.47	1501.85	4	1501.84	0.0074	23.93	17	YGRPLLGCTIKPK	Carbamidomethyl (C)
14							338	1	773.831	1545.65	2	1545.73	-0.0821	70.99	0.00025	WSPELAAACEVWK	Carbamidomethyl (C)
14							339	1	773.868	1545.72	2	1545.73	-0.0077	37.1	0.62	WSPELAAACEVWK	Carbamidomethyl (C)
14							340	1	773.868	1545.72	2	1545.73	-0.0077	75.41	9.2e-05	WSPELAAACEVWK	Carbamidomethyl (C)
14							341	1	773.868	1545.72	2	1545.73	-0.0077	49.78	0.034	WSPELAAACEVWK	Carbamidomethyl (C)
14							342	1	773.868	1545.72	2	1545.73	-0.0077	56.8	0.0067	WSPELAAACEVWK	Carbamidomethyl (C)
14							363	1	598.923	1793.75	3	1793.81	-0.0589	88.56	4e-06	GHYLNATAGTCEEMIK	Carbamidomethyl (C)
14							366	1	604.261	1809.76	3	1809.8	-0.0404	53.44	0.013	GHYLNATAGTCEEMIK	Carbamidomethyl (C); Oxidation (M)
14							372	1	650.964	1949.87	3	1949.91	-0.0382	91.43	2e-06	GHYLNATAGTCEEMIKR	Carbamidomethyl (C)
14							373	1	656.3	1965.88	3	1965.9	-0.0255	54.99	0.0086	GHYLNATAGTCEEMIKR	Carbamidomethyl (C); Oxidation (M)
14							382	3	723.996	2168.96	3	2168.98	-0.0147	62.93	0.0017	GGLDFTKDDENVNSQPFMR
14							383	3	723.996	2168.96	3	2168.98	-0.0147	51.04	0.026	GGLDFTKDDENVNSQPFMR
14							384	3	723.996	2168.96	3	2168.98	-0.0147	47.5	0.058	GGLDFTKDDENVNSQPFMR
14							386	1	729.321	2184.94	3	2184.97	-0.0332	28.73	4.3	GGLDFTKDDENVNSQPFMR	Oxidation (M)
15	Q9GDQ2	Ribulose bisphosphate carboxylase large chain (Fragment) OS=Aralidium pinnatifidum GN=rbcL PE=3 SV=1	890	51734	42	29.9	28	1	369.194	736.373	2	736.376	-0.0022	56.81	0.0096	GGLDFTK
15							150	1	455.722	909.43	2	909.438	-0.0078	33.44	1.9	AVYECLR	Carbamidomethyl (C)
15							151	1	456.722	911.43	2	911.465	-0.0344	41.02	0.31	AMHAVIDR
15							158	1	464.734	927.454	2	927.46	-0.0055	53.53	0.019	AMHAVIDR	Oxidation (M)
15							167	1	473.747	945.48	2	945.477	0.0033	63.35	0.002	AQAETGEIK
15							183	1	511.259	1020.5	2	1020.52	-0.0197	65.02	0.0014	DTDILAAFR
15							184	1	511.259	1020.5	2	1020.52	-0.0197	36.66	0.95	DTDILAAFR
15							185	1	511.269	1020.52	2	1020.52	0.0005	38.93	0.56	DTDILAAFR
15							186	1	511.269	1020.52	2	1020.52	0.0005	40.21	0.42	DTDILAAFR
15							187	1	511.269	1020.52	2	1020.52	0.0005	43.15	0.21	DTDILAAFR
15							188	1	511.269	1020.52	2	1020.52	0.0005	45.2	0.13	DTDILAAFR
15							189	2	511.28	1020.54	2	1020.52	0.0206	36.99	0.88	DTDILAAFR
15							231	2	396.563	1186.67	3	1186.66	0.0117	29.74	4.5	DNGLLLHIHR
15							247	2	629.816	1257.62	2	1257.66	-0.0387	22.25	19	DLSIEGNEIIR
15							250	1	631.361	1260.71	2	1260.71	0.0007	61.68	0.0031	DITLGFVDLLR
15							257	1	650.35	1298.69	2	1298.72	-0.0342	35.54	0.8	DLKIEGNEIIR
15							286	1	726.289	1450.56	2	1450.61	-0.0506	59.4	0.0046	DDENVNSQPFMR
15							290	1	489.228	1464.66	3	1464.75	-0.0867	67.43	0.00076	TFQGPPHGIQVER
15							291	3	489.247	1464.72	3	1464.75	-0.0275	32.65	2.3	TFQGPPHGIQVER
15							292	1	489.257	1464.75	3	1464.75	0.0021	32.19	2.6	TFQGPPHGIQVER
15							293	4	489.257	1464.75	3	1464.75	0.0021	29.17	5.1	TFQGPPHGIQVER
15							294	4	489.257	1464.75	3	1464.75	0.0021	20.75	36	TFQGPPHGIQVER
15							295	1	489.257	1464.75	3	1464.75	0.0021	17.08	83	TFQGPPHGIQVER
15							296	2	489.257	1464.75	3	1464.75	0.0021	15	130	TFQGPPHGIQVER
15							297	3	489.257	1464.75	3	1464.75	0.0021	24.94	14	TFQGPPHGIQVER
15							298	1	489.257	1464.75	3	1464.75	0.0021	13.91	170	TFQGPPHGIQVER
15							299	3	489.257	1464.75	3	1464.75	0.0021	16.81	88	TFQGPPHGIQVER
15							301	1	734.303	1466.59	2	1466.61	-0.0171	62.28	0.0023	DDENVNSQPFMR	Oxidation (M)
15							323	1	376.47	1501.85	4	1501.84	0.0074	23.93	17	YGRPLLGCTIKPK	Carbamidomethyl (C)
15							338	1	773.831	1545.65	2	1545.73	-0.0821	70.99	0.00025	WSPELAAACEVWK	Carbamidomethyl (C)
15							339	1	773.868	1545.72	2	1545.73	-0.0077	37.1	0.62	WSPELAAACEVWK	Carbamidomethyl (C)
15							340	1	773.868	1545.72	2	1545.73	-0.0077	75.41	9.2e-05	WSPELAAACEVWK	Carbamidomethyl (C)
15							341	1	773.868	1545.72	2	1545.73	-0.0077	49.78	0.034	WSPELAAACEVWK	Carbamidomethyl (C)
15							342	1	773.868	1545.72	2	1545.73	-0.0077	56.8	0.0067	WSPELAAACEVWK	Carbamidomethyl (C)
15							363	1	598.923	1793.75	3	1793.81	-0.0589	88.56	4e-06	GHYLNATAGTCEEMIK	Carbamidomethyl (C)
15							366	1	604.261	1809.76	3	1809.8	-0.0404	53.44	0.013	GHYLNATAGTCEEMIK	Carbamidomethyl (C); Oxidation (M)
15							372	1	650.964	1949.87	3	1949.91	-0.0382	91.43	2e-06	GHYLNATAGTCEEMIKR	Carbamidomethyl (C)
15							373	1	656.3	1965.88	3	1965.9	-0.0255	54.99	0.0086	GHYLNATAGTCEEMIKR	Carbamidomethyl (C); Oxidation (M)
15							382	3	723.996	2168.96	3	2168.98	-0.0147	62.93	0.0017	GGLDFTKDDENVNSQPFMR
15							383	3	723.996	2168.96	3	2168.98	-0.0147	51.04	0.026	GGLDFTKDDENVNSQPFMR
15							384	3	723.996	2168.96	3	2168.98	-0.0147	47.5	0.058	GGLDFTKDDENVNSQPFMR
15							386	1	729.321	2184.94	3	2184.97	-0.0332	28.73	4.3	GGLDFTKDDENVNSQPFMR	Oxidation (M)
16	Q5SCR1	Ribulose bisphosphate carboxylase large chain (Fragment) OS=Blotia leandriana GN=rbcL PE=3 SV=1	876	51862	42	31.2	28	1	369.194	736.373	2	736.376	-0.0022	56.81	0.0096	GGLDFTK
16							128	2	440.73	879.445	2	879.446	-0.0015	46.94	0.074	NHGIHFR
16							150	1	455.722	909.43	2	909.438	-0.0078	33.44	1.9	AVYECLR	Carbamidomethyl (C)
16							151	1	456.722	911.43	2	911.465	-0.0344	41.02	0.31	AMHAVIDR
16							158	1	464.734	927.454	2	927.46	-0.0055	53.53	0.019	AMHAVIDR	Oxidation (M)
16							167	1	473.747	945.48	2	945.477	0.0033	63.35	0.002	AQAETGEIK
16							177	1	496.306	990.597	2	990.561	0.0356	39.82	0.38	ASVGFRAGVK
16							183	1	511.259	1020.5	2	1020.52	-0.0197	65.02	0.0014	DTDILAAFR
16							184	1	511.259	1020.5	2	1020.52	-0.0197	36.66	0.95	DTDILAAFR
16							185	1	511.269	1020.52	2	1020.52	0.0005	38.93	0.56	DTDILAAFR
16							186	1	511.269	1020.52	2	1020.52	0.0005	40.21	0.42	DTDILAAFR
16							187	1	511.269	1020.52	2	1020.52	0.0005	43.15	0.21	DTDILAAFR
16							188	1	511.269	1020.52	2	1020.52	0.0005	45.2	0.13	DTDILAAFR
16							189	2	511.28	1020.54	2	1020.52	0.0206	36.99	0.88	DTDILAAFR
16							231	2	396.563	1186.67	3	1186.66	0.0117	29.74	4.5	DNGLLLHIHR
16							254	5	643.318	1284.62	2	1284.68	-0.0574	16.44	76	DLAREGNEIIR
16							286	1	726.289	1450.56	2	1450.61	-0.0506	59.4	0.0046	DDENVNSQPFMR
16							290	1	489.228	1464.66	3	1464.75	-0.0867	67.43	0.00076	TFQGPPHGIQVER
16							291	3	489.247	1464.72	3	1464.75	-0.0275	32.65	2.3	TFQGPPHGIQVER
16							292	1	489.257	1464.75	3	1464.75	0.0021	32.19	2.6	TFQGPPHGIQVER
16							293	4	489.257	1464.75	3	1464.75	0.0021	29.17	5.1	TFQGPPHGIQVER
16							294	4	489.257	1464.75	3	1464.75	0.0021	20.75	36	TFQGPPHGIQVER
16							295	1	489.257	1464.75	3	1464.75	0.0021	17.08	83	TFQGPPHGIQVER
16							296	2	489.257	1464.75	3	1464.75	0.0021	15	130	TFQGPPHGIQVER
16							297	3	489.257	1464.75	3	1464.75	0.0021	24.94	14	TFQGPPHGIQVER
16							298	1	489.257	1464.75	3	1464.75	0.0021	13.91	170	TFQGPPHGIQVER
16							299	3	489.257	1464.75	3	1464.75	0.0021	16.81	88	TFQGPPHGIQVER
16							301	1	734.303	1466.59	2	1466.61	-0.0171	62.28	0.0023	DDENVNSQPFMR	Oxidation (M)
16							323	1	376.47	1501.85	4	1501.84	0.0074	23.93	17	YGRPLLGCTIKPK	Carbamidomethyl (C)
16							338	1	773.831	1545.65	2	1545.73	-0.0821	70.99	0.00025	WSPELAAACEVWK	Carbamidomethyl (C)
16							339	1	773.868	1545.72	2	1545.73	-0.0077	37.1	0.62	WSPELAAACEVWK	Carbamidomethyl (C)
16							340	1	773.868	1545.72	2	1545.73	-0.0077	75.41	9.2e-05	WSPELAAACEVWK	Carbamidomethyl (C)
16							341	1	773.868	1545.72	2	1545.73	-0.0077	49.78	0.034	WSPELAAACEVWK	Carbamidomethyl (C)
16							342	1	773.868	1545.72	2	1545.73	-0.0077	56.8	0.0067	WSPELAAACEVWK	Carbamidomethyl (C)
16							363	1	598.923	1793.75	3	1793.81	-0.0589	88.56	4e-06	GHYLNATAGTCEEMIK	Carbamidomethyl (C)
16							366	1	604.261	1809.76	3	1809.8	-0.0404	53.44	0.013	GHYLNATAGTCEEMIK	Carbamidomethyl (C); Oxidation (M)
16							372	1	650.964	1949.87	3	1949.91	-0.0382	91.43	2e-06	GHYLNATAGTCEEMIKR	Carbamidomethyl (C)
16							373	1	656.3	1965.88	3	1965.9	-0.0255	54.99	0.0086	GHYLNATAGTCEEMIKR	Carbamidomethyl (C); Oxidation (M)
16							382	3	723.996	2168.96	3	2168.98	-0.0147	62.93	0.0017	GGLDFTKDDENVNSQPFMR
16							383	3	723.996	2168.96	3	2168.98	-0.0147	51.04	0.026	GGLDFTKDDENVNSQPFMR
16							384	3	723.996	2168.96	3	2168.98	-0.0147	47.5	0.058	GGLDFTKDDENVNSQPFMR
16							386	1	729.321	2184.94	3	2184.97	-0.0332	28.73	4.3	GGLDFTKDDENVNSQPFMR	Oxidation (M)
17	C4NWH8	Ribulose bisphosphate carboxylase large chain (Fragment) OS=Eomecon chionantha GN=rbcL PE=3 SV=1	861	51497	39	32.5	28	1	369.194	736.373	2	736.376	-0.0022	56.81	0.0096	GGLDFTK
17							62	1	394.24	786.466	2	786.464	0.0019	31.29	3.2	IPPAYVK
17							128	2	440.73	879.445	2	879.446	-0.0015	46.94	0.074	NHGIHFR
17							150	1	455.722	909.43	2	909.438	-0.0078	33.44	1.9	AVYECLR	Carbamidomethyl (C)
17							151	1	456.722	911.43	2	911.465	-0.0344	41.02	0.31	AMHAVIDR
17							158	1	464.734	927.454	2	927.46	-0.0055	53.53	0.019	AMHAVIDR	Oxidation (M)
17							167	1	473.747	945.48	2	945.477	0.0033	63.35	0.002	AQAETGEIK
17							183	1	511.259	1020.5	2	1020.52	-0.0197	65.02	0.0014	DTDILAAFR
17							184	1	511.259	1020.5	2	1020.52	-0.0197	36.66	0.95	DTDILAAFR
17							185	1	511.269	1020.52	2	1020.52	0.0005	38.93	0.56	DTDILAAFR
17							186	1	511.269	1020.52	2	1020.52	0.0005	40.21	0.42	DTDILAAFR
17							187	1	511.269	1020.52	2	1020.52	0.0005	43.15	0.21	DTDILAAFR
17							188	1	511.269	1020.52	2	1020.52	0.0005	45.2	0.13	DTDILAAFR
17							189	2	511.28	1020.54	2	1020.52	0.0206	36.99	0.88	DTDILAAFR
17							190	1	512.218	1022.42	2	1022.47	-0.0458	40.74	0.27	DDFVEKDR
17							231	2	396.563	1186.67	3	1186.66	0.0117	29.74	4.5	DNGLLLHIHR
17							254	5	643.318	1284.62	2	1284.68	-0.0574	16.44	76	DLAREGNEIIR
17							286	1	726.289	1450.56	2	1450.61	-0.0506	59.4	0.0046	DDENVNSQPFMR
17							290	1	489.228	1464.66	3	1464.75	-0.0867	67.43	0.00076	TFQGPPHGIQVER
17							291	3	489.247	1464.72	3	1464.75	-0.0275	32.65	2.3	TFQGPPHGIQVER
17							292	1	489.257	1464.75	3	1464.75	0.0021	32.19	2.6	TFQGPPHGIQVER
17							293	4	489.257	1464.75	3	1464.75	0.0021	29.17	5.1	TFQGPPHGIQVER
17							294	4	489.257	1464.75	3	1464.75	0.0021	20.75	36	TFQGPPHGIQVER
17							295	1	489.257	1464.75	3	1464.75	0.0021	17.08	83	TFQGPPHGIQVER
17							296	2	489.257	1464.75	3	1464.75	0.0021	15	130	TFQGPPHGIQVER
17							297	3	489.257	1464.75	3	1464.75	0.0021	24.94	14	TFQGPPHGIQVER
17							298	1	489.257	1464.75	3	1464.75	0.0021	13.91	170	TFQGPPHGIQVER
17							299	3	489.257	1464.75	3	1464.75	0.0021	16.81	88	TFQGPPHGIQVER
17							301	1	734.303	1466.59	2	1466.61	-0.0171	62.28	0.0023	DDENVNSQPFMR	Oxidation (M)
17							323	1	376.47	1501.85	4	1501.84	0.0074	23.93	17	YGRPLLGCTIKPK	Carbamidomethyl (C)
17							343	1	775.866	1549.72	2	1549.72	-0.0054	27.87	4.5	WSTELAAACEVWK	Carbamidomethyl (C)
17							363	1	598.923	1793.75	3	1793.81	-0.0589	88.56	4e-06	GHYLNATAGTCEEMIK	Carbamidomethyl (C)
17							366	1	604.261	1809.76	3	1809.8	-0.0404	53.44	0.013	GHYLNATAGTCEEMIK	Carbamidomethyl (C); Oxidation (M)
17							372	1	650.964	1949.87	3	1949.91	-0.0382	91.43	2e-06	GHYLNATAGTCEEMIKR	Carbamidomethyl (C)
17							373	1	656.3	1965.88	3	1965.9	-0.0255	54.99	0.0086	GHYLNATAGTCEEMIKR	Carbamidomethyl (C); Oxidation (M)
17							382	3	723.996	2168.96	3	2168.98	-0.0147	62.93	0.0017	GGLDFTKDDENVNSQPFMR
17							383	3	723.996	2168.96	3	2168.98	-0.0147	51.04	0.026	GGLDFTKDDENVNSQPFMR
17							384	3	723.996	2168.96	3	2168.98	-0.0147	47.5	0.058	GGLDFTKDDENVNSQPFMR
17							386	1	729.321	2184.94	3	2184.97	-0.0332	28.73	4.3	GGLDFTKDDENVNSQPFMR	Oxidation (M)
18	Q36650	Ribulose bisphosphate carboxylase large chain (Fragment) OS=Prostanthera rotundifolia GN=rbcL PE=3 SV=3	842	48434	35	27.1	28	1	369.194	736.373	2	736.376	-0.0022	56.81	0.0096	GGLDFTK
18							150	1	455.722	909.43	2	909.438	-0.0078	33.44	1.9	AVYECLR	Carbamidomethyl (C)
18							151	1	456.722	911.43	2	911.465	-0.0344	41.02	0.31	AMHAVIDR
18							158	1	464.734	927.454	2	927.46	-0.0055	53.53	0.019	AMHAVIDR	Oxidation (M)
18							167	1	473.747	945.48	2	945.477	0.0033	63.35	0.002	AQAETGEIK
18							231	2	396.563	1186.67	3	1186.66	0.0117	29.74	4.5	DNGLLLHIHR
18							249	3	631.317	1260.62	2	1260.62	-0.0024	39.11	0.56	FLFCAEAIYK	Carbamidomethyl (C)
18							286	1	726.289	1450.56	2	1450.61	-0.0506	59.4	0.0046	DDENVNSQPFMR
18							290	1	489.228	1464.66	3	1464.75	-0.0867	67.43	0.00076	TFQGPPHGIQVER
18							291	3	489.247	1464.72	3	1464.75	-0.0275	32.65	2.3	TFQGPPHGIQVER
18							292	1	489.257	1464.75	3	1464.75	0.0021	32.19	2.6	TFQGPPHGIQVER
18							293	4	489.257	1464.75	3	1464.75	0.0021	29.17	5.1	TFQGPPHGIQVER
18							294	4	489.257	1464.75	3	1464.75	0.0021	20.75	36	TFQGPPHGIQVER
18							295	1	489.257	1464.75	3	1464.75	0.0021	17.08	83	TFQGPPHGIQVER
18							296	2	489.257	1464.75	3	1464.75	0.0021	15	130	TFQGPPHGIQVER
18							297	3	489.257	1464.75	3	1464.75	0.0021	24.94	14	TFQGPPHGIQVER
18							298	1	489.257	1464.75	3	1464.75	0.0021	13.91	170	TFQGPPHGIQVER
18							299	3	489.257	1464.75	3	1464.75	0.0021	16.81	88	TFQGPPHGIQVER
18							301	1	734.303	1466.59	2	1466.61	-0.0171	62.28	0.0023	DDENVNSQPFMR	Oxidation (M)
18							323	1	376.47	1501.85	4	1501.84	0.0074	23.93	17	YGRPLLGCTIKPK	Carbamidomethyl (C)
18							338	1	773.831	1545.65	2	1545.73	-0.0821	70.99	0.00025	WSPELAAACEVWK	Carbamidomethyl (C)
18							339	1	773.868	1545.72	2	1545.73	-0.0077	37.1	0.62	WSPELAAACEVWK	Carbamidomethyl (C)
18							340	1	773.868	1545.72	2	1545.73	-0.0077	75.41	9.2e-05	WSPELAAACEVWK	Carbamidomethyl (C)
18							341	1	773.868	1545.72	2	1545.73	-0.0077	49.78	0.034	WSPELAAACEVWK	Carbamidomethyl (C)
18							342	1	773.868	1545.72	2	1545.73	-0.0077	56.8	0.0067	WSPELAAACEVWK	Carbamidomethyl (C)
18							363	1	598.923	1793.75	3	1793.81	-0.0589	88.56	4e-06	GHYLNATAGTCEEMIK	Carbamidomethyl (C)
18							366	1	604.261	1809.76	3	1809.8	-0.0404	53.44	0.013	GHYLNATAGTCEEMIK	Carbamidomethyl (C); Oxidation (M)
18							372	1	650.964	1949.87	3	1949.91	-0.0382	91.43	2e-06	GHYLNATAGTCEEMIKR	Carbamidomethyl (C)
18							373	1	656.3	1965.88	3	1965.9	-0.0255	54.99	0.0086	GHYLNATAGTCEEMIKR	Carbamidomethyl (C); Oxidation (M)
18							379	1	531.3	2121.17	4	2120.98	0.1912	34.91	0.66	GGLDFTKDDENVNSQPVMR
18							380	5	718.319	2151.94	3	2151.95	-0.0138	35.2	0.61	GGLDFTKDDENVNSQPNMR	Oxidation (M)
18							382	1	723.996	2168.96	3	2168.95	0.0183	64.6	0.0011	GGLDFTKDDENVNSQPMMR	Oxidation (M)
18							383	1	723.996	2168.96	3	2168.95	0.0183	52.85	0.017	GGLDFTKDDENVNSQPMMR	Oxidation (M)
18							384	1	723.996	2168.96	3	2168.95	0.0183	51.86	0.021	GGLDFTKDDENVNSQPMMR	Oxidation (M)
18							386	1	729.321	2184.94	3	2184.97	-0.0332	28.73	4.3	GGLDFTKDDENVNSQPFMR	Oxidation (M)
19	Q9TKG9	Ribulose bisphosphate carboxylase large chain (Fragment) OS=Rhytidophyllum tomentosum PE=3 SV=1	838	52258	36	30.8	28	1	369.194	736.373	2	736.376	-0.0022	56.81	0.0096	GGLDFTK
19							62	1	394.24	786.466	2	786.464	0.0019	31.29	3.2	IPPAYVK
19							128	2	440.73	879.445	2	879.446	-0.0015	46.94	0.074	NHGIHFR
19							150	1	455.722	909.43	2	909.438	-0.0078	33.44	1.9	AVYECLR	Carbamidomethyl (C)
19							151	1	456.722	911.43	2	911.465	-0.0344	41.02	0.31	AMHAVIDR
19							158	1	464.734	927.454	2	927.46	-0.0055	53.53	0.019	AMHAVIDR	Oxidation (M)
19							167	1	473.747	945.48	2	945.477	0.0033	63.35	0.002	AQAETGEIK
19							183	1	511.259	1020.5	2	1020.52	-0.0197	65.02	0.0014	DTDILAAFR
19							184	1	511.259	1020.5	2	1020.52	-0.0197	36.66	0.95	DTDILAAFR
19							185	1	511.269	1020.52	2	1020.52	0.0005	38.93	0.56	DTDILAAFR
19							186	1	511.269	1020.52	2	1020.52	0.0005	40.21	0.42	DTDILAAFR
19							187	1	511.269	1020.52	2	1020.52	0.0005	43.15	0.21	DTDILAAFR
19							188	1	511.269	1020.52	2	1020.52	0.0005	45.2	0.13	DTDILAAFR
19							189	2	511.28	1020.54	2	1020.52	0.0206	36.99	0.88	DTDILAAFR
19							231	2	396.563	1186.67	3	1186.66	0.0117	29.74	4.5	DNGLLLHIHR
19							250	1	631.361	1260.71	2	1260.71	0.0007	61.68	0.0031	DITLGFVDLLR
19							290	1	489.228	1464.66	3	1464.75	-0.0867	67.43	0.00076	TFQGPPHGIQVER
19							291	3	489.247	1464.72	3	1464.75	-0.0275	32.65	2.3	TFQGPPHGIQVER
19							292	1	489.257	1464.75	3	1464.75	0.0021	32.19	2.6	TFQGPPHGIQVER
19							293	4	489.257	1464.75	3	1464.75	0.0021	29.17	5.1	TFQGPPHGIQVER
19							294	4	489.257	1464.75	3	1464.75	0.0021	20.75	36	TFQGPPHGIQVER
19							295	1	489.257	1464.75	3	1464.75	0.0021	17.08	83	TFQGPPHGIQVER
19							296	2	489.257	1464.75	3	1464.75	0.0021	15	130	TFQGPPHGIQVER
19							297	3	489.257	1464.75	3	1464.75	0.0021	24.94	14	TFQGPPHGIQVER
19							298	1	489.257	1464.75	3	1464.75	0.0021	13.91	170	TFQGPPHGIQVER
19							299	3	489.257	1464.75	3	1464.75	0.0021	16.81	88	TFQGPPHGIQVER
19							316	3	375.173	1496.66	4	1496.69	-0.0224	32.41	1.8	MCGGDHIHSGTVVGK
19							323	1	376.47	1501.85	4	1501.84	0.0074	23.93	17	YGRPLLGCTIKPK	Carbamidomethyl (C)
19							325	2	381.932	1523.7	4	1523.72	-0.0147	19.76	28	MNGGDHIHSGTVVGK	Oxidation (M)
19							332	7	385.444	1537.75	4	1537.77	-0.0203	13.96	110	MKGGDHIHSGTVVGK	Oxidation (M)
19							333	1	385.444	1537.75	4	1537.77	-0.0203	28.88	3.5	MKGGDHIHSGTVVGK	Oxidation (M)
19							363	1	598.923	1793.75	3	1793.81	-0.0589	88.56	4e-06	GHYLNATAGTCEEMIK	Carbamidomethyl (C)
19							366	1	604.261	1809.76	3	1809.8	-0.0404	53.44	0.013	GHYLNATAGTCEEMIK	Carbamidomethyl (C); Oxidation (M)
19							372	1	650.964	1949.87	3	1949.91	-0.0382	91.43	2e-06	GHYLNATAGTCEEMIKR	Carbamidomethyl (C)
19							373	1	656.3	1965.88	3	1965.9	-0.0255	54.99	0.0086	GHYLNATAGTCEEMIKR	Carbamidomethyl (C); Oxidation (M)
19							387	2	733.325	2196.95	3	2197.02	-0.069	48.8	0.026	GGLDFTKDDENVNSRPFMR
20	Q37269	Ribulose bisphosphate carboxylase large chain (Fragment) OS=Pandanus veitchii GN=rbcL PE=3 SV=1	830	51655	40	25.3	28	1	369.194	736.373	2	736.376	-0.0022	56.81	0.0096	GGLDFTK
20							150	1	455.722	909.43	2	909.438	-0.0078	33.44	1.9	AVYECLR	Carbamidomethyl (C)
20							151	1	456.722	911.43	2	911.465	-0.0344	41.02	0.31	AMHAVIDR
20							158	1	464.734	927.454	2	927.46	-0.0055	53.53	0.019	AMHAVIDR	Oxidation (M)
20							167	1	473.747	945.48	2	945.477	0.0033	63.35	0.002	AQAETGEIK
20							183	1	511.259	1020.5	2	1020.52	-0.0197	65.02	0.0014	DTDILAAFR
20							184	1	511.259	1020.5	2	1020.52	-0.0197	36.66	0.95	DTDILAAFR
20							185	1	511.269	1020.52	2	1020.52	0.0005	38.93	0.56	DTDILAAFR
20							186	1	511.269	1020.52	2	1020.52	0.0005	40.21	0.42	DTDILAAFR
20							187	1	511.269	1020.52	2	1020.52	0.0005	43.15	0.21	DTDILAAFR
20							188	1	511.269	1020.52	2	1020.52	0.0005	45.2	0.13	DTDILAAFR
20							189	2	511.28	1020.54	2	1020.52	0.0206	36.99	0.88	DTDILAAFR
20							206	1	545.295	1088.58	2	1088.57	0.0032	57.5	0.0059	GPPHGIQVER
20							231	2	396.563	1186.67	3	1186.66	0.0117	29.74	4.5	DNGLLLHIHR
20							286	1	726.289	1450.56	2	1450.61	-0.0506	59.4	0.0046	DDENVNSQPFMR
20							290	1	489.228	1464.66	3	1464.78	-0.1231	67.43	0.00076	TFKGPPHGIQVER
20							291	1	489.247	1464.72	3	1464.78	-0.0639	39.19	0.51	TFKGPPHGIQVER
20							292	1	489.257	1464.75	3	1464.78	-0.0343	32.19	2.6	TFKGPPHGIQVER
20							293	1	489.257	1464.75	3	1464.78	-0.0343	34.69	1.4	TFKGPPHGIQVER
20							294	2	489.257	1464.75	3	1464.78	-0.0343	22.51	24	TFKGPPHGIQVER
20							295	1	489.257	1464.75	3	1464.78	-0.0343	17.08	83	TFKGPPHGIQVER
20							296	2	489.257	1464.75	3	1464.78	-0.0343	15	130	TFKGPPHGIQVER
20							297	1	489.257	1464.75	3	1464.78	-0.0343	29.16	5.1	TFKGPPHGIQVER
20							298	1	489.257	1464.75	3	1464.78	-0.0343	13.91	170	TFKGPPHGIQVER
20							299	1	489.257	1464.75	3	1464.78	-0.0343	18.82	56	TFKGPPHGIQVER
20							301	1	734.303	1466.59	2	1466.61	-0.0171	62.28	0.0023	DDENVNSQPFMR	Oxidation (M)
20							323	1	376.47	1501.85	4	1501.84	0.0074	23.93	17	YGRPLLGCTIKPK	Carbamidomethyl (C)
20							338	1	773.831	1545.65	2	1545.73	-0.0821	70.99	0.00025	WSPELAAACEVWK	Carbamidomethyl (C)
20							339	1	773.868	1545.72	2	1545.73	-0.0077	37.1	0.62	WSPELAAACEVWK	Carbamidomethyl (C)
20							340	1	773.868	1545.72	2	1545.73	-0.0077	75.41	9.2e-05	WSPELAAACEVWK	Carbamidomethyl (C)
20							341	1	773.868	1545.72	2	1545.73	-0.0077	49.78	0.034	WSPELAAACEVWK	Carbamidomethyl (C)
20							342	1	773.868	1545.72	2	1545.73	-0.0077	56.8	0.0067	WSPELAAACEVWK	Carbamidomethyl (C)
20							363	1	598.923	1793.75	3	1793.81	-0.0589	88.56	4e-06	GHYLNATAGTCEEMIK	Carbamidomethyl (C)
20							366	1	604.261	1809.76	3	1809.8	-0.0404	53.44	0.013	GHYLNATAGTCEEMIK	Carbamidomethyl (C); Oxidation (M)
20							372	1	650.964	1949.87	3	1949.91	-0.0382	91.43	2e-06	GHYLNATAGTCEEMIKR	Carbamidomethyl (C)
20							373	1	656.3	1965.88	3	1965.9	-0.0255	54.99	0.0086	GHYLNATAGTCEEMIKR	Carbamidomethyl (C); Oxidation (M)
20							382	3	723.996	2168.96	3	2168.98	-0.0147	62.93	0.0017	GGLDFTKDDENVNSQPFMR
20							383	3	723.996	2168.96	3	2168.98	-0.0147	51.04	0.026	GGLDFTKDDENVNSQPFMR
20							384	3	723.996	2168.96	3	2168.98	-0.0147	47.5	0.058	GGLDFTKDDENVNSQPFMR
20							386	1	729.321	2184.94	3	2184.97	-0.0332	28.73	4.3	GGLDFTKDDENVNSQPFMR	Oxidation (M)
21	P93976	Ribulose bisphosphate carboxylase large chain (Fragment) OS=Didymosalpinx norae GN=rbcL PE=3 SV=1	822	52529	45	30.4	28	1	369.194	736.373	2	736.376	-0.0022	56.81	0.0096	GGLDFTK
21							62	1	394.24	786.466	2	786.464	0.0019	31.29	3.2	IPPAYVK
21							129	1	445.235	888.456	2	888.474	-0.0184	21.94	26	VALEACVK	Carbamidomethyl (C)
21							130	1	445.244	888.474	2	888.474	0.0004	32.92	2	VALEACVK	Carbamidomethyl (C)
21							131	2	445.244	888.474	2	888.474	0.0004	23.93	16	VALEACVK	Carbamidomethyl (C)
21							132	2	445.244	888.474	2	888.474	0.0004	12.89	210	VALEACVK	Carbamidomethyl (C)
21							133	2	445.244	888.474	2	888.474	0.0004	12.27	240	VALEACVK	Carbamidomethyl (C)
21							150	1	455.722	909.43	2	909.438	-0.0078	33.44	1.9	AVYECLR	Carbamidomethyl (C)
21							151	1	456.722	911.43	2	911.465	-0.0344	41.02	0.31	AMHAVIDR
21							158	1	464.734	927.454	2	927.46	-0.0055	53.53	0.019	AMHAVIDR	Oxidation (M)
21							167	1	473.747	945.48	2	945.477	0.0033	63.35	0.002	AQAETGEIK
21							183	1	511.259	1020.5	2	1020.52	-0.0197	65.02	0.0014	DTDILAAFR
21							184	1	511.259	1020.5	2	1020.52	-0.0197	36.66	0.95	DTDILAAFR
21							185	1	511.269	1020.52	2	1020.52	0.0005	38.93	0.56	DTDILAAFR
21							186	1	511.269	1020.52	2	1020.52	0.0005	40.21	0.42	DTDILAAFR
21							187	1	511.269	1020.52	2	1020.52	0.0005	43.15	0.21	DTDILAAFR
21							188	1	511.269	1020.52	2	1020.52	0.0005	45.2	0.13	DTDILAAFR
21							189	2	511.28	1020.54	2	1020.52	0.0206	36.99	0.88	DTDILAAFR
21							227	1	390.891	1169.65	3	1169.67	-0.0145	47.58	0.063	DPGLLLHIHR
21							228	1	390.891	1169.65	3	1169.67	-0.0145	29.86	3.7	DPGLLLHIHR
21							250	1	631.361	1260.71	2	1260.71	0.0007	61.68	0.0031	DITLGFVDLLR
21							286	1	726.289	1450.56	2	1450.61	-0.0506	59.4	0.0046	DDENVNSQPFMR
21							290	1	489.228	1464.66	3	1464.75	-0.0867	67.43	0.00076	TFQGPPHGIQVER
21							291	3	489.247	1464.72	3	1464.75	-0.0275	32.65	2.3	TFQGPPHGIQVER
21							292	1	489.257	1464.75	3	1464.75	0.0021	32.19	2.6	TFQGPPHGIQVER
21							293	4	489.257	1464.75	3	1464.75	0.0021	29.17	5.1	TFQGPPHGIQVER
21							294	4	489.257	1464.75	3	1464.75	0.0021	20.75	36	TFQGPPHGIQVER
21							295	1	489.257	1464.75	3	1464.75	0.0021	17.08	83	TFQGPPHGIQVER
21							296	2	489.257	1464.75	3	1464.75	0.0021	15	130	TFQGPPHGIQVER
21							297	3	489.257	1464.75	3	1464.75	0.0021	24.94	14	TFQGPPHGIQVER
21							298	1	489.257	1464.75	3	1464.75	0.0021	13.91	170	TFQGPPHGIQVER
21							299	3	489.257	1464.75	3	1464.75	0.0021	16.81	88	TFQGPPHGIQVER
21							301	1	734.303	1466.59	2	1466.61	-0.0171	62.28	0.0023	DDENVNSQPFMR	Oxidation (M)
21							323	1	376.47	1501.85	4	1501.84	0.0074	23.93	17	YGRPLLGCTIKPK	Carbamidomethyl (C)
21							338	1	773.831	1545.65	2	1545.73	-0.0821	70.99	0.00025	WSPELAAACEVWK	Carbamidomethyl (C)
21							339	1	773.868	1545.72	2	1545.73	-0.0077	37.1	0.62	WSPELAAACEVWK	Carbamidomethyl (C)
21							340	1	773.868	1545.72	2	1545.73	-0.0077	75.41	9.2e-05	WSPELAAACEVWK	Carbamidomethyl (C)
21							341	1	773.868	1545.72	2	1545.73	-0.0077	49.78	0.034	WSPELAAACEVWK	Carbamidomethyl (C)
21							342	1	773.868	1545.72	2	1545.73	-0.0077	56.8	0.0067	WSPELAAACEVWK	Carbamidomethyl (C)
21							372	1	650.964	1949.87	3	1949.91	-0.0382	91.43	2e-06	GHYLNATAGTCEEMIKR	Carbamidomethyl (C)
21							373	1	656.3	1965.88	3	1965.9	-0.0255	54.99	0.0086	GHYLNATAGTCEEMIKR	Carbamidomethyl (C); Oxidation (M)
21							382	3	723.996	2168.96	3	2168.98	-0.0147	62.93	0.0017	GGLDFTKDDENVNSQPFMR
21							383	3	723.996	2168.96	3	2168.98	-0.0147	51.04	0.026	GGLDFTKDDENVNSQPFMR
21							384	3	723.996	2168.96	3	2168.98	-0.0147	47.5	0.058	GGLDFTKDDENVNSQPFMR
21							386	1	729.321	2184.94	3	2184.97	-0.0332	28.73	4.3	GGLDFTKDDENVNSQPFMR	Oxidation (M)
22	Q7GH77	Ribulose bisphosphate carboxylase large chain (Fragment) OS=Litsea japonica GN=rbcL PE=3 SV=1	805	50380	35	30.9	28	1	369.194	736.373	2	736.376	-0.0022	56.81	0.0096	GGLDFTK
22							150	1	455.722	909.43	2	909.438	-0.0078	33.44	1.9	AVYECLR	Carbamidomethyl (C)
22							151	1	456.722	911.43	2	911.465	-0.0344	41.02	0.31	AMHAVIDR
22							157	1	463.745	925.475	2	925.473	0.0018	18.83	37	GNAPGAVANR
22							158	1	464.734	927.454	2	927.46	-0.0055	53.53	0.019	AMHAVIDR	Oxidation (M)
22							167	1	473.747	945.48	2	945.477	0.0033	63.35	0.002	AQAETGEIK
22							231	2	396.563	1186.67	3	1186.66	0.0117	29.74	4.5	DNGLLLHIHR
22							250	1	631.361	1260.71	2	1260.71	0.0007	61.68	0.0031	DITLGFVDLLR
22							254	5	643.318	1284.62	2	1284.68	-0.0574	16.44	76	DLAREGNEIIR
22							286	1	726.289	1450.56	2	1450.61	-0.0506	59.4	0.0046	DDENVNSQPFMR
22							290	1	489.228	1464.66	3	1464.75	-0.0867	67.43	0.00076	TFQGPPHGIQVER
22							291	3	489.247	1464.72	3	1464.75	-0.0275	32.65	2.3	TFQGPPHGIQVER
22							292	1	489.257	1464.75	3	1464.75	0.0021	32.19	2.6	TFQGPPHGIQVER
22							293	4	489.257	1464.75	3	1464.75	0.0021	29.17	5.1	TFQGPPHGIQVER
22							294	4	489.257	1464.75	3	1464.75	0.0021	20.75	36	TFQGPPHGIQVER
22							295	1	489.257	1464.75	3	1464.75	0.0021	17.08	83	TFQGPPHGIQVER
22							296	2	489.257	1464.75	3	1464.75	0.0021	15	130	TFQGPPHGIQVER
22							297	3	489.257	1464.75	3	1464.75	0.0021	24.94	14	TFQGPPHGIQVER
22							298	1	489.257	1464.75	3	1464.75	0.0021	13.91	170	TFQGPPHGIQVER
22							299	3	489.257	1464.75	3	1464.75	0.0021	16.81	88	TFQGPPHGIQVER
22							301	1	734.303	1466.59	2	1466.61	-0.0171	62.28	0.0023	DDENVNSQPFMR	Oxidation (M)
22							323	1	376.47	1501.85	4	1501.84	0.0074	23.93	17	YGRPLLGCTIKPK	Carbamidomethyl (C)
22							338	1	773.831	1545.65	2	1545.73	-0.0821	70.99	0.00025	WSPELAAACEVWK	Carbamidomethyl (C)
22							339	1	773.868	1545.72	2	1545.73	-0.0077	37.1	0.62	WSPELAAACEVWK	Carbamidomethyl (C)
22							340	1	773.868	1545.72	2	1545.73	-0.0077	75.41	9.2e-05	WSPELAAACEVWK	Carbamidomethyl (C)
22							341	1	773.868	1545.72	2	1545.73	-0.0077	49.78	0.034	WSPELAAACEVWK	Carbamidomethyl (C)
22							342	1	773.868	1545.72	2	1545.73	-0.0077	56.8	0.0067	WSPELAAACEVWK	Carbamidomethyl (C)
22							363	1	598.923	1793.75	3	1793.81	-0.0589	88.56	4e-06	GHYLNATAGTCEEMIK	Carbamidomethyl (C)
22							366	1	604.261	1809.76	3	1809.8	-0.0404	53.44	0.013	GHYLNATAGTCEEMIK	Carbamidomethyl (C); Oxidation (M)
22							372	1	650.964	1949.87	3	1949.91	-0.0382	91.43	2e-06	GHYLNATAGTCEEMIKR	Carbamidomethyl (C)
22							373	1	656.3	1965.88	3	1965.9	-0.0255	54.99	0.0086	GHYLNATAGTCEEMIKR	Carbamidomethyl (C); Oxidation (M)
22							382	3	723.996	2168.96	3	2168.98	-0.0147	62.93	0.0017	GGLDFTKDDENVNSQPFMR
22							383	3	723.996	2168.96	3	2168.98	-0.0147	51.04	0.026	GGLDFTKDDENVNSQPFMR
22							384	3	723.996	2168.96	3	2168.98	-0.0147	47.5	0.058	GGLDFTKDDENVNSQPFMR
22							386	1	729.321	2184.94	3	2184.97	-0.0332	28.73	4.3	GGLDFTKDDENVNSQPFMR	Oxidation (M)
22	Q32525	Ribulose bisphosphate carboxylase large chain (Fragment) OS=Litsea japonica GN=rbcL PE=3 SV=1	805	51490	35	30.3	28	1	369.194	736.373	2	736.376	-0.0022	56.81	0.0096	GGLDFTK
22							150	1	455.722	909.43	2	909.438	-0.0078	33.44	1.9	AVYECLR	Carbamidomethyl (C)
22							151	1	456.722	911.43	2	911.465	-0.0344	41.02	0.31	AMHAVIDR
22							157	1	463.745	925.475	2	925.473	0.0018	18.83	37	GNAPGAVANR
22							158	1	464.734	927.454	2	927.46	-0.0055	53.53	0.019	AMHAVIDR	Oxidation (M)
22							167	1	473.747	945.48	2	945.477	0.0033	63.35	0.002	AQAETGEIK
22							231	2	396.563	1186.67	3	1186.66	0.0117	29.74	4.5	DNGLLLHIHR
22							250	1	631.361	1260.71	2	1260.71	0.0007	61.68	0.0031	DITLGFVDLLR
22							254	5	643.318	1284.62	2	1284.68	-0.0574	16.44	76	DLAREGNEIIR
22							286	1	726.289	1450.56	2	1450.61	-0.0506	59.4	0.0046	DDENVNSQPFMR
22							290	1	489.228	1464.66	3	1464.75	-0.0867	67.43	0.00076	TFQGPPHGIQVER
22							291	3	489.247	1464.72	3	1464.75	-0.0275	32.65	2.3	TFQGPPHGIQVER
22							292	1	489.257	1464.75	3	1464.75	0.0021	32.19	2.6	TFQGPPHGIQVER
22							293	4	489.257	1464.75	3	1464.75	0.0021	29.17	5.1	TFQGPPHGIQVER
22							294	4	489.257	1464.75	3	1464.75	0.0021	20.75	36	TFQGPPHGIQVER
22							295	1	489.257	1464.75	3	1464.75	0.0021	17.08	83	TFQGPPHGIQVER
22							296	2	489.257	1464.75	3	1464.75	0.0021	15	130	TFQGPPHGIQVER
22							297	3	489.257	1464.75	3	1464.75	0.0021	24.94	14	TFQGPPHGIQVER
22							298	1	489.257	1464.75	3	1464.75	0.0021	13.91	170	TFQGPPHGIQVER
22							299	3	489.257	1464.75	3	1464.75	0.0021	16.81	88	TFQGPPHGIQVER
22							301	1	734.303	1466.59	2	1466.61	-0.0171	62.28	0.0023	DDENVNSQPFMR	Oxidation (M)
22							323	1	376.47	1501.85	4	1501.84	0.0074	23.93	17	YGRPLLGCTIKPK	Carbamidomethyl (C)
22							338	1	773.831	1545.65	2	1545.73	-0.0821	70.99	0.00025	WSPELAAACEVWK	Carbamidomethyl (C)
22							339	1	773.868	1545.72	2	1545.73	-0.0077	37.1	0.62	WSPELAAACEVWK	Carbamidomethyl (C)
22							340	1	773.868	1545.72	2	1545.73	-0.0077	75.41	9.2e-05	WSPELAAACEVWK	Carbamidomethyl (C)
22							341	1	773.868	1545.72	2	1545.73	-0.0077	49.78	0.034	WSPELAAACEVWK	Carbamidomethyl (C)
22							342	1	773.868	1545.72	2	1545.73	-0.0077	56.8	0.0067	WSPELAAACEVWK	Carbamidomethyl (C)
22							363	1	598.923	1793.75	3	1793.81	-0.0589	88.56	4e-06	GHYLNATAGTCEEMIK	Carbamidomethyl (C)
22							366	1	604.261	1809.76	3	1809.8	-0.0404	53.44	0.013	GHYLNATAGTCEEMIK	Carbamidomethyl (C); Oxidation (M)
22							372	1	650.964	1949.87	3	1949.91	-0.0382	91.43	2e-06	GHYLNATAGTCEEMIKR	Carbamidomethyl (C)
22							373	1	656.3	1965.88	3	1965.9	-0.0255	54.99	0.0086	GHYLNATAGTCEEMIKR	Carbamidomethyl (C); Oxidation (M)
22							382	3	723.996	2168.96	3	2168.98	-0.0147	62.93	0.0017	GGLDFTKDDENVNSQPFMR
22							383	3	723.996	2168.96	3	2168.98	-0.0147	51.04	0.026	GGLDFTKDDENVNSQPFMR
22							384	3	723.996	2168.96	3	2168.98	-0.0147	47.5	0.058	GGLDFTKDDENVNSQPFMR
22							386	1	729.321	2184.94	3	2184.97	-0.0332	28.73	4.3	GGLDFTKDDENVNSQPFMR	Oxidation (M)
23	Q4QST6	Ribulose bisphosphate carboxylase large chain (Fragment) OS=Ammannia latifolia GN=rbcL PE=3 SV=1	780	51862	43	25.1	28	1	369.194	736.373	2	736.376	-0.0022	56.81	0.0096	GGLDFTK
23							129	1	445.235	888.456	2	888.474	-0.0184	21.94	26	VALEACVK	Carbamidomethyl (C)
23							130	1	445.244	888.474	2	888.474	0.0004	32.92	2	VALEACVK	Carbamidomethyl (C)
23							131	2	445.244	888.474	2	888.474	0.0004	23.93	16	VALEACVK	Carbamidomethyl (C)
23							132	2	445.244	888.474	2	888.474	0.0004	12.89	210	VALEACVK	Carbamidomethyl (C)
23							133	2	445.244	888.474	2	888.474	0.0004	12.27	240	VALEACVK	Carbamidomethyl (C)
23							151	1	456.722	911.43	2	911.465	-0.0344	41.02	0.31	AMHAVIDR
23							158	1	464.734	927.454	2	927.46	-0.0055	53.53	0.019	AMHAVIDR	Oxidation (M)
23							167	1	473.747	945.48	2	945.477	0.0033	63.35	0.002	AQAETGEIK
23							183	1	511.259	1020.5	2	1020.52	-0.0197	65.02	0.0014	DTDILAAFR
23							184	1	511.259	1020.5	2	1020.52	-0.0197	36.66	0.95	DTDILAAFR
23							185	1	511.269	1020.52	2	1020.52	0.0005	38.93	0.56	DTDILAAFR
23							186	1	511.269	1020.52	2	1020.52	0.0005	40.21	0.42	DTDILAAFR
23							187	1	511.269	1020.52	2	1020.52	0.0005	43.15	0.21	DTDILAAFR
23							188	1	511.269	1020.52	2	1020.52	0.0005	45.2	0.13	DTDILAAFR
23							189	2	511.28	1020.54	2	1020.52	0.0206	36.99	0.88	DTDILAAFR
23							231	2	396.563	1186.67	3	1186.66	0.0117	29.74	4.5	DNGLLLHIHR
23							252	1	426.577	1276.71	3	1276.7	0.0135	30.46	2.8	YGRPLLGCTIK	Carbamidomethyl (C)
23							286	1	726.289	1450.56	2	1450.61	-0.0506	59.4	0.0046	DDENVNSQPFMR
23							290	1	489.228	1464.66	3	1464.75	-0.0867	67.43	0.00076	TFQGPPHGIQVER
23							291	3	489.247	1464.72	3	1464.75	-0.0275	32.65	2.3	TFQGPPHGIQVER
23							292	1	489.257	1464.75	3	1464.75	0.0021	32.19	2.6	TFQGPPHGIQVER
23							293	4	489.257	1464.75	3	1464.75	0.0021	29.17	5.1	TFQGPPHGIQVER
23							294	4	489.257	1464.75	3	1464.75	0.0021	20.75	36	TFQGPPHGIQVER
23							295	1	489.257	1464.75	3	1464.75	0.0021	17.08	83	TFQGPPHGIQVER
23							296	2	489.257	1464.75	3	1464.75	0.0021	15	130	TFQGPPHGIQVER
23							297	3	489.257	1464.75	3	1464.75	0.0021	24.94	14	TFQGPPHGIQVER
23							298	1	489.257	1464.75	3	1464.75	0.0021	13.91	170	TFQGPPHGIQVER
23							299	3	489.257	1464.75	3	1464.75	0.0021	16.81	88	TFQGPPHGIQVER
23							301	1	734.303	1466.59	2	1466.61	-0.0171	62.28	0.0023	DDENVNSQPFMR	Oxidation (M)
23							338	1	773.831	1545.65	2	1545.73	-0.0821	70.99	0.00025	WSPELAAACEVWK	Carbamidomethyl (C)
23							339	1	773.868	1545.72	2	1545.73	-0.0077	37.1	0.62	WSPELAAACEVWK	Carbamidomethyl (C)
23							340	1	773.868	1545.72	2	1545.73	-0.0077	75.41	9.2e-05	WSPELAAACEVWK	Carbamidomethyl (C)
23							341	1	773.868	1545.72	2	1545.73	-0.0077	49.78	0.034	WSPELAAACEVWK	Carbamidomethyl (C)
23							342	1	773.868	1545.72	2	1545.73	-0.0077	56.8	0.0067	WSPELAAACEVWK	Carbamidomethyl (C)
23							363	1	598.923	1793.75	3	1793.81	-0.0589	88.56	4e-06	GHYLNATAGTCEEMIK	Carbamidomethyl (C)
23							366	1	604.261	1809.76	3	1809.8	-0.0404	53.44	0.013	GHYLNATAGTCEEMIK	Carbamidomethyl (C); Oxidation (M)
23							372	1	650.964	1949.87	3	1949.91	-0.0382	91.43	2e-06	GHYLNATAGTCEEMIKR	Carbamidomethyl (C)
23							373	1	656.3	1965.88	3	1965.9	-0.0255	54.99	0.0086	GHYLNATAGTCEEMIKR	Carbamidomethyl (C); Oxidation (M)
23							382	3	723.996	2168.96	3	2168.98	-0.0147	62.93	0.0017	GGLDFTKDDENVNSQPFMR
23							383	3	723.996	2168.96	3	2168.98	-0.0147	51.04	0.026	GGLDFTKDDENVNSQPFMR
23							384	3	723.996	2168.96	3	2168.98	-0.0147	47.5	0.058	GGLDFTKDDENVNSQPFMR
23							386	1	729.321	2184.94	3	2184.97	-0.0332	28.73	4.3	GGLDFTKDDENVNSQPFMR	Oxidation (M)
24	Q7YJQ2	Ribulose bisphosphate carboxylase large chain (Fragment) OS=Haworthia turgida var. turgida GN=rbcL PE=3 SV=1	753	49944	34	27.9	28	1	369.194	736.373	2	736.376	-0.0022	56.81	0.0096	GGLDFTK
24							150	1	455.722	909.43	2	909.438	-0.0078	33.44	1.9	AVYECLR	Carbamidomethyl (C)
24							151	1	456.722	911.43	2	911.465	-0.0344	41.02	0.31	AMHAVIDR
24							158	1	464.734	927.454	2	927.46	-0.0055	53.53	0.019	AMHAVIDR	Oxidation (M)
24							167	1	473.747	945.48	2	945.477	0.0033	63.35	0.002	AQAETGEIK
24							183	1	511.259	1020.5	2	1020.52	-0.0197	65.02	0.0014	DTDILAAFR
24							184	1	511.259	1020.5	2	1020.52	-0.0197	36.66	0.95	DTDILAAFR
24							185	1	511.269	1020.52	2	1020.52	0.0005	38.93	0.56	DTDILAAFR
24							186	1	511.269	1020.52	2	1020.52	0.0005	40.21	0.42	DTDILAAFR
24							187	1	511.269	1020.52	2	1020.52	0.0005	43.15	0.21	DTDILAAFR
24							188	1	511.269	1020.52	2	1020.52	0.0005	45.2	0.13	DTDILAAFR
24							189	2	511.28	1020.54	2	1020.52	0.0206	36.99	0.88	DTDILAAFR
24							231	2	396.563	1186.67	3	1186.66	0.0117	29.74	4.5	DNGLLLHIHR
24							249	3	631.317	1260.62	2	1260.62	-0.0024	39.11	0.56	FLFCAEAIYK	Carbamidomethyl (C)
24							254	5	643.318	1284.62	2	1284.68	-0.0574	16.44	76	DLAREGNEIIR
24							286	1	726.289	1450.56	2	1450.61	-0.0506	59.4	0.0046	DDENVNSQPFMR
24							290	1	489.228	1464.66	3	1464.75	-0.0867	67.43	0.00076	TFQGPPHGIQVER
24							291	3	489.247	1464.72	3	1464.75	-0.0275	32.65	2.3	TFQGPPHGIQVER
24							292	1	489.257	1464.75	3	1464.75	0.0021	32.19	2.6	TFQGPPHGIQVER
24							293	4	489.257	1464.75	3	1464.75	0.0021	29.17	5.1	TFQGPPHGIQVER
24							294	4	489.257	1464.75	3	1464.75	0.0021	20.75	36	TFQGPPHGIQVER
24							295	1	489.257	1464.75	3	1464.75	0.0021	17.08	83	TFQGPPHGIQVER
24							296	2	489.257	1464.75	3	1464.75	0.0021	15	130	TFQGPPHGIQVER
24							297	3	489.257	1464.75	3	1464.75	0.0021	24.94	14	TFQGPPHGIQVER
24							298	1	489.257	1464.75	3	1464.75	0.0021	13.91	170	TFQGPPHGIQVER
24							299	3	489.257	1464.75	3	1464.75	0.0021	16.81	88	TFQGPPHGIQVER
24							301	1	734.303	1466.59	2	1466.61	-0.0171	62.28	0.0023	DDENVNSQPFMR	Oxidation (M)
24							323	1	376.47	1501.85	4	1501.84	0.0074	23.93	17	YGRPLLGCTIKPK	Carbamidomethyl (C)
24							363	1	598.923	1793.75	3	1793.81	-0.0589	88.56	4e-06	GHYLNATAGTCEEMIK	Carbamidomethyl (C)
24							366	1	604.261	1809.76	3	1809.8	-0.0404	53.44	0.013	GHYLNATAGTCEEMIK	Carbamidomethyl (C); Oxidation (M)
24							372	1	650.964	1949.87	3	1949.91	-0.0382	91.43	2e-06	GHYLNATAGTCEEMIKR	Carbamidomethyl (C)
24							373	1	656.3	1965.88	3	1965.9	-0.0255	54.99	0.0086	GHYLNATAGTCEEMIKR	Carbamidomethyl (C); Oxidation (M)
24							380	1	718.319	2151.94	3	2151.99	-0.0542	65.12	0.00062	GGLDFTKDDENVPSQPFMR
24							381	1	723.648	2167.92	3	2167.98	-0.0633	69.07	0.00025	GGLDFTKDDENVPSQPFMR	Oxidation (M)
25	Q37276	Ribulose bisphosphate carboxylase large chain (Fragment) OS=Sparganium americanum GN=rbcL PE=3 SV=1	750	48819	36	26	28	1	369.194	736.373	2	736.376	-0.0022	56.81	0.0096	GGLDFTK
25							150	1	455.722	909.43	2	909.438	-0.0078	33.44	1.9	AVYECLR	Carbamidomethyl (C)
25							151	1	456.722	911.43	2	911.465	-0.0344	41.02	0.31	AMHAVIDR
25							158	1	464.734	927.454	2	927.46	-0.0055	53.53	0.019	AMHAVIDR	Oxidation (M)
25							167	1	473.747	945.48	2	945.477	0.0033	63.35	0.002	AQAETGEIK
25							183	1	511.259	1020.5	2	1020.52	-0.0197	65.02	0.0014	DTDILAAFR
25							184	1	511.259	1020.5	2	1020.52	-0.0197	36.66	0.95	DTDILAAFR
25							185	1	511.269	1020.52	2	1020.52	0.0005	38.93	0.56	DTDILAAFR
25							186	1	511.269	1020.52	2	1020.52	0.0005	40.21	0.42	DTDILAAFR
25							187	1	511.269	1020.52	2	1020.52	0.0005	43.15	0.21	DTDILAAFR
25							188	1	511.269	1020.52	2	1020.52	0.0005	45.2	0.13	DTDILAAFR
25							189	2	511.28	1020.54	2	1020.52	0.0206	36.99	0.88	DTDILAAFR
25							231	2	396.563	1186.67	3	1186.66	0.0117	29.74	4.5	DNGLLLHIHR
25							249	3	631.317	1260.62	2	1260.62	-0.0024	39.11	0.56	FLFCAEAIYK	Carbamidomethyl (C)
25							286	1	726.289	1450.56	2	1450.61	-0.0506	59.4	0.0046	DDENVNSQPFMR
25							290	1	489.228	1464.66	3	1464.75	-0.0867	67.43	0.00076	TFQGPPHGIQVER
25							291	3	489.247	1464.72	3	1464.75	-0.0275	32.65	2.3	TFQGPPHGIQVER
25							292	1	489.257	1464.75	3	1464.75	0.0021	32.19	2.6	TFQGPPHGIQVER
25							293	4	489.257	1464.75	3	1464.75	0.0021	29.17	5.1	TFQGPPHGIQVER
25							294	4	489.257	1464.75	3	1464.75	0.0021	20.75	36	TFQGPPHGIQVER
25							295	1	489.257	1464.75	3	1464.75	0.0021	17.08	83	TFQGPPHGIQVER
25							296	2	489.257	1464.75	3	1464.75	0.0021	15	130	TFQGPPHGIQVER
25							297	3	489.257	1464.75	3	1464.75	0.0021	24.94	14	TFQGPPHGIQVER
25							298	1	489.257	1464.75	3	1464.75	0.0021	13.91	170	TFQGPPHGIQVER
25							299	3	489.257	1464.75	3	1464.75	0.0021	16.81	88	TFQGPPHGIQVER
25							301	1	734.303	1466.59	2	1466.61	-0.0171	62.28	0.0023	DDENVNSQPFMR	Oxidation (M)
25							323	1	376.47	1501.85	4	1501.84	0.0074	23.93	17	YGRPLLGCTIKPK	Carbamidomethyl (C)
25							363	1	598.923	1793.75	3	1793.81	-0.0589	88.56	4e-06	GHYINATAGTCEEMIK	Carbamidomethyl (C)
25							366	1	604.261	1809.76	3	1809.8	-0.0404	53.44	0.013	GHYINATAGTCEEMIK	Carbamidomethyl (C); Oxidation (M)
25							372	1	650.964	1949.87	3	1949.91	-0.0382	91.43	2e-06	GHYINATAGTCEEMIKR	Carbamidomethyl (C)
25							373	1	656.3	1965.88	3	1965.9	-0.0255	54.99	0.0086	GHYINATAGTCEEMIKR	Carbamidomethyl (C); Oxidation (M)
25							374	1	492.735	1966.91	4	1966.86	0.0502	20.33	21	GHYNNATAGTCEEMIKR	Carbamidomethyl (C); Oxidation (M)
25							382	3	723.996	2168.96	3	2168.98	-0.0147	62.93	0.0017	GGLDFTKDDENVNSQPFMR
25							383	3	723.996	2168.96	3	2168.98	-0.0147	51.04	0.026	GGLDFTKDDENVNSQPFMR
25							384	3	723.996	2168.96	3	2168.98	-0.0147	47.5	0.058	GGLDFTKDDENVNSQPFMR
25							386	1	729.321	2184.94	3	2184.97	-0.0332	28.73	4.3	GGLDFTKDDENVNSQPFMR	Oxidation (M)
26	P28413	Ribulose bisphosphate carboxylase large chain (Fragment) OS=Eriodictyon californicum GN=rbcL PE=3 SV=1	746	51937	40	31.7	28	1	369.194	736.373	2	736.376	-0.0022	56.81	0.0096	GGLDFTK
26							62	1	394.24	786.466	2	786.464	0.0019	31.29	3.2	IPPAYVK
26							128	2	440.73	879.445	2	879.446	-0.0015	46.94	0.074	NHGIHFR
26							150	1	455.722	909.43	2	909.438	-0.0078	33.44	1.9	AVYECLR	Carbamidomethyl (C)
26							151	1	456.722	911.43	2	911.465	-0.0344	41.02	0.31	AMHAVIDR
26							158	1	464.734	927.454	2	927.46	-0.0055	53.53	0.019	AMHAVIDR	Oxidation (M)
26							183	1	511.259	1020.5	2	1020.52	-0.0197	65.02	0.0014	DTDILAAFR
26							184	1	511.259	1020.5	2	1020.52	-0.0197	36.66	0.95	DTDILAAFR
26							185	1	511.269	1020.52	2	1020.52	0.0005	38.93	0.56	DTDILAAFR
26							186	1	511.269	1020.52	2	1020.52	0.0005	40.21	0.42	DTDILAAFR
26							187	1	511.269	1020.52	2	1020.52	0.0005	43.15	0.21	DTDILAAFR
26							188	1	511.269	1020.52	2	1020.52	0.0005	45.2	0.13	DTDILAAFR
26							189	2	511.28	1020.54	2	1020.52	0.0206	36.99	0.88	DTDILAAFR
26							231	2	396.563	1186.67	3	1186.66	0.0117	29.74	4.5	DNGLLLHIHR
26							249	3	631.317	1260.62	2	1260.62	-0.0024	39.11	0.56	FLFCAEAIYK	Carbamidomethyl (C)
26							286	1	726.289	1450.56	2	1450.61	-0.0506	59.4	0.0046	DDENVNSQPFMR
26							290	1	489.228	1464.66	3	1464.75	-0.0867	67.43	0.00076	TFQGPPHGIQVER
26							291	3	489.247	1464.72	3	1464.75	-0.0275	32.65	2.3	TFQGPPHGIQVER
26							292	1	489.257	1464.75	3	1464.75	0.0021	32.19	2.6	TFQGPPHGIQVER
26							293	4	489.257	1464.75	3	1464.75	0.0021	29.17	5.1	TFQGPPHGIQVER
26							294	4	489.257	1464.75	3	1464.75	0.0021	20.75	36	TFQGPPHGIQVER
26							295	1	489.257	1464.75	3	1464.75	0.0021	17.08	83	TFQGPPHGIQVER
26							296	2	489.257	1464.75	3	1464.75	0.0021	15	130	TFQGPPHGIQVER
26							297	3	489.257	1464.75	3	1464.75	0.0021	24.94	14	TFQGPPHGIQVER
26							298	1	489.257	1464.75	3	1464.75	0.0021	13.91	170	TFQGPPHGIQVER
26							299	3	489.257	1464.75	3	1464.75	0.0021	16.81	88	TFQGPPHGIQVER
26							301	1	734.303	1466.59	2	1466.61	-0.0171	62.28	0.0023	DDENVNSQPFMR	Oxidation (M)
26							316	3	375.173	1496.66	4	1496.7	-0.0402	32.41	1.8	MSGGDHIHSGTVVGK	Oxidation (M)
26							323	1	376.47	1501.85	4	1501.84	0.0074	23.93	17	YGRPLLGCTIKPK	Carbamidomethyl (C)
26							338	1	773.831	1545.65	2	1545.73	-0.0821	70.99	0.00025	WSPELAAACEVWK	Carbamidomethyl (C)
26							339	1	773.868	1545.72	2	1545.73	-0.0077	37.1	0.62	WSPELAAACEVWK	Carbamidomethyl (C)
26							340	1	773.868	1545.72	2	1545.73	-0.0077	75.41	9.2e-05	WSPELAAACEVWK	Carbamidomethyl (C)
26							341	1	773.868	1545.72	2	1545.73	-0.0077	49.78	0.034	WSPELAAACEVWK	Carbamidomethyl (C)
26							342	1	773.868	1545.72	2	1545.73	-0.0077	56.8	0.0067	WSPELAAACEVWK	Carbamidomethyl (C)
26							361	1	592.936	1775.79	3	1775.81	-0.0288	51.59	0.017	GHYLNATAGNEEEMIK
26							375	1	496.484	1981.91	4	1981.93	-0.0229	16.36	52	GHYLNATAGNYEEMIKR	Oxidation (M)
26							382	3	723.996	2168.96	3	2168.98	-0.0147	62.93	0.0017	GGLDFTKDDENVNSQPFMR
26							383	3	723.996	2168.96	3	2168.98	-0.0147	51.04	0.026	GGLDFTKDDENVNSQPFMR
26							384	3	723.996	2168.96	3	2168.98	-0.0147	47.5	0.058	GGLDFTKDDENVNSQPFMR
26							386	1	729.321	2184.94	3	2184.97	-0.0332	28.73	4.3	GGLDFTKDDENVNSQPFMR	Oxidation (M)
27	Q9GEN2	Ribulose bisphosphate carboxylase large chain (Fragment) OS=Clavija domingensis GN=rbcL PE=3 SV=1	734	51753	38	25.9	28	1	369.194	736.373	2	736.376	-0.0022	56.81	0.0096	GGLDFTK
27							150	1	455.722	909.43	2	909.438	-0.0078	33.44	1.9	AVYECLR	Carbamidomethyl (C)
27							167	1	473.747	945.48	2	945.477	0.0033	63.35	0.002	AQAETGEIK
27							183	1	511.259	1020.5	2	1020.52	-0.0197	65.02	0.0014	DTDILAAFR
27							184	1	511.259	1020.5	2	1020.52	-0.0197	36.66	0.95	DTDILAAFR
27							185	1	511.269	1020.52	2	1020.52	0.0005	38.93	0.56	DTDILAAFR
27							186	1	511.269	1020.52	2	1020.52	0.0005	40.21	0.42	DTDILAAFR
27							187	1	511.269	1020.52	2	1020.52	0.0005	43.15	0.21	DTDILAAFR
27							188	1	511.269	1020.52	2	1020.52	0.0005	45.2	0.13	DTDILAAFR
27							189	2	511.28	1020.54	2	1020.52	0.0206	36.99	0.88	DTDILAAFR
27							226	1	585.812	1169.61	2	1169.62	-0.0057	16.08	89	FLICAEAIYK
27							254	5	643.318	1284.62	2	1284.68	-0.0574	16.44	76	DIAREGNEIIR
27							286	1	726.289	1450.56	2	1450.61	-0.0506	59.4	0.0046	DDENVNSQPFMR
27							290	1	489.228	1464.66	3	1464.75	-0.0867	67.43	0.00076	TFQGPPHGIQVER
27							291	3	489.247	1464.72	3	1464.75	-0.0275	32.65	2.3	TFQGPPHGIQVER
27							292	1	489.257	1464.75	3	1464.75	0.0021	32.19	2.6	TFQGPPHGIQVER
27							293	4	489.257	1464.75	3	1464.75	0.0021	29.17	5.1	TFQGPPHGIQVER
27							294	4	489.257	1464.75	3	1464.75	0.0021	20.75	36	TFQGPPHGIQVER
27							295	1	489.257	1464.75	3	1464.75	0.0021	17.08	83	TFQGPPHGIQVER
27							296	2	489.257	1464.75	3	1464.75	0.0021	15	130	TFQGPPHGIQVER
27							297	3	489.257	1464.75	3	1464.75	0.0021	24.94	14	TFQGPPHGIQVER
27							298	1	489.257	1464.75	3	1464.75	0.0021	13.91	170	TFQGPPHGIQVER
27							299	3	489.257	1464.75	3	1464.75	0.0021	16.81	88	TFQGPPHGIQVER
27							301	1	734.303	1466.59	2	1466.61	-0.0171	62.28	0.0023	DDENVNSQPFMR	Oxidation (M)
27							323	1	376.47	1501.85	4	1501.84	0.0074	23.93	17	YGRPLLGCTIKPK	Carbamidomethyl (C)
27							338	1	773.831	1545.65	2	1545.73	-0.0821	70.99	0.00025	WSPELAAACEVWK	Carbamidomethyl (C)
27							339	1	773.868	1545.72	2	1545.73	-0.0077	37.1	0.62	WSPELAAACEVWK	Carbamidomethyl (C)
27							340	1	773.868	1545.72	2	1545.73	-0.0077	75.41	9.2e-05	WSPELAAACEVWK	Carbamidomethyl (C)
27							341	1	773.868	1545.72	2	1545.73	-0.0077	49.78	0.034	WSPELAAACEVWK	Carbamidomethyl (C)
27							342	1	773.868	1545.72	2	1545.73	-0.0077	56.8	0.0067	WSPELAAACEVWK	Carbamidomethyl (C)
27							363	1	598.923	1793.75	3	1793.81	-0.0589	88.56	4e-06	GHYLNATAGTCEEMIK	Carbamidomethyl (C)
27							372	1	650.964	1949.87	3	1949.91	-0.0382	91.43	2e-06	GHYLNATAGTCEEMIKR	Carbamidomethyl (C)
27							373	1	656.3	1965.88	3	1965.9	-0.0255	54.99	0.0086	GHYLNATAGTCEEMIKR	Carbamidomethyl (C); Oxidation (M)
27							376	1	502.744	2006.95	4	2006.95	0.0028	19.56	24	GHYLNATAGTCEWMIKR	Carbamidomethyl (C)
27							382	3	723.996	2168.96	3	2168.98	-0.0147	62.93	0.0017	GGLDFTKDDENVNSQPFMR
27							383	3	723.996	2168.96	3	2168.98	-0.0147	51.04	0.026	GGLDFTKDDENVNSQPFMR
27							384	3	723.996	2168.96	3	2168.98	-0.0147	47.5	0.058	GGLDFTKDDENVNSQPFMR
27							386	1	729.321	2184.94	3	2184.97	-0.0332	28.73	4.3	GGLDFTKDDENVNSQPFMR	Oxidation (M)
28	Q6L9Y8	Ribulose bisphosphate carboxylase large chain (Fragment) OS=Yucca aloifolia GN=rbcL PE=3 SV=1	695	49612	35	25.6	28	1	369.194	736.373	2	736.376	-0.0022	56.81	0.0096	GGLDFTK
28							127	1	438.233	874.452	2	874.44	0.0129	45.02	0.13	QAETGEIK
28							150	1	455.722	909.43	2	909.438	-0.0078	33.44	1.9	AVYECLR	Carbamidomethyl (C)
28							151	1	456.722	911.43	2	911.465	-0.0344	41.02	0.31	AMHAVIDR
28							158	1	464.734	927.454	2	927.46	-0.0055	53.53	0.019	AMHAVIDR	Oxidation (M)
28							183	1	511.259	1020.5	2	1020.52	-0.0197	65.02	0.0014	DTDILAAFR
28							184	1	511.259	1020.5	2	1020.52	-0.0197	36.66	0.95	DTDILAAFR
28							185	1	511.269	1020.52	2	1020.52	0.0005	38.93	0.56	DTDILAAFR
28							186	1	511.269	1020.52	2	1020.52	0.0005	40.21	0.42	DTDILAAFR
28							187	1	511.269	1020.52	2	1020.52	0.0005	43.15	0.21	DTDILAAFR
28							188	1	511.269	1020.52	2	1020.52	0.0005	45.2	0.13	DTDILAAFR
28							189	2	511.28	1020.54	2	1020.52	0.0206	36.99	0.88	DTDILAAFR
28							231	2	396.563	1186.67	3	1186.66	0.0117	29.74	4.5	DNGLLLHIHR
28							254	5	643.318	1284.62	2	1284.68	-0.0574	16.44	76	DLAREGNEIIR
28							286	1	726.289	1450.56	2	1450.61	-0.0506	59.4	0.0046	DDENVNSQPFMR
28							290	1	489.228	1464.66	3	1464.75	-0.0867	67.43	0.00076	TFQGPPHGIQVER
28							291	3	489.247	1464.72	3	1464.75	-0.0275	32.65	2.3	TFQGPPHGIQVER
28							292	1	489.257	1464.75	3	1464.75	0.0021	32.19	2.6	TFQGPPHGIQVER
28							293	4	489.257	1464.75	3	1464.75	0.0021	29.17	5.1	TFQGPPHGIQVER
28							294	4	489.257	1464.75	3	1464.75	0.0021	20.75	36	TFQGPPHGIQVER
28							295	1	489.257	1464.75	3	1464.75	0.0021	17.08	83	TFQGPPHGIQVER
28							296	2	489.257	1464.75	3	1464.75	0.0021	15	130	TFQGPPHGIQVER
28							297	3	489.257	1464.75	3	1464.75	0.0021	24.94	14	TFQGPPHGIQVER
28							298	1	489.257	1464.75	3	1464.75	0.0021	13.91	170	TFQGPPHGIQVER
28							299	3	489.257	1464.75	3	1464.75	0.0021	16.81	88	TFQGPPHGIQVER
28							301	1	734.303	1466.59	2	1466.61	-0.0171	62.28	0.0023	DDENVNSQPFMR	Oxidation (M)
28							323	1	376.47	1501.85	4	1501.84	0.0074	23.93	17	YGRPLLGCTIKPK	Carbamidomethyl (C)
28							363	1	598.923	1793.75	3	1793.81	-0.0589	88.56	4e-06	GHYLNATAGTCEEMIK	Carbamidomethyl (C)
28							366	1	604.261	1809.76	3	1809.8	-0.0404	53.44	0.013	GHYLNATAGTCEEMIK	Carbamidomethyl (C); Oxidation (M)
28							372	1	650.964	1949.87	3	1949.91	-0.0382	91.43	2e-06	GHYLNATAGTCEEMIKR	Carbamidomethyl (C)
28							373	1	656.3	1965.88	3	1965.9	-0.0255	54.99	0.0086	GHYLNATAGTCEEMIKR	Carbamidomethyl (C); Oxidation (M)
28							382	3	723.996	2168.96	3	2168.98	-0.0147	62.93	0.0017	GGLDFTKDDENVNSQPFMR
28							383	3	723.996	2168.96	3	2168.98	-0.0147	51.04	0.026	GGLDFTKDDENVNSQPFMR
28							384	3	723.996	2168.96	3	2168.98	-0.0147	47.5	0.058	GGLDFTKDDENVNSQPFMR
28							386	1	729.321	2184.94	3	2184.97	-0.0332	28.73	4.3	GGLDFTKDDENVNSQPFMR	Oxidation (M)
29	Q3T5L7	Ribulose bisphosphate carboxylase large chain (Fragment) OS=Synadenium grantii GN=rbcL PE=3 SV=1	689	51627	37	26.9	28	1	369.194	736.373	2	736.376	-0.0022	56.81	0.0096	GGLDFTK
29							150	1	455.722	909.43	2	909.438	-0.0078	33.44	1.9	AVYECLR	Carbamidomethyl (C)
29							169	1	479.804	957.593	2	957.587	0.0062	45.37	0.1	GLLLHIHR
29							170	1	479.804	957.593	2	957.587	0.0062	39.58	0.39	GLLLHIHR
29							183	1	511.259	1020.5	2	1020.52	-0.0197	65.02	0.0014	DTDILAAFR
29							184	1	511.259	1020.5	2	1020.52	-0.0197	36.66	0.95	DTDILAAFR
29							185	1	511.269	1020.52	2	1020.52	0.0005	38.93	0.56	DTDILAAFR
29							186	1	511.269	1020.52	2	1020.52	0.0005	40.21	0.42	DTDILAAFR
29							187	1	511.269	1020.52	2	1020.52	0.0005	43.15	0.21	DTDILAAFR
29							188	1	511.269	1020.52	2	1020.52	0.0005	45.2	0.13	DTDILAAFR
29							189	2	511.28	1020.54	2	1020.52	0.0206	36.99	0.88	DTDILAAFR
29							254	5	643.318	1284.62	2	1284.68	-0.0574	16.44	76	DLAREGNEIIR
29							286	1	726.289	1450.56	2	1450.61	-0.0506	59.4	0.0046	DDENVNSQPFMR
29							290	1	489.228	1464.66	3	1464.75	-0.0867	67.43	0.00076	TFQGPPHGIQVER
29							291	3	489.247	1464.72	3	1464.75	-0.0275	32.65	2.3	TFQGPPHGIQVER
29							292	1	489.257	1464.75	3	1464.75	0.0021	32.19	2.6	TFQGPPHGIQVER
29							293	4	489.257	1464.75	3	1464.75	0.0021	29.17	5.1	TFQGPPHGIQVER
29							294	4	489.257	1464.75	3	1464.75	0.0021	20.75	36	TFQGPPHGIQVER
29							295	1	489.257	1464.75	3	1464.75	0.0021	17.08	83	TFQGPPHGIQVER
29							296	2	489.257	1464.75	3	1464.75	0.0021	15	130	TFQGPPHGIQVER
29							297	3	489.257	1464.75	3	1464.75	0.0021	24.94	14	TFQGPPHGIQVER
29							298	1	489.257	1464.75	3	1464.75	0.0021	13.91	170	TFQGPPHGIQVER
29							299	3	489.257	1464.75	3	1464.75	0.0021	16.81	88	TFQGPPHGIQVER
29							301	1	734.303	1466.59	2	1466.61	-0.0171	62.28	0.0023	DDENVNSQPFMR	Oxidation (M)
29							303	10	370.678	1478.68	4	1478.73	-0.0477	13.67	120	MSGGDHIHAGVVVGK	Oxidation (M)
29							315	1	499.241	1494.7	3	1494.71	-0.0068	19.6	30	MSGGDHIHAGMVVGK
29							323	1	376.47	1501.85	4	1501.84	0.0074	23.93	17	YGRPLLGCTIKPK	Carbamidomethyl (C)
29							344	1	780.856	1559.7	2	1559.74	-0.0478	40.09	0.28	WTPELAAACEVWK	Carbamidomethyl (C)
29							350	5	795.856	1589.7	2	1589.75	-0.0574	10.86	220	WTPELTAACEVWK	Carbamidomethyl (C)
29							363	1	598.923	1793.75	3	1793.81	-0.0589	88.56	4e-06	GHYLNATAGTCEEMIK	Carbamidomethyl (C)
29							366	1	604.261	1809.76	3	1809.8	-0.0404	53.44	0.013	GHYLNATAGTCEEMIK	Carbamidomethyl (C); Oxidation (M)
29							372	1	650.964	1949.87	3	1949.91	-0.0382	91.43	2e-06	GHYLNATAGTCEEMIKR	Carbamidomethyl (C)
29							373	1	656.3	1965.88	3	1965.9	-0.0255	54.99	0.0086	GHYLNATAGTCEEMIKR	Carbamidomethyl (C); Oxidation (M)
29							382	3	723.996	2168.96	3	2168.98	-0.0147	62.93	0.0017	GGLDFTKDDENVNSQPFMR
29							383	3	723.996	2168.96	3	2168.98	-0.0147	51.04	0.026	GGLDFTKDDENVNSQPFMR
29							384	3	723.996	2168.96	3	2168.98	-0.0147	47.5	0.058	GGLDFTKDDENVNSQPFMR
29							386	1	729.321	2184.94	3	2184.97	-0.0332	28.73	4.3	GGLDFTKDDENVNSQPFMR	Oxidation (M)
30	Q7YNV0	Ribulose bisphosphate carboxylase large chain (Fragment) OS=Aethionema grandiflora GN=rbcL PE=3 SV=1	686	49351	37	21.4	28	1	369.194	736.373	2	736.376	-0.0022	56.81	0.0096	GGLDFTK
30							140	1	455.189	908.364	2	908.519	-0.1551	8.67	410	AKHAVIDR
30							145	1	455.199	908.383	2	908.519	-0.1361	0.68	2600	AKHAVIDR
30							149	1	455.199	908.383	2	908.519	-0.1361	10.7	260	AKHAVIDR
30							150	1	455.722	909.43	2	909.438	-0.0078	33.44	1.9	AVYECLR	Carbamidomethyl (C)
30							151	1	456.722	911.43	2	911.465	-0.0344	41.02	0.31	AMHAVIDR
30							158	1	464.734	927.454	2	927.46	-0.0055	53.53	0.019	AMHAVIDR	Oxidation (M)
30							165	4	472.738	943.462	2	943.487	-0.0254	34.2	1.4	AYHAVIDR
30							183	1	511.259	1020.5	2	1020.52	-0.0197	65.02	0.0014	DTDILAAFR
30							184	1	511.259	1020.5	2	1020.52	-0.0197	36.66	0.95	DTDILAAFR
30							185	1	511.269	1020.52	2	1020.52	0.0005	38.93	0.56	DTDILAAFR
30							186	1	511.269	1020.52	2	1020.52	0.0005	40.21	0.42	DTDILAAFR
30							187	1	511.269	1020.52	2	1020.52	0.0005	43.15	0.21	DTDILAAFR
30							188	1	511.269	1020.52	2	1020.52	0.0005	45.2	0.13	DTDILAAFR
30							189	2	511.28	1020.54	2	1020.52	0.0206	36.99	0.88	DTDILAAFR
30							249	3	631.317	1260.62	2	1260.62	-0.0024	39.11	0.56	FLFCAEAIYK	Carbamidomethyl (C)
30							286	1	726.289	1450.56	2	1450.61	-0.0506	59.4	0.0046	DDENVNSQPFMR
30							290	1	489.228	1464.66	3	1464.75	-0.0867	67.43	0.00076	TFQGPPHGIQVER
30							291	3	489.247	1464.72	3	1464.75	-0.0275	32.65	2.3	TFQGPPHGIQVER
30							292	1	489.257	1464.75	3	1464.75	0.0021	32.19	2.6	TFQGPPHGIQVER
30							293	4	489.257	1464.75	3	1464.75	0.0021	29.17	5.1	TFQGPPHGIQVER
30							294	4	489.257	1464.75	3	1464.75	0.0021	20.75	36	TFQGPPHGIQVER
30							295	1	489.257	1464.75	3	1464.75	0.0021	17.08	83	TFQGPPHGIQVER
30							296	2	489.257	1464.75	3	1464.75	0.0021	15	130	TFQGPPHGIQVER
30							297	3	489.257	1464.75	3	1464.75	0.0021	24.94	14	TFQGPPHGIQVER
30							298	1	489.257	1464.75	3	1464.75	0.0021	13.91	170	TFQGPPHGIQVER
30							299	3	489.257	1464.75	3	1464.75	0.0021	16.81	88	TFQGPPHGIQVER
30							301	1	734.303	1466.59	2	1466.61	-0.0171	62.28	0.0023	DDENVNSQPFMR	Oxidation (M)
30							323	1	376.47	1501.85	4	1501.84	0.0074	23.93	17	YGRPLLGCTIKPK	Carbamidomethyl (C)
30							363	1	598.923	1793.75	3	1793.81	-0.0589	88.56	4e-06	GHYLNATAGTCEEMIK	Carbamidomethyl (C)
30							366	1	604.261	1809.76	3	1809.8	-0.0404	53.44	0.013	GHYLNATAGTCEEMIK	Carbamidomethyl (C); Oxidation (M)
30							372	1	650.964	1949.87	3	1949.91	-0.0382	91.43	2e-06	GHYLNATAGTCEEMIKR	Carbamidomethyl (C)
30							373	1	656.3	1965.88	3	1965.9	-0.0255	54.99	0.0086	GHYLNATAGTCEEMIKR	Carbamidomethyl (C); Oxidation (M)
30							382	3	723.996	2168.96	3	2168.98	-0.0147	62.93	0.0017	GGLDFTKDDENVNSQPFMR
30							383	3	723.996	2168.96	3	2168.98	-0.0147	51.04	0.026	GGLDFTKDDENVNSQPFMR
30							384	3	723.996	2168.96	3	2168.98	-0.0147	47.5	0.058	GGLDFTKDDENVNSQPFMR
30							386	1	729.321	2184.94	3	2184.97	-0.0332	28.73	4.3	GGLDFTKDDENVNSQPFMR	Oxidation (M)
31	Q6L9Z5	Ribulose bisphosphate carboxylase large chain (Fragment) OS=Drymophila moorei GN=rbcL PE=3 SV=1	683	50309	29	23.5	28	1	369.194	736.373	2	736.376	-0.0022	56.81	0.0096	GGLDFTK
31							150	1	455.722	909.43	2	909.438	-0.0078	33.44	1.9	AVYECLR	Carbamidomethyl (C)
31							151	1	456.722	911.43	2	911.465	-0.0344	41.02	0.31	AMHAVIDR
31							158	1	464.734	927.454	2	927.46	-0.0055	53.53	0.019	AMHAVIDR	Oxidation (M)
31							167	1	473.747	945.48	2	945.477	0.0033	63.35	0.002	AQAETGEIK
31							231	2	396.563	1186.67	3	1186.66	0.0117	29.74	4.5	DNGLLLHIHR
31							254	5	643.318	1284.62	2	1284.68	-0.0574	16.44	76	DLAREGNEIIR
31							286	1	726.289	1450.56	2	1450.61	-0.0506	59.4	0.0046	DDENVNSQPFMR
31							290	1	489.228	1464.66	3	1464.75	-0.0867	67.43	0.00076	TFQGPPHGIQVER
31							291	3	489.247	1464.72	3	1464.75	-0.0275	32.65	2.3	TFQGPPHGIQVER
31							292	1	489.257	1464.75	3	1464.75	0.0021	32.19	2.6	TFQGPPHGIQVER
31							293	4	489.257	1464.75	3	1464.75	0.0021	29.17	5.1	TFQGPPHGIQVER
31							294	4	489.257	1464.75	3	1464.75	0.0021	20.75	36	TFQGPPHGIQVER
31							295	1	489.257	1464.75	3	1464.75	0.0021	17.08	83	TFQGPPHGIQVER
31							296	2	489.257	1464.75	3	1464.75	0.0021	15	130	TFQGPPHGIQVER
31							297	3	489.257	1464.75	3	1464.75	0.0021	24.94	14	TFQGPPHGIQVER
31							298	1	489.257	1464.75	3	1464.75	0.0021	13.91	170	TFQGPPHGIQVER
31							299	3	489.257	1464.75	3	1464.75	0.0021	16.81	88	TFQGPPHGIQVER
31							301	1	734.303	1466.59	2	1466.61	-0.0171	62.28	0.0023	DDENVNSQPFMR	Oxidation (M)
31							323	1	376.47	1501.85	4	1501.84	0.0074	23.93	17	YGRPLLGCTIKPK	Carbamidomethyl (C)
31							344	1	780.856	1559.7	2	1559.74	-0.0478	40.09	0.28	WTPELAAACEVWK	Carbamidomethyl (C)
31							346	1	787.862	1573.71	2	1573.72	-0.0137	30.32	2.6	WDPELAAACEVWK	Carbamidomethyl (C)
31							350	1	795.856	1589.7	2	1589.74	-0.0396	49.17	0.032	WMPELAAACEVWK	Carbamidomethyl (C)
31							354	1	803.865	1605.72	2	1605.77	-0.0498	59.53	0.0029	WFPELAAACEVWK	Carbamidomethyl (C)
31							378	1	684.309	2049.9	3	2049.91	-0.0063	36.17	0.52	EACKWCPELAAACEVWK	2 Carbamidomethyl (C)
31							382	3	723.996	2168.96	3	2168.98	-0.0147	62.93	0.0017	GGLDFTKDDENVNSQPFMR
31							383	3	723.996	2168.96	3	2168.98	-0.0147	51.04	0.026	GGLDFTKDDENVNSQPFMR
31							384	3	723.996	2168.96	3	2168.98	-0.0147	47.5	0.058	GGLDFTKDDENVNSQPFMR
31							386	1	729.321	2184.94	3	2184.97	-0.0332	28.73	4.3	GGLDFTKDDENVNSQPFMR	Oxidation (M)
32	Q32183	Ribulose bisphosphate carboxylase large chain (Fragment) OS=Erisma floribundum GN=rbcL PE=3 SV=2	680	51873	36	25.6	28	1	369.194	736.373	2	736.376	-0.0022	56.81	0.0096	GGLDFTK
32							151	1	456.722	911.43	2	911.465	-0.0344	41.02	0.31	AMHAVIDR
32							158	1	464.734	927.454	2	927.46	-0.0055	53.53	0.019	AMHAVIDR	Oxidation (M)
32							167	1	473.747	945.48	2	945.477	0.0033	63.35	0.002	AQAETGEIK
32							183	1	511.259	1020.5	2	1020.52	-0.0197	65.02	0.0014	DTDILAAFR
32							184	1	511.259	1020.5	2	1020.52	-0.0197	36.66	0.95	DTDILAAFR
32							185	1	511.269	1020.52	2	1020.52	0.0005	38.93	0.56	DTDILAAFR
32							186	1	511.269	1020.52	2	1020.52	0.0005	40.21	0.42	DTDILAAFR
32							187	1	511.269	1020.52	2	1020.52	0.0005	43.15	0.21	DTDILAAFR
32							188	1	511.269	1020.52	2	1020.52	0.0005	45.2	0.13	DTDILAAFR
32							189	2	511.28	1020.54	2	1020.52	0.0206	36.99	0.88	DTDILAAFR
32							231	2	396.563	1186.67	3	1186.66	0.0117	29.74	4.5	DNGLLLHIHR
32							250	1	631.361	1260.71	2	1260.71	0.0007	61.68	0.0031	DITLGFVDLLR
32							254	5	643.318	1284.62	2	1284.68	-0.0574	16.44	76	DLAREGNEIIR
32							290	1	489.228	1464.66	3	1464.75	-0.0867	67.43	0.00076	TFQGPPHGIQVER
32							291	3	489.247	1464.72	3	1464.75	-0.0275	32.65	2.3	TFQGPPHGIQVER
32							292	1	489.257	1464.75	3	1464.75	0.0021	32.19	2.6	TFQGPPHGIQVER
32							293	4	489.257	1464.75	3	1464.75	0.0021	29.17	5.1	TFQGPPHGIQVER
32							294	4	489.257	1464.75	3	1464.75	0.0021	20.75	36	TFQGPPHGIQVER
32							295	1	489.257	1464.75	3	1464.75	0.0021	17.08	83	TFQGPPHGIQVER
32							296	2	489.257	1464.75	3	1464.75	0.0021	15	130	TFQGPPHGIQVER
32							297	3	489.257	1464.75	3	1464.75	0.0021	24.94	14	TFQGPPHGIQVER
32							298	1	489.257	1464.75	3	1464.75	0.0021	13.91	170	TFQGPPHGIQVER
32							299	3	489.257	1464.75	3	1464.75	0.0021	16.81	88	TFQGPPHGIQVER
32							306	1	371.107	1480.4	4	1480.66	-0.2616	15.59	21	KDEDVNSQPFMR	Oxidation (M)
32							308	9	371.107	1480.4	4	1480.66	-0.2616	8.99	94	KDEDVNSQPFMR	Oxidation (M)
32							309	2	371.107	1480.4	4	1480.66	-0.2616	15.91	19	KDEDVNSQPFMR	Oxidation (M)
32							338	1	773.831	1545.65	2	1545.73	-0.0821	70.99	0.00025	WSPELAAACEVWK	Carbamidomethyl (C)
32							339	1	773.868	1545.72	2	1545.73	-0.0077	37.1	0.62	WSPELAAACEVWK	Carbamidomethyl (C)
32							340	1	773.868	1545.72	2	1545.73	-0.0077	75.41	9.2e-05	WSPELAAACEVWK	Carbamidomethyl (C)
32							341	1	773.868	1545.72	2	1545.73	-0.0077	49.78	0.034	WSPELAAACEVWK	Carbamidomethyl (C)
32							342	1	773.868	1545.72	2	1545.73	-0.0077	56.8	0.0067	WSPELAAACEVWK	Carbamidomethyl (C)
32							363	1	598.923	1793.75	3	1793.81	-0.0589	88.56	4e-06	GHYLNATAGTCEEMIK	Carbamidomethyl (C)
32							366	1	604.261	1809.76	3	1809.8	-0.0404	53.44	0.013	GHYLNATAGTCEEMIK	Carbamidomethyl (C); Oxidation (M)
32							372	1	650.964	1949.87	3	1949.91	-0.0382	91.43	2e-06	GHYLNATAGTCEEMIKR	Carbamidomethyl (C)
32							373	1	656.3	1965.88	3	1965.9	-0.0255	54.99	0.0086	GHYLNATAGTCEEMIKR	Carbamidomethyl (C); Oxidation (M)
33	Q9XPZ1	Ribulose bisphosphate carboxylase large chain (Fragment) OS=Roussea simplex GN=rbcL PE=3 SV=1	672	51939	28	25.5	22	1	355.704	709.393	2	709.387	0.0057	44.96	0.088	HAVIDR
33							28	1	369.194	736.373	2	736.376	-0.0022	56.81	0.0096	GGLDFTK
33							140	1	455.189	908.364	2	908.519	-0.1551	8.67	410	AKHAVIDR
33							145	1	455.199	908.383	2	908.519	-0.1361	0.68	2600	AKHAVIDR
33							149	1	455.199	908.383	2	908.519	-0.1361	10.7	260	AKHAVIDR
33							150	1	455.722	909.43	2	909.438	-0.0078	33.44	1.9	AVYECLR	Carbamidomethyl (C)
33							167	1	473.747	945.48	2	945.477	0.0033	63.35	0.002	AQAETGEIK
33							183	1	511.259	1020.5	2	1020.52	-0.0197	65.02	0.0014	DTDILAAFR
33							184	1	511.259	1020.5	2	1020.52	-0.0197	36.66	0.95	DTDILAAFR
33							185	1	511.269	1020.52	2	1020.52	0.0005	38.93	0.56	DTDILAAFR
33							186	1	511.269	1020.52	2	1020.52	0.0005	40.21	0.42	DTDILAAFR
33							187	1	511.269	1020.52	2	1020.52	0.0005	43.15	0.21	DTDILAAFR
33							188	1	511.269	1020.52	2	1020.52	0.0005	45.2	0.13	DTDILAAFR
33							189	2	511.28	1020.54	2	1020.52	0.0206	36.99	0.88	DTDILAAFR
33							231	2	396.563	1186.67	3	1186.66	0.0117	29.74	4.5	DNGLLLHIHR
33							286	1	726.289	1450.56	2	1450.61	-0.0506	59.4	0.0046	DDENVNSQPFMR
33							301	1	734.303	1466.59	2	1466.61	-0.0171	62.28	0.0023	DDENVNSQPFMR	Oxidation (M)
33							323	1	376.47	1501.85	4	1501.84	0.0074	23.93	17	YGRPLLGCTIKPK	Carbamidomethyl (C)
33							332	1	385.444	1537.75	4	1537.71	0.0372	28.06	4.2	MSGGDHWHAGTVVGK
33							338	1	773.831	1545.65	2	1545.73	-0.0821	70.99	0.00025	WSPELAAACEVWK	Carbamidomethyl (C)
33							339	1	773.868	1545.72	2	1545.73	-0.0077	37.1	0.62	WSPELAAACEVWK	Carbamidomethyl (C)
33							340	1	773.868	1545.72	2	1545.73	-0.0077	75.41	9.2e-05	WSPELAAACEVWK	Carbamidomethyl (C)
33							341	1	773.868	1545.72	2	1545.73	-0.0077	49.78	0.034	WSPELAAACEVWK	Carbamidomethyl (C)
33							342	1	773.868	1545.72	2	1545.73	-0.0077	56.8	0.0067	WSPELAAACEVWK	Carbamidomethyl (C)
33							363	1	598.923	1793.75	3	1793.81	-0.0589	88.56	4e-06	GHYLNATAGTCEEMIK	Carbamidomethyl (C)
33							366	1	604.261	1809.76	3	1809.8	-0.0404	53.44	0.013	GHYLNATAGTCEEMIK	Carbamidomethyl (C); Oxidation (M)
33							372	1	650.964	1949.87	3	1949.91	-0.0382	91.43	2e-06	GHYLNATAGTCEEMIKR	Carbamidomethyl (C)
33							373	1	656.3	1965.88	3	1965.9	-0.0255	54.99	0.0086	GHYLNATAGTCEEMIKR	Carbamidomethyl (C); Oxidation (M)
34	A9X7E7	Ribulose bisphosphate carboxylase large chain (Fragment) OS=Guatteria schomburgkiana GN=rbcL PE=3 SV=1	671	51566	37	24.4	28	1	369.194	736.373	2	736.376	-0.0022	56.81	0.0096	GGLDFTK
34							150	1	455.722	909.43	2	909.438	-0.0078	33.44	1.9	AVYECLR	Carbamidomethyl (C)
34							151	1	456.722	911.43	2	911.465	-0.0344	41.02	0.31	AMHAVIDR
34							158	1	464.734	927.454	2	927.46	-0.0055	53.53	0.019	AMHAVIDR	Oxidation (M)
34							167	1	473.747	945.48	2	945.477	0.0033	63.35	0.002	AQAETGEIK
34							183	1	511.259	1020.5	2	1020.52	-0.0197	65.02	0.0014	DTDILAAFR
34							184	1	511.259	1020.5	2	1020.52	-0.0197	36.66	0.95	DTDILAAFR
34							185	1	511.269	1020.52	2	1020.52	0.0005	38.93	0.56	DTDILAAFR
34							186	1	511.269	1020.52	2	1020.52	0.0005	40.21	0.42	DTDILAAFR
34							187	1	511.269	1020.52	2	1020.52	0.0005	43.15	0.21	DTDILAAFR
34							188	1	511.269	1020.52	2	1020.52	0.0005	45.2	0.13	DTDILAAFR
34							189	2	511.28	1020.54	2	1020.52	0.0206	36.99	0.88	DTDILAAFR
34							208	1	368.201	1101.58	3	1101.58	0.0023	17.91	56	AQAETGEIKR
34							231	2	396.563	1186.67	3	1186.66	0.0117	29.74	4.5	DNGLLLHIHR
34							250	1	631.361	1260.71	2	1260.71	0.0007	61.68	0.0031	DITLGFVDLLR
34							286	1	726.289	1450.56	2	1450.61	-0.0506	59.4	0.0046	DDENVNSQPFMR
34							290	1	489.228	1464.66	3	1464.75	-0.0867	67.43	0.00076	TFQGPPHGIQVER
34							291	3	489.247	1464.72	3	1464.75	-0.0275	32.65	2.3	TFQGPPHGIQVER
34							292	1	489.257	1464.75	3	1464.75	0.0021	32.19	2.6	TFQGPPHGIQVER
34							293	4	489.257	1464.75	3	1464.75	0.0021	29.17	5.1	TFQGPPHGIQVER
34							294	4	489.257	1464.75	3	1464.75	0.0021	20.75	36	TFQGPPHGIQVER
34							295	1	489.257	1464.75	3	1464.75	0.0021	17.08	83	TFQGPPHGIQVER
34							296	2	489.257	1464.75	3	1464.75	0.0021	15	130	TFQGPPHGIQVER
34							297	3	489.257	1464.75	3	1464.75	0.0021	24.94	14	TFQGPPHGIQVER
34							298	1	489.257	1464.75	3	1464.75	0.0021	13.91	170	TFQGPPHGIQVER
34							299	3	489.257	1464.75	3	1464.75	0.0021	16.81	88	TFQGPPHGIQVER
34							301	1	734.303	1466.59	2	1466.61	-0.0171	62.28	0.0023	DDENVNSQPFMR	Oxidation (M)
34							323	1	376.47	1501.85	4	1501.84	0.0074	23.93	17	YGRPLLGCTIKPK	Carbamidomethyl (C)
34							338	1	773.831	1545.65	2	1545.73	-0.0821	70.99	0.00025	WSPELAAACEVWK	Carbamidomethyl (C)
34							339	1	773.868	1545.72	2	1545.73	-0.0077	37.1	0.62	WSPELAAACEVWK	Carbamidomethyl (C)
34							340	1	773.868	1545.72	2	1545.73	-0.0077	75.41	9.2e-05	WSPELAAACEVWK	Carbamidomethyl (C)
34							341	1	773.868	1545.72	2	1545.73	-0.0077	49.78	0.034	WSPELAAACEVWK	Carbamidomethyl (C)
34							342	1	773.868	1545.72	2	1545.73	-0.0077	56.8	0.0067	WSPELAAACEVWK	Carbamidomethyl (C)
34							382	3	723.996	2168.96	3	2168.98	-0.0147	62.93	0.0017	GGLDFTKDDENVNSQPFMR
34							383	3	723.996	2168.96	3	2168.98	-0.0147	51.04	0.026	GGLDFTKDDENVNSQPFMR
34							384	3	723.996	2168.96	3	2168.98	-0.0147	47.5	0.058	GGLDFTKDDENVNSQPFMR
34							386	1	729.321	2184.94	3	2184.97	-0.0332	28.73	4.3	GGLDFTKDDENVNSQPFMR	Oxidation (M)
35	Q36855	Ribulose bisphosphate carboxylase large chain (Fragment) OS=Wittsteinia vacciniacea GN=rbcL PE=3 SV=1	634	43715	37	26.3	28	1	369.194	736.373	2	736.376	-0.0022	56.81	0.0096	GGLDFTK
35							150	1	455.722	909.43	2	909.438	-0.0078	33.44	1.9	AVYECLR	Carbamidomethyl (C)
35							151	1	456.722	911.43	2	911.465	-0.0344	41.02	0.31	AMHAVIDR
35							158	1	464.734	927.454	2	927.46	-0.0055	53.53	0.019	AMHAVIDR	Oxidation (M)
35							167	1	473.747	945.48	2	945.477	0.0033	63.35	0.002	AQAETGEIK
35							183	1	511.259	1020.5	2	1020.52	-0.0197	65.02	0.0014	DTDILAAFR
35							184	1	511.259	1020.5	2	1020.52	-0.0197	36.66	0.95	DTDILAAFR
35							185	1	511.269	1020.52	2	1020.52	0.0005	38.93	0.56	DTDILAAFR
35							186	1	511.269	1020.52	2	1020.52	0.0005	40.21	0.42	DTDILAAFR
35							187	1	511.269	1020.52	2	1020.52	0.0005	43.15	0.21	DTDILAAFR
35							188	1	511.269	1020.52	2	1020.52	0.0005	45.2	0.13	DTDILAAFR
35							189	2	511.28	1020.54	2	1020.52	0.0206	36.99	0.88	DTDILAAFR
35							231	2	396.563	1186.67	3	1186.66	0.0117	29.74	4.5	DNGLLLHIHR
35							286	1	726.289	1450.56	2	1450.61	-0.0506	59.4	0.0046	DDENVNSQPFMR
35							290	1	489.228	1464.66	3	1464.75	-0.0867	67.43	0.00076	TFQGPPHGIQVER
35							291	3	489.247	1464.72	3	1464.75	-0.0275	32.65	2.3	TFQGPPHGIQVER
35							292	1	489.257	1464.75	3	1464.75	0.0021	32.19	2.6	TFQGPPHGIQVER
35							293	4	489.257	1464.75	3	1464.75	0.0021	29.17	5.1	TFQGPPHGIQVER
35							294	4	489.257	1464.75	3	1464.75	0.0021	20.75	36	TFQGPPHGIQVER
35							295	1	489.257	1464.75	3	1464.75	0.0021	17.08	83	TFQGPPHGIQVER
35							296	2	489.257	1464.75	3	1464.75	0.0021	15	130	TFQGPPHGIQVER
35							297	3	489.257	1464.75	3	1464.75	0.0021	24.94	14	TFQGPPHGIQVER
35							298	1	489.257	1464.75	3	1464.75	0.0021	13.91	170	TFQGPPHGIQVER
35							299	3	489.257	1464.75	3	1464.75	0.0021	16.81	88	TFQGPPHGIQVER
35							301	1	734.303	1466.59	2	1466.61	-0.0171	62.28	0.0023	DDENVNSQPFMR	Oxidation (M)
35							303	3	370.678	1478.68	4	1478.77	-0.0841	37.62	0.47	MSGGIHIHSGTVVGK
35							315	8	499.241	1494.7	3	1494.72	-0.0245	16.14	66	MSGGEHIHSGTVVGK
35							323	1	376.47	1501.85	4	1501.84	0.0074	23.93	17	YGRPLLGCTIKPK	Carbamidomethyl (C)
35							327	1	510.574	1528.7	3	1528.75	-0.0456	10.23	260	MSGGYHIHSGTVVGK
35							328	1	510.584	1528.73	3	1528.75	-0.0154	23.54	12	MSGGFHIHSGTVVGK	Oxidation (M)
35							332	10	385.444	1537.75	4	1537.78	-0.0315	10.21	250	MSGGRHIHSGTVVGK	Oxidation (M)
35							333	6	385.444	1537.75	4	1537.78	-0.0315	19.38	31	MSGGRHIHSGTVVGK	Oxidation (M)
35							337	1	515.908	1544.7	3	1544.74	-0.0373	26.45	6.4	MSGGYHIHSGTVVGK	Oxidation (M)
35							382	3	723.996	2168.96	3	2168.98	-0.0147	62.93	0.0017	GGLDFTKDDENVNSQPFMR
35							383	3	723.996	2168.96	3	2168.98	-0.0147	51.04	0.026	GGLDFTKDDENVNSQPFMR
35							384	3	723.996	2168.96	3	2168.98	-0.0147	47.5	0.058	GGLDFTKDDENVNSQPFMR
35							386	1	729.321	2184.94	3	2184.97	-0.0332	28.73	4.3	GGLDFTKDDENVNSQPFMR	Oxidation (M)
36	Q9ZS66	Ribulose-1,5-bisphosphate carboxylase (Fragment) OS=Psychotria mariniana GN=rbcL PE=3 SV=1	572	51825	25	23.2	28	1	369.194	736.373	2	736.376	-0.0022	56.81	0.0096	GGLDFTK
36							129	1	445.235	888.456	2	888.474	-0.0184	21.94	26	VALEACVK	Carbamidomethyl (C)
36							130	1	445.244	888.474	2	888.474	0.0004	32.92	2	VALEACVK	Carbamidomethyl (C)
36							131	2	445.244	888.474	2	888.474	0.0004	23.93	16	VALEACVK	Carbamidomethyl (C)
36							132	2	445.244	888.474	2	888.474	0.0004	12.89	210	VALEACVK	Carbamidomethyl (C)
36							133	2	445.244	888.474	2	888.474	0.0004	12.27	240	VALEACVK	Carbamidomethyl (C)
36							150	1	455.722	909.43	2	909.438	-0.0078	33.44	1.9	AVYECLR	Carbamidomethyl (C)
36							151	1	456.722	911.43	2	911.465	-0.0344	41.02	0.31	AMHAVIDR
36							158	1	464.734	927.454	2	927.46	-0.0055	53.53	0.019	AMHAVIDR	Oxidation (M)
36							167	1	473.747	945.48	2	945.477	0.0033	63.35	0.002	AQAETGEIK
36							231	2	396.563	1186.67	3	1186.66	0.0117	29.74	4.5	DNGLLLHIHR
36							250	1	631.361	1260.71	2	1260.71	0.0007	61.68	0.0031	DITLGFVDLLR
36							285	1	717.841	1433.67	2	1433.67	-0.0039	16.03	72	LTYYEPEYQTK
36							286	1	726.289	1450.56	2	1450.61	-0.0506	59.4	0.0046	DDENVNSQPFMR
36							301	1	734.303	1466.59	2	1466.61	-0.0171	62.28	0.0023	DDENVNSQPFMR	Oxidation (M)
36							323	1	376.47	1501.85	4	1501.84	0.0074	23.93	17	YGRPLLGCTIKPK	Carbamidomethyl (C)
36							338	1	773.831	1545.65	2	1545.73	-0.0821	70.99	0.00025	WSPELAAACEVWK	Carbamidomethyl (C)
36							339	1	773.868	1545.72	2	1545.73	-0.0077	37.1	0.62	WSPELAAACEVWK	Carbamidomethyl (C)
36							340	1	773.868	1545.72	2	1545.73	-0.0077	75.41	9.2e-05	WSPELAAACEVWK	Carbamidomethyl (C)
36							341	1	773.868	1545.72	2	1545.73	-0.0077	49.78	0.034	WSPELAAACEVWK	Carbamidomethyl (C)
36							342	1	773.868	1545.72	2	1545.73	-0.0077	56.8	0.0067	WSPELAAACEVWK	Carbamidomethyl (C)
36							382	3	723.996	2168.96	3	2168.98	-0.0147	62.93	0.0017	GGLDFTKDDENVNSQPFMR
36							383	3	723.996	2168.96	3	2168.98	-0.0147	51.04	0.026	GGLDFTKDDENVNSQPFMR
36							384	3	723.996	2168.96	3	2168.98	-0.0147	47.5	0.058	GGLDFTKDDENVNSQPFMR
36							386	1	729.321	2184.94	3	2184.97	-0.0332	28.73	4.3	GGLDFTKDDENVNSQPFMR	Oxidation (M)
37	Q36647	Ribulose bisphosphate carboxylase large chain (Fragment) OS=Pontederia sagittata GN=rcbL PE=3 SV=1	569	48831	31	21.6	28	1	369.194	736.373	2	736.376	-0.0022	56.81	0.0096	GGLDFTK
37							136	1	451.287	900.56	2	900.566	-0.0059	42.67	0.21	LLLHIHR
37							150	1	455.722	909.43	2	909.438	-0.0078	33.44	1.9	AVYECLR	Carbamidomethyl (C)
37							151	1	456.722	911.43	2	911.465	-0.0344	41.02	0.31	AMHAVIDR
37							158	1	464.734	927.454	2	927.46	-0.0055	53.53	0.019	AMHAVIDR	Oxidation (M)
37							167	1	473.747	945.48	2	945.477	0.0033	63.35	0.002	AQAETGEIK
37							183	1	511.259	1020.5	2	1020.52	-0.0197	65.02	0.0014	DTDILAAFR
37							184	1	511.259	1020.5	2	1020.52	-0.0197	36.66	0.95	DTDILAAFR
37							185	1	511.269	1020.52	2	1020.52	0.0005	38.93	0.56	DTDILAAFR
37							186	1	511.269	1020.52	2	1020.52	0.0005	40.21	0.42	DTDILAAFR
37							187	1	511.269	1020.52	2	1020.52	0.0005	43.15	0.21	DTDILAAFR
37							188	1	511.269	1020.52	2	1020.52	0.0005	45.2	0.13	DTDILAAFR
37							189	2	511.28	1020.54	2	1020.52	0.0206	36.99	0.88	DTDILAAFR
37							249	3	631.317	1260.62	2	1260.62	-0.0024	39.11	0.56	FLFCAEAIYK	Carbamidomethyl (C)
37							286	1	726.289	1450.56	2	1450.61	-0.0506	59.4	0.0046	DDENVNSQPFMR
37							290	1	489.228	1464.66	3	1464.75	-0.0867	67.43	0.00076	TFQGPPHGIQVER
37							291	3	489.247	1464.72	3	1464.75	-0.0275	32.65	2.3	TFQGPPHGIQVER
37							292	1	489.257	1464.75	3	1464.75	0.0021	32.19	2.6	TFQGPPHGIQVER
37							293	4	489.257	1464.75	3	1464.75	0.0021	29.17	5.1	TFQGPPHGIQVER
37							294	4	489.257	1464.75	3	1464.75	0.0021	20.75	36	TFQGPPHGIQVER
37							295	1	489.257	1464.75	3	1464.75	0.0021	17.08	83	TFQGPPHGIQVER
37							296	2	489.257	1464.75	3	1464.75	0.0021	15	130	TFQGPPHGIQVER
37							297	3	489.257	1464.75	3	1464.75	0.0021	24.94	14	TFQGPPHGIQVER
37							298	1	489.257	1464.75	3	1464.75	0.0021	13.91	170	TFQGPPHGIQVER
37							299	3	489.257	1464.75	3	1464.75	0.0021	16.81	88	TFQGPPHGIQVER
37							301	1	734.303	1466.59	2	1466.61	-0.0171	62.28	0.0023	DDENVNSQPFMR	Oxidation (M)
37							323	1	376.47	1501.85	4	1501.84	0.0074	23.93	17	YGRPLLGCTIKPK	Carbamidomethyl (C)
37							382	3	723.996	2168.96	3	2168.98	-0.0147	62.93	0.0017	GGLDFTKDDENVNSQPFMR
37							383	3	723.996	2168.96	3	2168.98	-0.0147	51.04	0.026	GGLDFTKDDENVNSQPFMR
37							384	3	723.996	2168.96	3	2168.98	-0.0147	47.5	0.058	GGLDFTKDDENVNSQPFMR
37							386	1	729.321	2184.94	3	2184.97	-0.0332	28.73	4.3	GGLDFTKDDENVNSQPFMR	Oxidation (M)
38	Q32105	Ribulose bisphosphate carboxylase large chain (Fragment) OS=Calochlaena villosa GN=rbcL PE=3 SV=1	546	47724	23	24.1	28	1	369.194	736.373	2	736.376	-0.0022	56.81	0.0096	GGLDFTK
38							74	1	394.745	787.476	2	787.482	-0.0061	34.9	1.4	LLHIHR
38							128	2	440.73	879.445	2	879.446	-0.0015	46.94	0.074	NHGIHFR
38							150	1	455.722	909.43	2	909.438	-0.0078	33.44	1.9	AVYECLR	Carbamidomethyl (C)
38							151	1	456.722	911.43	2	911.465	-0.0344	41.02	0.31	AMHAVIDR
38							158	1	464.734	927.454	2	927.46	-0.0055	53.53	0.019	AMHAVIDR	Oxidation (M)
38							167	1	473.747	945.48	2	945.477	0.0033	63.35	0.002	AQAETGEIK
38							183	1	511.259	1020.5	2	1020.52	-0.0197	65.02	0.0014	DTDILAAFR
38							184	1	511.259	1020.5	2	1020.52	-0.0197	36.66	0.95	DTDILAAFR
38							185	1	511.269	1020.52	2	1020.52	0.0005	38.93	0.56	DTDILAAFR
38							186	1	511.269	1020.52	2	1020.52	0.0005	40.21	0.42	DTDILAAFR
38							187	1	511.269	1020.52	2	1020.52	0.0005	43.15	0.21	DTDILAAFR
38							188	1	511.269	1020.52	2	1020.52	0.0005	45.2	0.13	DTDILAAFR
38							189	2	511.28	1020.54	2	1020.52	0.0206	36.99	0.88	DTDILAAFR
38							254	5	643.318	1284.62	2	1284.68	-0.0574	16.44	76	DLAREGNEIIR
38							286	1	726.289	1450.56	2	1450.61	-0.0506	59.4	0.0046	DDENVNSQPFMR
38							301	1	734.303	1466.59	2	1466.61	-0.0171	62.28	0.0023	DDENVNSQPFMR	Oxidation (M)
38							323	1	376.47	1501.85	4	1501.84	0.0074	23.93	17	YGRPLLGCTIKPK	Carbamidomethyl (C)
38							332	1	385.444	1537.75	4	1537.71	0.0372	28.06	4.2	MSGGDHWHAGTVVGK
38							382	3	723.996	2168.96	3	2168.98	-0.0147	62.93	0.0017	GGLDFTKDDENVNSQPFMR
38							383	3	723.996	2168.96	3	2168.98	-0.0147	51.04	0.026	GGLDFTKDDENVNSQPFMR
38							384	3	723.996	2168.96	3	2168.98	-0.0147	47.5	0.058	GGLDFTKDDENVNSQPFMR
38							386	1	729.321	2184.94	3	2184.97	-0.0332	28.73	4.3	GGLDFTKDDENVNSQPFMR	Oxidation (M)
39	D6C613	Ribulose bisphosphate carboxylase large chain (Fragment) OS=Kleinhovia hospita GN=rbcL PE=3 SV=1	536	52256	30	20.8	28	1	369.194	736.373	2	736.376	-0.0022	56.81	0.0096	GGLDFTK
39							150	1	455.722	909.43	2	909.438	-0.0078	33.44	1.9	AVYECLR	Carbamidomethyl (C)
39							167	1	473.747	945.48	2	945.477	0.0033	63.35	0.002	AQAETGEIK
39							183	1	511.259	1020.5	2	1020.52	-0.0197	65.02	0.0014	DTDILAAFR
39							184	1	511.259	1020.5	2	1020.52	-0.0197	36.66	0.95	DTDILAAFR
39							185	1	511.269	1020.52	2	1020.52	0.0005	38.93	0.56	DTDILAAFR
39							186	1	511.269	1020.52	2	1020.52	0.0005	40.21	0.42	DTDILAAFR
39							187	1	511.269	1020.52	2	1020.52	0.0005	43.15	0.21	DTDILAAFR
39							188	1	511.269	1020.52	2	1020.52	0.0005	45.2	0.13	DTDILAAFR
39							189	2	511.28	1020.54	2	1020.52	0.0206	36.99	0.88	DTDILAAFR
39							249	3	631.317	1260.62	2	1260.62	-0.0024	39.11	0.56	FLFCAEAIYK	Carbamidomethyl (C)
39							254	5	643.318	1284.62	2	1284.68	-0.0574	16.44	76	DLAREGNEIIR
39							286	1	726.289	1450.56	2	1450.61	-0.0506	59.4	0.0046	DDENVNSQPFMR
39							290	1	489.228	1464.66	3	1464.75	-0.0867	67.43	0.00076	TFQGPPHGIQVER
39							291	3	489.247	1464.72	3	1464.75	-0.0275	32.65	2.3	TFQGPPHGIQVER
39							292	1	489.257	1464.75	3	1464.75	0.0021	32.19	2.6	TFQGPPHGIQVER
39							293	4	489.257	1464.75	3	1464.75	0.0021	29.17	5.1	TFQGPPHGIQVER
39							294	4	489.257	1464.75	3	1464.75	0.0021	20.75	36	TFQGPPHGIQVER
39							295	1	489.257	1464.75	3	1464.75	0.0021	17.08	83	TFQGPPHGIQVER
39							296	2	489.257	1464.75	3	1464.75	0.0021	15	130	TFQGPPHGIQVER
39							297	3	489.257	1464.75	3	1464.75	0.0021	24.94	14	TFQGPPHGIQVER
39							298	1	489.257	1464.75	3	1464.75	0.0021	13.91	170	TFQGPPHGIQVER
39							299	3	489.257	1464.75	3	1464.75	0.0021	16.81	88	TFQGPPHGIQVER
39							301	1	734.303	1466.59	2	1466.61	-0.0171	62.28	0.0023	DDENVNSQPFMR	Oxidation (M)
39							323	1	376.47	1501.85	4	1501.84	0.0074	23.93	17	YGRPLLGCTIKPK	Carbamidomethyl (C)
39							382	3	723.996	2168.96	3	2168.98	-0.0147	62.93	0.0017	GGLDFTKDDENVNSQPFMR
39							383	3	723.996	2168.96	3	2168.98	-0.0147	51.04	0.026	GGLDFTKDDENVNSQPFMR
39							384	3	723.996	2168.96	3	2168.98	-0.0147	47.5	0.058	GGLDFTKDDENVNSQPFMR
39							386	1	729.321	2184.94	3	2184.97	-0.0332	28.73	4.3	GGLDFTKDDENVNSQPFMR	Oxidation (M)
39							393	1	573.561	2290.22	4	2290.22	-0.0064	45.55	0.056	IPPNYIKTFQGPPHGIQVER
40	Q8HSV2	Ribulose bisphosphate carboxylase large chain (Fragment) OS=Selaginella caffrorum GN=rbcL PE=3 SV=1	479	43400	29	18.8	28	1	369.194	736.373	2	736.376	-0.0022	56.81	0.0096	GGLDFTK
40							29	1	370.678	739.341	2	739.332	0.0089	19.3	26	YECLR	Carbamidomethyl (C)
40							151	1	456.722	911.43	2	911.465	-0.0344	41.02	0.31	AMHAVIDR
40							158	1	464.734	927.454	2	927.46	-0.0055	53.53	0.019	AMHAVIDR	Oxidation (M)
40							167	1	473.747	945.48	2	945.477	0.0033	63.35	0.002	AQAETGEIK
40							183	1	511.259	1020.5	2	1020.52	-0.0197	65.02	0.0014	DTDILAAFR
40							184	1	511.259	1020.5	2	1020.52	-0.0197	36.66	0.95	DTDILAAFR
40							185	1	511.269	1020.52	2	1020.52	0.0005	38.93	0.56	DTDILAAFR
40							186	1	511.269	1020.52	2	1020.52	0.0005	40.21	0.42	DTDILAAFR
40							187	1	511.269	1020.52	2	1020.52	0.0005	43.15	0.21	DTDILAAFR
40							188	1	511.269	1020.52	2	1020.52	0.0005	45.2	0.13	DTDILAAFR
40							189	2	511.28	1020.54	2	1020.52	0.0206	36.99	0.88	DTDILAAFR
40							231	2	396.563	1186.67	3	1186.66	0.0117	29.74	4.5	DNGLLLHIHR
40							286	1	726.289	1450.56	2	1450.61	-0.0506	59.4	0.0046	DDENVNSQPFMR
40							290	1	489.228	1464.66	3	1464.75	-0.0867	67.43	0.00076	TFQGPPHGIQVER
40							291	3	489.247	1464.72	3	1464.75	-0.0275	32.65	2.3	TFQGPPHGIQVER
40							292	1	489.257	1464.75	3	1464.75	0.0021	32.19	2.6	TFQGPPHGIQVER
40							293	4	489.257	1464.75	3	1464.75	0.0021	29.17	5.1	TFQGPPHGIQVER
40							294	4	489.257	1464.75	3	1464.75	0.0021	20.75	36	TFQGPPHGIQVER
40							295	1	489.257	1464.75	3	1464.75	0.0021	17.08	83	TFQGPPHGIQVER
40							296	2	489.257	1464.75	3	1464.75	0.0021	15	130	TFQGPPHGIQVER
40							297	3	489.257	1464.75	3	1464.75	0.0021	24.94	14	TFQGPPHGIQVER
40							298	1	489.257	1464.75	3	1464.75	0.0021	13.91	170	TFQGPPHGIQVER
40							299	3	489.257	1464.75	3	1464.75	0.0021	16.81	88	TFQGPPHGIQVER
40							301	1	734.303	1466.59	2	1466.61	-0.0171	62.28	0.0023	DDENVNSQPFMR	Oxidation (M)
40							382	3	723.996	2168.96	3	2168.98	-0.0147	62.93	0.0017	GGLDFTKDDENVNSQPFMR
40							383	3	723.996	2168.96	3	2168.98	-0.0147	51.04	0.026	GGLDFTKDDENVNSQPFMR
40							384	3	723.996	2168.96	3	2168.98	-0.0147	47.5	0.058	GGLDFTKDDENVNSQPFMR
40							386	1	729.321	2184.94	3	2184.97	-0.0332	28.73	4.3	GGLDFTKDDENVNSQPFMR	Oxidation (M)
41	Q58HX4	Ribulose bisphosphate carboxylase large chain (Fragment) OS=Pinus echinata GN=rbcL PE=3 SV=1	476	18862	14	46.4	28	1	369.194	736.373	2	736.376	-0.0022	56.81	0.0096	GGLDFTK
41							150	1	455.722	909.43	2	909.438	-0.0078	33.44	1.9	AVYECLR	Carbamidomethyl (C)
41							151	1	456.722	911.43	2	911.465	-0.0344	41.02	0.31	AMHAVIDR
41							158	1	464.734	927.454	2	927.46	-0.0055	53.53	0.019	AMHAVIDR	Oxidation (M)
41							167	1	473.747	945.48	2	945.477	0.0033	63.35	0.002	AQAETGEIK
41							231	2	396.563	1186.67	3	1186.66	0.0117	29.74	4.5	DNGLLLHIHR
41							236	1	609.314	1216.61	2	1216.63	-0.0168	89.95	3.5e-06	QGPPHGIQVER
41							286	1	726.289	1450.56	2	1450.61	-0.0506	59.4	0.0046	DDENVNSQPFMR
41							301	1	734.303	1466.59	2	1466.61	-0.0171	62.28	0.0023	DDENVNSQPFMR	Oxidation (M)
41							323	1	376.47	1501.85	4	1501.84	0.0074	23.93	17	YGRPLLGCTIKPK	Carbamidomethyl (C)
41							382	3	723.996	2168.96	3	2168.98	-0.0147	62.93	0.0017	GGLDFTKDDENVNSQPFMR
41							383	3	723.996	2168.96	3	2168.98	-0.0147	51.04	0.026	GGLDFTKDDENVNSQPFMR
41							384	3	723.996	2168.96	3	2168.98	-0.0147	47.5	0.058	GGLDFTKDDENVNSQPFMR
41							386	1	729.321	2184.94	3	2184.97	-0.0332	28.73	4.3	GGLDFTKDDENVNSQPFMR	Oxidation (M)
41	Q58HX7	Ribulose bisphosphate carboxylase large chain (Fragment) OS=Pinus virginiana GN=rbcL PE=3 SV=1	476	18820	14	46.4	28	1	369.194	736.373	2	736.376	-0.0022	56.81	0.0096	GGLDFTK
41							150	1	455.722	909.43	2	909.438	-0.0078	33.44	1.9	AVYECLR	Carbamidomethyl (C)
41							151	1	456.722	911.43	2	911.465	-0.0344	41.02	0.31	AMHAVIDR
41							158	1	464.734	927.454	2	927.46	-0.0055	53.53	0.019	AMHAVIDR	Oxidation (M)
41							167	1	473.747	945.48	2	945.477	0.0033	63.35	0.002	AQAETGEIK
41							231	2	396.563	1186.67	3	1186.66	0.0117	29.74	4.5	DNGLLLHIHR
41							236	1	609.314	1216.61	2	1216.63	-0.0168	89.95	3.5e-06	QGPPHGIQVER
41							286	1	726.289	1450.56	2	1450.61	-0.0506	59.4	0.0046	DDENVNSQPFMR
41							301	1	734.303	1466.59	2	1466.61	-0.0171	62.28	0.0023	DDENVNSQPFMR	Oxidation (M)
41							323	1	376.47	1501.85	4	1501.84	0.0074	23.93	17	YGRPLLGCTIKPK	Carbamidomethyl (C)
41							382	3	723.996	2168.96	3	2168.98	-0.0147	62.93	0.0017	GGLDFTKDDENVNSQPFMR
41							383	3	723.996	2168.96	3	2168.98	-0.0147	51.04	0.026	GGLDFTKDDENVNSQPFMR
41							384	3	723.996	2168.96	3	2168.98	-0.0147	47.5	0.058	GGLDFTKDDENVNSQPFMR
41							386	1	729.321	2184.94	3	2184.97	-0.0332	28.73	4.3	GGLDFTKDDENVNSQPFMR	Oxidation (M)
42	D6C625	Ribulose bisphosphate carboxylase large chain (Fragment) OS=Neuburgia corynocarpum GN=rbcL PE=3 SV=1	465	32097	22	26	28	1	369.194	736.373	2	736.376	-0.0022	56.81	0.0096	GGLDFTK
42							96	1	420.218	838.422	2	838.401	0.0208	29.63	2.9	VYECLR	Carbamidomethyl (C)
42							129	1	445.235	888.456	2	888.474	-0.0184	21.94	26	VALEACVK	Carbamidomethyl (C)
42							130	1	445.244	888.474	2	888.474	0.0004	32.92	2	VALEACVK	Carbamidomethyl (C)
42							131	2	445.244	888.474	2	888.474	0.0004	23.93	16	VALEACVK	Carbamidomethyl (C)
42							132	2	445.244	888.474	2	888.474	0.0004	12.89	210	VALEACVK	Carbamidomethyl (C)
42							133	2	445.244	888.474	2	888.474	0.0004	12.27	240	VALEACVK	Carbamidomethyl (C)
[truncated: 585 more rows]
