# Supplementary material for: HC-Pro silencing suppressor significantly alters the gene expression profile in tobacco leaves and flowers
Source: BMC Plant Biol. 2011 Apr 20;11:68. doi: 10.1186/1471-2229-11-68 (PMC3111369; doi:10.1186/1471-2229-11-68)
Supplement: Additional file 9 — Supplemental Table 9. Peptide sequencing spot 2 (see Figure 4) [file 1471-2229-11-68-S9.XLS]

## Sheet: F001409
Search title	Sprot_Trembl tax green plants (100831_2_WTE)
Report URI	http://mascot-proteomics/mascot/cgi/master_results.pl?file=../data/20100901/F001409.dat
Peak list format	Mascot generic
Mascot version	2.2.06
Database	UniProtKB
Fasta file	UniProtKB_2010_09.fasta
Total sequences	12155553
Total residues	3930097083
Sequences after taxonomy filter	1747552
Number of queries	508
Variable modifications	--------------------------------------------------------
Identifier	Name	Delta	Neutral loss(es)
1	Carbamidomethyl (C)	57.0215	0
2	Oxidation (M)	15.9949	63.9983	0
Search Parameters	--------------------------------------------------------
Taxonomy filter	Viridiplantae (Green Plants)
Enzyme	Trypsin
Maximum Missed Cleavages	1
Fixed modifications
Variable modifications	Carbamidomethyl (C),Oxidation (M)
Peptide Mass Tolerance	0.3
Peptide Mass Tolerance Units	Da
Fragment Mass Tolerance	0.3
Fragment Mass Tolerance Units	Da
Mass values	Monoisotopic
Instrument type	ESI-QUAD-TOF
Format parameters	--------------------------------------------------------
Significance threshold	0.05
Require bold red	1
Protein hits	--------------------------------------------------------
prot_hit_num	prot_acc	prot_desc	prot_score	prot_mass	prot_matches	prot_cover	pep_query	pep_rank	pep_exp_mz	pep_exp_mr	pep_exp_z	pep_calc_mr	pep_delta	pep_score	pep_expect	pep_seq	pep_var_mod
1	Q40459	Oxygen-evolving enhancer protein 1, chloroplastic OS=Nicotiana tabacum GN=PSBO PE=2 SV=1	816	35206	39	45.5	93	1	385.672	769.329	2	769.368	-0.0392	34.43	1.3	TYMEVK
1							94	1	385.698	769.381	2	769.368	0.0133	36.76	0.75	TYMEVK
1							109	1	393.691	785.368	2	785.363	0.0053	29.61	4.4	TYMEVK	Oxidation (M)
1							110	2	393.691	785.368	2	785.363	0.0053	29.92	4.1	TYMEVK	Oxidation (M)
1							187	1	425.721	849.427	2	849.423	0.0042	31.26	3.1	GSSFLDPK
1							188	2	425.785	849.556	2	849.423	0.133	36.92	0.84	GSSFLDPK
1							261	1	482.778	963.542	2	963.579	-0.0375	34.6	1.2	VPFLFTIK
1							262	1	482.798	963.581	2	963.579	0.0017	48.09	0.052	VPFLFTIK
1							263	1	482.798	963.581	2	963.579	0.0017	36.41	0.77	VPFLFTIK
1							264	1	482.798	963.581	2	963.579	0.0017	35.07	1	VPFLFTIK
1							265	1	482.798	963.581	2	963.579	0.0017	42.92	0.17	VPFLFTIK
1							266	1	482.798	963.581	2	963.579	0.0017	37.66	0.58	VPFLFTIK
1							267	1	482.798	963.581	2	963.579	0.0017	19.04	42	VPFLFTIK
1							268	6	482.798	963.581	2	963.579	0.0017	10.87	270	VPFLFTIK
1							269	1	482.808	963.601	2	963.579	0.0213	35.97	0.85	VPFLFTIK
1							270	1	482.808	963.601	2	963.579	0.0213	33.22	1.6	VPFLFTIK
1							271	2	482.808	963.601	2	963.579	0.0213	36.03	0.84	VPFLFTIK
1							272	1	482.808	963.601	2	963.579	0.0213	37.04	0.66	VPFLFTIK
1							273	1	482.808	963.601	2	963.579	0.0213	29.58	3.7	VPFLFTIK
1							303	1	540.785	1079.56	2	1079.55	0.0056	47.13	0.067	LTFDEIQSK
1							340	1	610.824	1219.63	2	1219.62	0.0089	31.9	2	IQGIWYAQLE
1							343	1	412.882	1235.62	3	1235.65	-0.0265	45.35	0.089	RLTFDEIQSK
1							366	1	664.793	1327.57	2	1327.65	-0.0769	57.09	0.0061	FCLEPTSFTVK	Carbamidomethyl (C)
1							367	1	664.827	1327.64	2	1327.65	-0.0079	61.03	0.0025	FCLEPTSFTVK	Carbamidomethyl (C)
1							368	1	664.827	1327.64	2	1327.65	-0.0079	67.9	0.00051	FCLEPTSFTVK	Carbamidomethyl (C)
1							369	1	664.827	1327.64	2	1327.65	-0.0079	52.52	0.018	FCLEPTSFTVK	Carbamidomethyl (C)
1							389	1	473.214	1416.62	3	1416.67	-0.0543	27.8	5	GDEEELQKENVK
1							403	1	486.253	1455.74	3	1455.74	-0.0056	13.71	120	KFCLEPTSFTVK	Carbamidomethyl (C)
1							404	1	486.253	1455.74	3	1455.74	-0.0056	13.3	130	KFCLEPTSFTVK	Carbamidomethyl (C)
1							405	4	486.253	1455.74	3	1455.74	-0.0056	11	220	KFCLEPTSFTVK	Carbamidomethyl (C)
1							407	2	486.263	1455.77	3	1455.74	0.0239	14.53	97	KFCLEPTSFTVK	Carbamidomethyl (C)
1							442	1	781.878	1561.74	2	1561.75	-0.0077	126.88	5.6e-10	GGSTGYDNAVALPAGGR
1							450	1	880.936	1759.86	2	1759.87	-0.0164	71.97	0.00016	DGIDYAAVTVQLPGGER
1							451	1	880.936	1759.86	2	1759.87	-0.0164	66.97	0.0005	DGIDYAAVTVQLPGGER
1							453	1	592.632	1774.87	3	1774.87	0.0029	55.63	0.0067	GRGGSTGYDNAVALPAGGR
1							481	1	765.381	2293.12	3	2293.12	-0.0023	51.73	0.013	FEEKDGIDYAAVTVQLPGGER
1							482	1	766.714	2297.12	3	2297.17	-0.0498	50.74	0.018	QLVASGKPESFSGEFLVPSYR
1							485	1	794.385	2380.13	3	2380.15	-0.0159	80.47	1.7e-05	GTGTANQCPTIDGGVASFAFKPGK	Carbamidomethyl (C)
1							495	1	831.048	2490.12	3	2490.16	-0.0407	23.11	8.9	GGSTGYDNAVALPAGGRGDEEELQK		emPAI
2	P23322	Oxygen-evolving enhancer protein 1, chloroplastic OS=Solanum lycopersicum GN=PSBO PE=2 SV=2	789	34926	44	52.3	93	1	385.672	769.329	2	769.368	-0.0392	34.43	1.3	TYMEVK
2							94	1	385.698	769.381	2	769.368	0.0133	36.76	0.75	TYMEVK
2							109	1	393.691	785.368	2	785.363	0.0053	29.61	4.4	TYMEVK	Oxidation (M)
2							110	2	393.691	785.368	2	785.363	0.0053	29.92	4.1	TYMEVK	Oxidation (M)
2							187	1	425.721	849.427	2	849.423	0.0042	31.26	3.1	GSSFLDPK
2							188	2	425.785	849.556	2	849.423	0.133	36.92	0.84	GSSFLDPK
2							261	1	482.778	963.542	2	963.579	-0.0375	34.6	1.2	VPFLFTIK
2							262	1	482.798	963.581	2	963.579	0.0017	48.09	0.052	VPFLFTIK
2							263	1	482.798	963.581	2	963.579	0.0017	36.41	0.77	VPFLFTIK
2							264	1	482.798	963.581	2	963.579	0.0017	35.07	1	VPFLFTIK
2							265	1	482.798	963.581	2	963.579	0.0017	42.92	0.17	VPFLFTIK
2							266	1	482.798	963.581	2	963.579	0.0017	37.66	0.58	VPFLFTIK
2							267	1	482.798	963.581	2	963.579	0.0017	19.04	42	VPFLFTIK
2							268	6	482.798	963.581	2	963.579	0.0017	10.87	270	VPFLFTIK
2							269	1	482.808	963.601	2	963.579	0.0213	35.97	0.85	VPFLFTIK
2							270	1	482.808	963.601	2	963.579	0.0213	33.22	1.6	VPFLFTIK
2							271	2	482.808	963.601	2	963.579	0.0213	36.03	0.84	VPFLFTIK
2							272	1	482.808	963.601	2	963.579	0.0213	37.04	0.66	VPFLFTIK
2							273	1	482.808	963.601	2	963.579	0.0213	29.58	3.7	VPFLFTIK
2							306	1	548.779	1095.54	2	1095.54	-0.0014	46.83	0.061	LTYDEIQSK
2							340	1	610.824	1219.63	2	1219.62	0.0089	31.9	2	IQGIWYAQLE
2							347	1	418.228	1251.66	3	1251.65	0.0148	40.71	0.25	RLTYDEIQSK
2							348	1	418.228	1251.66	3	1251.65	0.0148	35.85	0.76	RLTYDEIQSK
2							349	3	418.228	1251.66	3	1251.65	0.0148	5.97	740	RLTYDEIQSK
2							350	1	418.228	1251.66	3	1251.65	0.0148	16.94	59	RLTYDEIQSK
2							351	1	418.237	1251.69	3	1251.65	0.0422	11.47	210	RLTYDEIQSK
2							366	1	664.793	1327.57	2	1327.65	-0.0769	57.09	0.0061	FCLEPTSFTVK	Carbamidomethyl (C)
2							367	1	664.827	1327.64	2	1327.65	-0.0079	61.03	0.0025	FCLEPTSFTVK	Carbamidomethyl (C)
2							368	1	664.827	1327.64	2	1327.65	-0.0079	67.9	0.00051	FCLEPTSFTVK	Carbamidomethyl (C)
2							369	1	664.827	1327.64	2	1327.65	-0.0079	52.52	0.018	FCLEPTSFTVK	Carbamidomethyl (C)
2							389	1	473.214	1416.62	3	1416.67	-0.0543	27.8	5	GDEEELQKENVK
2							403	1	486.253	1455.74	3	1455.74	-0.0056	13.71	120	KFCLEPTSFTVK	Carbamidomethyl (C)
2							404	1	486.253	1455.74	3	1455.74	-0.0056	13.3	130	KFCLEPTSFTVK	Carbamidomethyl (C)
2							405	4	486.253	1455.74	3	1455.74	-0.0056	11	220	KFCLEPTSFTVK	Carbamidomethyl (C)
2							407	2	486.263	1455.77	3	1455.74	0.0239	14.53	97	KFCLEPTSFTVK	Carbamidomethyl (C)
2							442	1	781.878	1561.74	2	1561.75	-0.0077	126.88	5.6e-10	GGSTGYDNAVALPAGGR
2							450	1	880.936	1759.86	2	1759.87	-0.0164	71.97	0.00016	DGIDYAAVTVQLPGGER
2							451	1	880.936	1759.86	2	1759.87	-0.0164	66.97	0.0005	DGIDYAAVTVQLPGGER
2							453	1	592.632	1774.87	3	1774.87	0.0029	55.63	0.0067	GRGGSTGYDNAVALPAGGR
2							481	1	765.381	2293.12	3	2293.12	-0.0023	51.73	0.013	FEEKDGIDYAAVTVQLPGGER
2							482	1	766.714	2297.12	3	2297.17	-0.0498	50.74	0.018	QLVASGKPESFSGEFLVPSYR
2							483	1	1155.55	2309.09	2	2309.13	-0.042	20.17	19	LTYTLDEIEGPFEVSPDGTVK
2							485	2	794.385	2380.13	3	2380.15	-0.0159	38.76	0.26	GTGTANQCPTIEGGVGSFAFKPGK	Carbamidomethyl (C)
2							495	1	831.048	2490.12	3	2490.16	-0.0407	23.11	8.9	GGSTGYDNAVALPAGGRGDEEELQK		emPAI
3	C5MR70	Chloroplast manganese stabilizing protein-II (Fragment) OS=Solanum tuberosum GN=Msp-II PE=2 SV=1	784	31214	41	55.1	93	1	385.672	769.329	2	769.368	-0.0392	34.43	1.3	TYMEVK
3							94	1	385.698	769.381	2	769.368	0.0133	36.76	0.75	TYMEVK
3							109	1	393.691	785.368	2	785.363	0.0053	29.61	4.4	TYMEVK	Oxidation (M)
3							110	2	393.691	785.368	2	785.363	0.0053	29.92	4.1	TYMEVK	Oxidation (M)
3							187	1	425.721	849.427	2	849.423	0.0042	31.26	3.1	GSSFLDPK
3							188	2	425.785	849.556	2	849.423	0.133	36.92	0.84	GSSFLDPK
3							261	1	482.778	963.542	2	963.579	-0.0375	34.6	1.2	VPFLFTIK
3							262	1	482.798	963.581	2	963.579	0.0017	48.09	0.052	VPFLFTIK
3							263	1	482.798	963.581	2	963.579	0.0017	36.41	0.77	VPFLFTIK
3							264	1	482.798	963.581	2	963.579	0.0017	35.07	1	VPFLFTIK
3							265	1	482.798	963.581	2	963.579	0.0017	42.92	0.17	VPFLFTIK
3							266	1	482.798	963.581	2	963.579	0.0017	37.66	0.58	VPFLFTIK
3							267	1	482.798	963.581	2	963.579	0.0017	19.04	42	VPFLFTIK
3							268	6	482.798	963.581	2	963.579	0.0017	10.87	270	VPFLFTIK
3							269	1	482.808	963.601	2	963.579	0.0213	35.97	0.85	VPFLFTIK
3							270	1	482.808	963.601	2	963.579	0.0213	33.22	1.6	VPFLFTIK
3							271	2	482.808	963.601	2	963.579	0.0213	36.03	0.84	VPFLFTIK
3							272	1	482.808	963.601	2	963.579	0.0213	37.04	0.66	VPFLFTIK
3							273	1	482.808	963.601	2	963.579	0.0213	29.58	3.7	VPFLFTIK
3							303	1	540.785	1079.56	2	1079.55	0.0056	47.13	0.067	LTFDEIQSK
3							343	1	412.882	1235.62	3	1235.65	-0.0265	45.35	0.089	RLTFDEIQSK
3							366	1	664.793	1327.57	2	1327.65	-0.0769	57.09	0.0061	FCLEPTSFTVK	Carbamidomethyl (C)
3							367	1	664.827	1327.64	2	1327.65	-0.0079	61.03	0.0025	FCLEPTSFTVK	Carbamidomethyl (C)
3							368	1	664.827	1327.64	2	1327.65	-0.0079	67.9	0.00051	FCLEPTSFTVK	Carbamidomethyl (C)
3							369	1	664.827	1327.64	2	1327.65	-0.0079	52.52	0.018	FCLEPTSFTVK	Carbamidomethyl (C)
3							389	1	473.214	1416.62	3	1416.67	-0.0543	27.8	5	GDEEELQKENVK
3							403	1	486.253	1455.74	3	1455.74	-0.0056	13.71	120	KFCLEPTSFTVK	Carbamidomethyl (C)
3							404	1	486.253	1455.74	3	1455.74	-0.0056	13.3	130	KFCLEPTSFTVK	Carbamidomethyl (C)
3							405	4	486.253	1455.74	3	1455.74	-0.0056	11	220	KFCLEPTSFTVK	Carbamidomethyl (C)
3							407	2	486.263	1455.77	3	1455.74	0.0239	14.53	97	KFCLEPTSFTVK	Carbamidomethyl (C)
3							442	1	781.878	1561.74	2	1561.75	-0.0077	126.88	5.6e-10	GGSTGYDNAVALPAGGR
3							450	1	880.936	1759.86	2	1759.87	-0.0164	71.97	0.00016	DGIDYAAVTVQLPGGER
3							451	1	880.936	1759.86	2	1759.87	-0.0164	66.97	0.0005	DGIDYAAVTVQLPGGER
3							453	1	592.632	1774.87	3	1774.87	0.0029	55.63	0.0067	GRGGSTGYDNAVALPAGGR
3							480	2	762.053	2283.14	3	2283.15	-0.0158	21.3	15	QLVASGKPESFSGDFLVPSYR
3							481	1	765.381	2293.12	3	2293.12	-0.0023	51.73	0.013	FEEKDGIDYAAVTVQLPGGER
3							483	1	1155.55	2309.09	2	2309.13	-0.042	20.17	19	LTYTLDEIEGPFEVSPDGTVK
3							488	1	809.045	2424.11	3	2424.14	-0.0262	88.63	2.5e-06	GTGTANQCPTIDGGVDSFAFKPGK	Carbamidomethyl (C)
3							489	1	809.057	2424.15	3	2424.14	0.0119	31.13	1.4	GTGTANQCPTIDGGVDSFAFKPGK	Carbamidomethyl (C)
3							490	1	809.057	2424.15	3	2424.14	0.0119	55.13	0.0057	GTGTANQCPTIDGGVDSFAFKPGK	Carbamidomethyl (C)
3							495	1	831.048	2490.12	3	2490.16	-0.0407	23.11	8.9	GGSTGYDNAVALPAGGRGDEEELQK		emPAI
4	A5BVF4	Putative uncharacterized protein OS=Vitis vinifera GN=VITISV_027630 PE=4 SV=1	743	33213	41	44.2	93	1	385.672	769.329	2	769.368	-0.0392	34.43	1.3	TYMEVK
4							94	1	385.698	769.381	2	769.368	0.0133	36.76	0.75	TYMEVK
4							109	1	393.691	785.368	2	785.363	0.0053	29.61	4.4	TYMEVK	Oxidation (M)
4							110	2	393.691	785.368	2	785.363	0.0053	29.92	4.1	TYMEVK	Oxidation (M)
4							187	1	425.721	849.427	2	849.423	0.0042	31.26	3.1	GSSFLDPK
4							188	2	425.785	849.556	2	849.423	0.133	36.92	0.84	GSSFLDPK
4							257	10	474.223	946.432	2	946.461	-0.0292	14.81	130	GDEEELKK
4							261	1	482.778	963.542	2	963.579	-0.0375	34.6	1.2	VPFLFTIK
4							262	1	482.798	963.581	2	963.579	0.0017	48.09	0.052	VPFLFTIK
4							263	1	482.798	963.581	2	963.579	0.0017	36.41	0.77	VPFLFTIK
4							264	1	482.798	963.581	2	963.579	0.0017	35.07	1	VPFLFTIK
4							265	1	482.798	963.581	2	963.579	0.0017	42.92	0.17	VPFLFTIK
4							266	1	482.798	963.581	2	963.579	0.0017	37.66	0.58	VPFLFTIK
4							267	1	482.798	963.581	2	963.579	0.0017	19.04	42	VPFLFTIK
4							268	6	482.798	963.581	2	963.579	0.0017	10.87	270	VPFLFTIK
4							269	1	482.808	963.601	2	963.579	0.0213	35.97	0.85	VPFLFTIK
4							270	1	482.808	963.601	2	963.579	0.0213	33.22	1.6	VPFLFTIK
4							271	2	482.808	963.601	2	963.579	0.0213	36.03	0.84	VPFLFTIK
4							272	1	482.808	963.601	2	963.579	0.0213	37.04	0.66	VPFLFTIK
4							273	1	482.808	963.601	2	963.579	0.0213	29.58	3.7	VPFLFTIK
4							306	1	548.779	1095.54	2	1095.54	-0.0014	46.83	0.061	LTYDEIQSK
4							347	1	418.228	1251.66	3	1251.65	0.0148	40.71	0.25	RLTYDEIQSK
4							348	1	418.228	1251.66	3	1251.65	0.0148	35.85	0.76	RLTYDEIQSK
4							349	3	418.228	1251.66	3	1251.65	0.0148	5.97	740	RLTYDEIQSK
4							350	1	418.228	1251.66	3	1251.65	0.0148	16.94	59	RLTYDEIQSK
4							351	1	418.237	1251.69	3	1251.65	0.0422	11.47	210	RLTYDEIQSK
4							366	1	664.793	1327.57	2	1327.65	-0.0769	57.09	0.0061	FCLEPTSFTVK	Carbamidomethyl (C)
4							367	1	664.827	1327.64	2	1327.65	-0.0079	61.03	0.0025	FCLEPTSFTVK	Carbamidomethyl (C)
4							368	1	664.827	1327.64	2	1327.65	-0.0079	67.9	0.00051	FCLEPTSFTVK	Carbamidomethyl (C)
4							369	1	664.827	1327.64	2	1327.65	-0.0079	52.52	0.018	FCLEPTSFTVK	Carbamidomethyl (C)
4							403	1	486.253	1455.74	3	1455.74	-0.0056	13.71	120	KFCLEPTSFTVK	Carbamidomethyl (C)
4							404	1	486.253	1455.74	3	1455.74	-0.0056	13.3	130	KFCLEPTSFTVK	Carbamidomethyl (C)
4							405	4	486.253	1455.74	3	1455.74	-0.0056	11	220	KFCLEPTSFTVK	Carbamidomethyl (C)
4							407	2	486.263	1455.77	3	1455.74	0.0239	14.53	97	KFCLEPTSFTVK	Carbamidomethyl (C)
4							442	1	781.878	1561.74	2	1561.75	-0.0077	126.88	5.6e-10	GGSTGYDNAVALPAGGR
4							450	1	880.936	1759.86	2	1759.87	-0.0164	71.97	0.00016	DGIDYAAVTVQLPGGER
4							451	1	880.936	1759.86	2	1759.87	-0.0164	66.97	0.0005	DGIDYAAVTVQLPGGER
4							453	1	592.632	1774.87	3	1774.87	0.0029	55.63	0.0067	GRGGSTGYDNAVALPAGGR
4							467	1	1071.97	2141.92	2	2141.97	-0.0447	51.47	0.014	GTGTANQCPTIDGGVDSFAFK	Carbamidomethyl (C)
4							481	1	765.381	2293.12	3	2293.12	-0.0023	51.73	0.013	FEEKDGIDYAAVTVQLPGGER
4							497	1	868.761	2603.26	3	2603.3	-0.0342	78.85	2.3e-05	SKPETGEVIGVFESIQPSDTDLGAK		emPAI
5	B8A8L8	Putative uncharacterized protein OS=Oryza sativa subsp. indica GN=OsI_02088 PE=4 SV=1	690	34870	37	33.9	93	1	385.672	769.329	2	769.368	-0.0392	34.43	1.3	TYMEVK
5							94	1	385.698	769.381	2	769.368	0.0133	36.76	0.75	TYMEVK
5							109	1	393.691	785.368	2	785.363	0.0053	29.61	4.4	TYMEVK	Oxidation (M)
5							110	2	393.691	785.368	2	785.363	0.0053	29.92	4.1	TYMEVK	Oxidation (M)
5							187	1	425.721	849.427	2	849.423	0.0042	31.26	3.1	GSSFLDPK
5							188	2	425.785	849.556	2	849.423	0.133	36.92	0.84	GSSFLDPK
5							246	1	465.706	929.397	2	929.461	-0.0635	46.04	0.11	NAPPEFQK
5							247	1	465.744	929.474	2	929.461	0.0134	24.18	17	NAPPEFQK
5							261	1	482.778	963.542	2	963.579	-0.0375	34.6	1.2	VPFLFTIK
5							262	1	482.798	963.581	2	963.579	0.0017	48.09	0.052	VPFLFTIK
5							263	1	482.798	963.581	2	963.579	0.0017	36.41	0.77	VPFLFTIK
5							264	1	482.798	963.581	2	963.579	0.0017	35.07	1	VPFLFTIK
5							265	1	482.798	963.581	2	963.579	0.0017	42.92	0.17	VPFLFTIK
5							266	1	482.798	963.581	2	963.579	0.0017	37.66	0.58	VPFLFTIK
5							267	1	482.798	963.581	2	963.579	0.0017	19.04	42	VPFLFTIK
5							268	6	482.798	963.581	2	963.579	0.0017	10.87	270	VPFLFTIK
5							269	1	482.808	963.601	2	963.579	0.0213	35.97	0.85	VPFLFTIK
5							270	1	482.808	963.601	2	963.579	0.0213	33.22	1.6	VPFLFTIK
5							271	2	482.808	963.601	2	963.579	0.0213	36.03	0.84	VPFLFTIK
5							272	1	482.808	963.601	2	963.579	0.0213	37.04	0.66	VPFLFTIK
5							273	1	482.808	963.601	2	963.579	0.0213	29.58	3.7	VPFLFTIK
5							303	1	540.785	1079.56	2	1079.55	0.0056	47.13	0.067	LTFDEIQSK
5							343	1	412.882	1235.62	3	1235.65	-0.0265	45.35	0.089	RLTFDEIQSK
5							366	1	664.793	1327.57	2	1327.65	-0.0769	57.09	0.0061	FCLEPTSFTVK	Carbamidomethyl (C)
5							367	1	664.827	1327.64	2	1327.65	-0.0079	61.03	0.0025	FCLEPTSFTVK	Carbamidomethyl (C)
5							368	1	664.827	1327.64	2	1327.65	-0.0079	67.9	0.00051	FCLEPTSFTVK	Carbamidomethyl (C)
5							369	1	664.827	1327.64	2	1327.65	-0.0079	52.52	0.018	FCLEPTSFTVK	Carbamidomethyl (C)
5							403	1	486.253	1455.74	3	1455.74	-0.0056	13.71	120	KFCLEPTSFTVK	Carbamidomethyl (C)
5							404	1	486.253	1455.74	3	1455.74	-0.0056	13.3	130	KFCLEPTSFTVK	Carbamidomethyl (C)
5							405	4	486.253	1455.74	3	1455.74	-0.0056	11	220	KFCLEPTSFTVK	Carbamidomethyl (C)
5							407	2	486.263	1455.77	3	1455.74	0.0239	14.53	97	KFCLEPTSFTVK	Carbamidomethyl (C)
5							442	1	781.878	1561.74	2	1561.75	-0.0077	126.88	5.6e-10	GGSTGYDNAVALPAGGR
5							450	1	880.936	1759.86	2	1759.87	-0.0164	71.97	0.00016	DGIDYAAVTVQLPGGER
5							451	1	880.936	1759.86	2	1759.87	-0.0164	66.97	0.0005	DGIDYAAVTVQLPGGER
5							453	1	592.632	1774.87	3	1774.87	0.0029	55.63	0.0067	GRGGSTGYDNAVALPAGGR
5							467	2	1071.97	2141.92	2	2141.97	-0.0447	41.22	0.15	GTGTANQCPTVEGGVDSFAFK	Carbamidomethyl (C)
5							481	1	765.381	2293.12	3	2293.12	-0.0023	51.73	0.013	FEEKDGIDYAAVTVQLPGGER		emPAI
6	A9PHA9	Putative uncharacterized protein OS=Populus trichocarpa GN=POPTRDRAFT_716206 PE=2 SV=1	634	35120	39	28.4	93	1	385.672	769.329	2	769.368	-0.0392	34.43	1.3	TYMEVK
6							94	1	385.698	769.381	2	769.368	0.0133	36.76	0.75	TYMEVK
6							109	1	393.691	785.368	2	785.363	0.0053	29.61	4.4	TYMEVK	Oxidation (M)
6							110	2	393.691	785.368	2	785.363	0.0053	29.92	4.1	TYMEVK	Oxidation (M)
6							187	1	425.721	849.427	2	849.423	0.0042	31.26	3.1	GSSFLDPK
6							188	2	425.785	849.556	2	849.423	0.133	36.92	0.84	GSSFLDPK
6							261	1	482.778	963.542	2	963.579	-0.0375	34.6	1.2	VPFLFTIK
6							262	1	482.798	963.581	2	963.579	0.0017	48.09	0.052	VPFLFTIK
6							263	1	482.798	963.581	2	963.579	0.0017	36.41	0.77	VPFLFTIK
6							264	1	482.798	963.581	2	963.579	0.0017	35.07	1	VPFLFTIK
6							265	1	482.798	963.581	2	963.579	0.0017	42.92	0.17	VPFLFTIK
6							266	1	482.798	963.581	2	963.579	0.0017	37.66	0.58	VPFLFTIK
6							267	1	482.798	963.581	2	963.579	0.0017	19.04	42	VPFLFTIK
6							268	6	482.798	963.581	2	963.579	0.0017	10.87	270	VPFLFTIK
6							269	1	482.808	963.601	2	963.579	0.0213	35.97	0.85	VPFLFTIK
6							270	1	482.808	963.601	2	963.579	0.0213	33.22	1.6	VPFLFTIK
6							271	2	482.808	963.601	2	963.579	0.0213	36.03	0.84	VPFLFTIK
6							272	1	482.808	963.601	2	963.579	0.0213	37.04	0.66	VPFLFTIK
6							273	1	482.808	963.601	2	963.579	0.0213	29.58	3.7	VPFLFTIK
6							306	1	548.779	1095.54	2	1095.54	-0.0014	46.83	0.061	LTYDEIQSK
6							335	1	603.812	1205.61	2	1205.61	0.0013	35.67	0.87	IQGIWYAQLD
6							347	1	418.228	1251.66	3	1251.65	0.0148	40.71	0.25	RLTYDEIQSK
6							348	1	418.228	1251.66	3	1251.65	0.0148	35.85	0.76	RLTYDEIQSK
6							349	3	418.228	1251.66	3	1251.65	0.0148	5.97	740	RLTYDEIQSK
6							350	1	418.228	1251.66	3	1251.65	0.0148	16.94	59	RLTYDEIQSK
6							351	1	418.237	1251.69	3	1251.65	0.0422	11.47	210	RLTYDEIQSK
6							366	1	664.793	1327.57	2	1327.65	-0.0769	57.09	0.0061	FCLEPTSFTVK	Carbamidomethyl (C)
6							367	1	664.827	1327.64	2	1327.65	-0.0079	61.03	0.0025	FCLEPTSFTVK	Carbamidomethyl (C)
6							368	1	664.827	1327.64	2	1327.65	-0.0079	67.9	0.00051	FCLEPTSFTVK	Carbamidomethyl (C)
6							369	1	664.827	1327.64	2	1327.65	-0.0079	52.52	0.018	FCLEPTSFTVK	Carbamidomethyl (C)
6							403	1	486.253	1455.74	3	1455.74	-0.0056	13.71	120	KFCLEPTSFTVK	Carbamidomethyl (C)
6							404	1	486.253	1455.74	3	1455.74	-0.0056	13.3	130	KFCLEPTSFTVK	Carbamidomethyl (C)
6							405	4	486.253	1455.74	3	1455.74	-0.0056	11	220	KFCLEPTSFTVK	Carbamidomethyl (C)
6							407	2	486.263	1455.77	3	1455.74	0.0239	14.53	97	KFCLEPTSFTVK	Carbamidomethyl (C)
6							442	1	781.878	1561.74	2	1561.75	-0.0077	126.88	5.6e-10	GGSTGYDNAVALPAGGR
6							450	1	880.936	1759.86	2	1759.87	-0.0164	71.97	0.00016	DGIDYAAVTVQLPGGER
6							451	1	880.936	1759.86	2	1759.87	-0.0164	66.97	0.0005	DGIDYAAVTVQLPGGER
6							453	1	592.632	1774.87	3	1774.87	0.0029	55.63	0.0067	GRGGSTGYDNAVALPAGGR
6							481	1	765.381	2293.12	3	2293.12	-0.0023	51.73	0.013	FEEKDGIDYAAVTVQLPGGER		emPAI
7	P12359	Oxygen-evolving enhancer protein 1, chloroplastic OS=Spinacia oleracea GN=PSBO PE=1 SV=1	619	35149	32	37.7	70	1	376.686	751.358	2	751.412	-0.0533	22.13	18	TYLEVK
7							187	1	425.721	849.427	2	849.423	0.0042	31.26	3.1	GSSFLDPK
7							188	2	425.785	849.556	2	849.423	0.133	36.92	0.84	GSSFLDPK
7							261	1	482.778	963.542	2	963.579	-0.0375	34.6	1.2	VPFLFTIK
7							262	1	482.798	963.581	2	963.579	0.0017	48.09	0.052	VPFLFTIK
7							263	1	482.798	963.581	2	963.579	0.0017	36.41	0.77	VPFLFTIK
7							264	1	482.798	963.581	2	963.579	0.0017	35.07	1	VPFLFTIK
7							265	1	482.798	963.581	2	963.579	0.0017	42.92	0.17	VPFLFTIK
7							266	1	482.798	963.581	2	963.579	0.0017	37.66	0.58	VPFLFTIK
7							267	1	482.798	963.581	2	963.579	0.0017	19.04	42	VPFLFTIK
7							268	6	482.798	963.581	2	963.579	0.0017	10.87	270	VPFLFTIK
7							269	1	482.808	963.601	2	963.579	0.0213	35.97	0.85	VPFLFTIK
7							270	1	482.808	963.601	2	963.579	0.0213	33.22	1.6	VPFLFTIK
7							271	2	482.808	963.601	2	963.579	0.0213	36.03	0.84	VPFLFTIK
7							272	1	482.808	963.601	2	963.579	0.0213	37.04	0.66	VPFLFTIK
7							273	1	482.808	963.601	2	963.579	0.0213	29.58	3.7	VPFLFTIK
7							306	1	548.779	1095.54	2	1095.54	-0.0014	46.83	0.061	LTYDEIQSK
7							347	1	418.228	1251.66	3	1251.65	0.0148	40.71	0.25	RLTYDEIQSK
7							348	1	418.228	1251.66	3	1251.65	0.0148	35.85	0.76	RLTYDEIQSK
7							349	3	418.228	1251.66	3	1251.65	0.0148	5.97	740	RLTYDEIQSK
7							350	1	418.228	1251.66	3	1251.65	0.0148	16.94	59	RLTYDEIQSK
7							351	1	418.237	1251.69	3	1251.65	0.0422	11.47	210	RLTYDEIQSK
7							442	1	781.878	1561.74	2	1561.75	-0.0077	126.88	5.6e-10	GGSTGYDNAVALPAGGR
7							450	1	880.936	1759.86	2	1759.87	-0.0164	71.97	0.00016	DGIDYAAVTVQLPGGER
7							451	1	880.936	1759.86	2	1759.87	-0.0164	66.97	0.0005	DGIDYAAVTVQLPGGER
7							453	1	592.632	1774.87	3	1774.87	0.0029	55.63	0.0067	GRGGSTGYDNAVALPAGGR
7							480	2	762.053	2283.14	3	2283.15	-0.0158	21.3	15	QLVASGKPESFSGDFLVPSYR
7							481	1	765.381	2293.12	3	2293.12	-0.0023	51.73	0.013	FEEKDGIDYAAVTVQLPGGER
7							488	2	809.045	2424.11	3	2424.14	-0.0262	73.4	8.5e-05	GTGTANQCPTVEGGVDSFAFKPGK	Carbamidomethyl (C)
7							489	1	809.057	2424.15	3	2424.14	0.0119	31.13	1.4	GTGTANQCPTVEGGVDSFAFKPGK	Carbamidomethyl (C)
7							490	2	809.057	2424.15	3	2424.14	0.0119	45.54	0.052	GTGTANQCPTVEGGVDSFAFKPGK	Carbamidomethyl (C)
7							495	1	831.048	2490.12	3	2490.16	-0.0407	23.11	8.9	GGSTGYDNAVALPAGGRGDEEELQK		emPAI
8	B6T3B2	Oxygen-evolving enhancer protein 1 OS=Zea mays PE=2 SV=1	616	34498	23	35.3	93	1	385.672	769.329	2	769.368	-0.0392	34.43	1.3	TYMEVK
8							94	1	385.698	769.381	2	769.368	0.0133	36.76	0.75	TYMEVK
8							109	1	393.691	785.368	2	785.363	0.0053	29.61	4.4	TYMEVK	Oxidation (M)
8							110	2	393.691	785.368	2	785.363	0.0053	29.92	4.1	TYMEVK	Oxidation (M)
8							187	1	425.721	849.427	2	849.423	0.0042	31.26	3.1	GSSFLDPK
8							188	2	425.785	849.556	2	849.423	0.133	36.92	0.84	GSSFLDPK
8							246	1	465.706	929.397	2	929.461	-0.0635	46.04	0.11	NAPPEFQK
8							247	1	465.744	929.474	2	929.461	0.0134	24.18	17	NAPPEFQK
8							306	1	548.779	1095.54	2	1095.54	-0.0014	46.83	0.061	LTYDEIQSK
8							344	1	619.329	1236.64	2	1236.64	0.0004	37.33	0.56	LCLEPTSFTVK
8							347	1	418.228	1251.66	3	1251.65	0.0148	40.71	0.25	RLTYDEIQSK
8							348	1	418.228	1251.66	3	1251.65	0.0148	35.85	0.76	RLTYDEIQSK
8							349	3	418.228	1251.66	3	1251.65	0.0148	5.97	740	RLTYDEIQSK
8							350	1	418.228	1251.66	3	1251.65	0.0148	16.94	59	RLTYDEIQSK
8							351	1	418.237	1251.69	3	1251.65	0.0422	11.47	210	RLTYDEIQSK
8							379	1	455.922	1364.74	3	1364.74	0.0074	22.25	17	KLCLEPTSFTVK
8							442	1	781.878	1561.74	2	1561.75	-0.0077	126.88	5.6e-10	GGSTGYDNAVALPAGGR
8							450	1	880.936	1759.86	2	1759.87	-0.0164	71.97	0.00016	DGIDYAAVTVQLPGGER
8							451	1	880.936	1759.86	2	1759.87	-0.0164	66.97	0.0005	DGIDYAAVTVQLPGGER
8							453	1	592.632	1774.87	3	1774.87	0.0029	55.63	0.0067	GRGGSTGYDNAVALPAGGR
8							481	1	765.381	2293.12	3	2293.12	-0.0023	51.73	0.013	FEEKDGIDYAAVTVQLPGGER
8							491	2	813.719	2438.14	3	2438.15	-0.0178	19.97	19	GTGTANQCPTIDGGVESFPFKAGK	Carbamidomethyl (C)
8							495	1	831.048	2490.12	3	2490.16	-0.0407	23.11	8.9	GGSTGYDNAVALPAGGRGDEEELQK		emPAI
9	Q9LRC4	Oxygen evolving enhancer protein 1 OS=Bruguiera gymnorhiza GN=psbO PE=2 SV=1	615	35116	19	46.1	70	1	376.686	751.358	2	751.412	-0.0533	22.13	18	TYLEVK
9							187	1	425.721	849.427	2	849.423	0.0042	31.26	3.1	GSSFLDPK
9							188	2	425.785	849.556	2	849.423	0.133	36.92	0.84	GSSFLDPK
9							306	1	548.779	1095.54	2	1095.54	-0.0014	46.83	0.061	LTYDEIQSK
9							344	1	619.329	1236.64	2	1236.64	0.0004	37.33	0.56	LCLEPTSFTVK
9							347	1	418.228	1251.66	3	1251.65	0.0148	40.71	0.25	RLTYDEIQSK
9							348	1	418.228	1251.66	3	1251.65	0.0148	35.85	0.76	RLTYDEIQSK
9							349	3	418.228	1251.66	3	1251.65	0.0148	5.97	740	RLTYDEIQSK
9							350	1	418.228	1251.66	3	1251.65	0.0148	16.94	59	RLTYDEIQSK
9							351	1	418.237	1251.69	3	1251.65	0.0422	11.47	210	RLTYDEIQSK
9							361	1	647.328	1292.64	2	1292.64	0.0018	28.98	4.1	IQGIWYAQLDS
9							379	1	455.922	1364.74	3	1364.74	0.0074	22.25	17	KLCLEPTSFTVK
9							442	1	781.878	1561.74	2	1561.75	-0.0077	126.88	5.6e-10	GGSTGYDNAVALPAGGR
9							450	1	880.936	1759.86	2	1759.87	-0.0164	71.97	0.00016	DGIDYAAVTVQLPGGER
9							451	1	880.936	1759.86	2	1759.87	-0.0164	66.97	0.0005	DGIDYAAVTVQLPGGER
9							453	1	592.632	1774.87	3	1774.87	0.0029	55.63	0.0067	GRGGSTGYDNAVALPAGGR
9							483	1	1155.55	2309.09	2	2309.13	-0.042	20.17	19	LTYTLDEIEGPFEVSPDGTVK
9							491	1	813.719	2438.14	3	2438.15	-0.0178	26.31	4.4	GTGTANQCPTIEGGVDSFAFKPGK	Carbamidomethyl (C)
9							497	1	868.761	2603.26	3	2603.3	-0.0342	78.85	2.3e-05	SKPETGEVIGVFESLQPSDTDLGAK		emPAI
10	D2XUU3	Chloroplast managanese stabilizing protein (Fragment) OS=Capsicum annuum GN=Msp-ii PE=2 SV=1	612	29939	34	45.9	93	1	385.672	769.329	2	769.368	-0.0392	34.43	1.3	TYMEVK
10							94	1	385.698	769.381	2	769.368	0.0133	36.76	0.75	TYMEVK
10							109	1	393.691	785.368	2	785.363	0.0053	29.61	4.4	TYMEVK	Oxidation (M)
10							110	2	393.691	785.368	2	785.363	0.0053	29.92	4.1	TYMEVK	Oxidation (M)
10							187	1	425.721	849.427	2	849.423	0.0042	31.26	3.1	GSSFLDPK
10							188	2	425.785	849.556	2	849.423	0.133	36.92	0.84	GSSFLDPK
10							261	1	482.778	963.542	2	963.579	-0.0375	34.6	1.2	VPFLFTIK
10							262	1	482.798	963.581	2	963.579	0.0017	48.09	0.052	VPFLFTIK
10							263	1	482.798	963.581	2	963.579	0.0017	36.41	0.77	VPFLFTIK
10							264	1	482.798	963.581	2	963.579	0.0017	35.07	1	VPFLFTIK
10							265	1	482.798	963.581	2	963.579	0.0017	42.92	0.17	VPFLFTIK
10							266	1	482.798	963.581	2	963.579	0.0017	37.66	0.58	VPFLFTIK
10							267	1	482.798	963.581	2	963.579	0.0017	19.04	42	VPFLFTIK
10							268	6	482.798	963.581	2	963.579	0.0017	10.87	270	VPFLFTIK
10							269	1	482.808	963.601	2	963.579	0.0213	35.97	0.85	VPFLFTIK
10							270	1	482.808	963.601	2	963.579	0.0213	33.22	1.6	VPFLFTIK
10							271	2	482.808	963.601	2	963.579	0.0213	36.03	0.84	VPFLFTIK
10							272	1	482.808	963.601	2	963.579	0.0213	37.04	0.66	VPFLFTIK
10							273	1	482.808	963.601	2	963.579	0.0213	29.58	3.7	VPFLFTIK
10							306	1	548.779	1095.54	2	1095.54	-0.0014	46.83	0.061	LTYDEIQSK
10							344	1	619.329	1236.64	2	1236.64	0.0004	37.33	0.56	LCLEPTSFTVK
10							347	1	418.228	1251.66	3	1251.65	0.0148	40.71	0.25	RLTYDEIQSK
10							348	1	418.228	1251.66	3	1251.65	0.0148	35.85	0.76	RLTYDEIQSK
10							349	3	418.228	1251.66	3	1251.65	0.0148	5.97	740	RLTYDEIQSK
10							350	1	418.228	1251.66	3	1251.65	0.0148	16.94	59	RLTYDEIQSK
10							351	1	418.237	1251.69	3	1251.65	0.0422	11.47	210	RLTYDEIQSK
10							379	1	455.922	1364.74	3	1364.74	0.0074	22.25	17	KLCLEPTSFTVK
10							442	1	781.878	1561.74	2	1561.75	-0.0077	126.88	5.6e-10	GGSTGYDNAVALPAGGR
10							450	1	880.936	1759.86	2	1759.87	-0.0164	71.97	0.00016	DGIDYAAVTVQLPGGER
10							451	1	880.936	1759.86	2	1759.87	-0.0164	66.97	0.0005	DGIDYAAVTVQLPGGER
10							453	1	592.632	1774.87	3	1774.87	0.0029	55.63	0.0067	GRGGSTGYDNAVALPAGGR
10							481	1	765.381	2293.12	3	2293.12	-0.0023	51.73	0.013	FEEKDGIDYAAVTVQLPGGER
10							483	1	1155.55	2309.09	2	2309.13	-0.042	20.17	19	LTYTLDEIEGPFEVSPDGTVK
10							487	1	804.383	2410.13	3	2410.12	0.0058	18.36	29	GTGTANQCPTVDGGVDSFAFKPGK	Carbamidomethyl (C)	emPAI
11	A9PGS6	Putative uncharacterized protein OS=Populus trichocarpa GN=POPTRDRAFT_813989 PE=2 SV=1	518	35184	30	32.5	93	1	385.672	769.329	2	769.368	-0.0392	34.43	1.3	TYMEVK
11							94	1	385.698	769.381	2	769.368	0.0133	36.76	0.75	TYMEVK
11							109	1	393.691	785.368	2	785.363	0.0053	29.61	4.4	TYMEVK	Oxidation (M)
11							110	2	393.691	785.368	2	785.363	0.0053	29.92	4.1	TYMEVK	Oxidation (M)
11							187	1	425.721	849.427	2	849.423	0.0042	31.26	3.1	GSSFLDPK
11							188	2	425.785	849.556	2	849.423	0.133	36.92	0.84	GSSFLDPK
11							261	1	482.778	963.542	2	963.579	-0.0375	34.6	1.2	VPFLFTIK
11							262	1	482.798	963.581	2	963.579	0.0017	48.09	0.052	VPFLFTIK
11							263	1	482.798	963.581	2	963.579	0.0017	36.41	0.77	VPFLFTIK
11							264	1	482.798	963.581	2	963.579	0.0017	35.07	1	VPFLFTIK
11							265	1	482.798	963.581	2	963.579	0.0017	42.92	0.17	VPFLFTIK
11							266	1	482.798	963.581	2	963.579	0.0017	37.66	0.58	VPFLFTIK
11							267	1	482.798	963.581	2	963.579	0.0017	19.04	42	VPFLFTIK
11							268	6	482.798	963.581	2	963.579	0.0017	10.87	270	VPFLFTIK
11							269	1	482.808	963.601	2	963.579	0.0213	35.97	0.85	VPFLFTIK
11							270	1	482.808	963.601	2	963.579	0.0213	33.22	1.6	VPFLFTIK
11							271	2	482.808	963.601	2	963.579	0.0213	36.03	0.84	VPFLFTIK
11							272	1	482.808	963.601	2	963.579	0.0213	37.04	0.66	VPFLFTIK
11							273	1	482.808	963.601	2	963.579	0.0213	29.58	3.7	VPFLFTIK
11							344	1	619.329	1236.64	2	1236.64	0.0004	37.33	0.56	ICLEPTSFTVK
11							354	1	422.882	1265.63	3	1265.66	-0.0358	10.26	280	RLTYEEIQSK
11							379	1	455.922	1364.74	3	1364.74	0.0074	22.25	17	KICLEPTSFTVK
11							442	1	781.878	1561.74	2	1561.75	-0.0077	126.88	5.6e-10	GGSTGYDNAVALPAGGR
11							450	1	880.936	1759.86	2	1759.87	-0.0164	71.97	0.00016	DGIDYAAVTVQLPGGER
11							451	1	880.936	1759.86	2	1759.87	-0.0164	66.97	0.0005	DGIDYAAVTVQLPGGER
11							453	1	592.632	1774.87	3	1774.87	0.0029	55.63	0.0067	GRGGSTGYDNAVALPAGGR
11							481	1	765.381	2293.12	3	2293.12	-0.0023	51.73	0.013	FEEKDGIDYAAVTVQLPGGER
11							488	4	809.045	2424.11	3	2424.14	-0.0262	5.62	510	GSGTANQCPTIDGGLDSFAFKPGK	Carbamidomethyl (C)
11							489	3	809.057	2424.15	3	2424.14	0.0119	20.31	17	GSGTANQCPTIDGGLDSFAFKPGK	Carbamidomethyl (C)
11							490	4	809.057	2424.15	3	2424.14	0.0119	18.95	24	GSGTANQCPTIDGGLDSFAFKPGK	Carbamidomethyl (C)	emPAI
12	A6N1L3	Oxygen-evolving enhancer protein 1 (Fragment) OS=Oryza sativa subsp. indica PE=2 SV=1	422	18990	21	34.8	64	1	373.189	744.364	2	744.381	-0.0168	30.41	4.4	PPEFQK
12							187	1	425.721	849.427	2	849.423	0.0042	31.26	3.1	GSSFLDPK
12							188	2	425.785	849.556	2	849.423	0.133	36.92	0.84	GSSFLDPK
12							261	1	482.778	963.542	2	963.579	-0.0375	34.6	1.2	VPFLFTIK
12							262	1	482.798	963.581	2	963.579	0.0017	48.09	0.052	VPFLFTIK
12							263	1	482.798	963.581	2	963.579	0.0017	36.41	0.77	VPFLFTIK
12							264	1	482.798	963.581	2	963.579	0.0017	35.07	1	VPFLFTIK
12							265	1	482.798	963.581	2	963.579	0.0017	42.92	0.17	VPFLFTIK
12							266	1	482.798	963.581	2	963.579	0.0017	37.66	0.58	VPFLFTIK
12							267	1	482.798	963.581	2	963.579	0.0017	19.04	42	VPFLFTIK
12							268	6	482.798	963.581	2	963.579	0.0017	10.87	270	VPFLFTIK
12							269	1	482.808	963.601	2	963.579	0.0213	35.97	0.85	VPFLFTIK
12							270	1	482.808	963.601	2	963.579	0.0213	33.22	1.6	VPFLFTIK
12							271	2	482.808	963.601	2	963.579	0.0213	36.03	0.84	VPFLFTIK
12							272	1	482.808	963.601	2	963.579	0.0213	37.04	0.66	VPFLFTIK
12							273	1	482.808	963.601	2	963.579	0.0213	29.58	3.7	VPFLFTIK
12							442	1	781.878	1561.74	2	1561.75	-0.0077	126.88	5.6e-10	GGSTGYDNAVALPAGGR
12							450	1	880.936	1759.86	2	1759.87	-0.0164	71.97	0.00016	DGIDYAAVTVQLPGGER
12							451	1	880.936	1759.86	2	1759.87	-0.0164	66.97	0.0005	DGIDYAAVTVQLPGGER
12							453	1	592.632	1774.87	3	1774.87	0.0029	55.63	0.0067	GRGGSTGYDNAVALPAGGR
12							481	1	765.381	2293.12	3	2293.12	-0.0023	51.73	0.013	FEEKDGIDYAAVTVQLPGGER		emPAI
13	B9HN61	Predicted protein OS=Populus trichocarpa GN=POPTRDRAFT_557583 PE=4 SV=1	323	33557	5	17.4	274	1	484.279	966.543	2	966.525	0.0179	45.3	0.088	IPDGKPANR
13							307	1	549.803	1097.59	2	1097.61	-0.0161	80.79	2.5e-05	IVAISLDDPR
13							316	1	556.821	1111.63	2	1111.61	0.0137	42.24	0.17	HFPGTLTAIR
13							356	1	639.32	1276.63	2	1276.63	-0.0045	71.28	0.00023	VITETNESWAK
13							364	1	652.319	1302.62	2	1302.63	-0.0072	83.79	1.3e-05	ASLVNDVDDVEK		emPAI
14	A9PEN9	Predicted protein OS=Populus trichocarpa GN=POPTRDRAFT_707493 PE=2 SV=1	156	33166	3	10.5	307	1	549.803	1097.59	2	1097.61	-0.0161	80.79	2.5e-05	IVAISLDDPR
14							316	1	556.821	1111.63	2	1111.61	0.0137	42.24	0.17	HFPGTLTAIR
14							376	1	449.205	1344.59	3	1344.59	-0.0002	34.61	1	EEGHPETLDYR		emPAI
15	Q6RWD8	Ribulose bisphosphate carboxylase small chain OS=Capsicum annuum PE=2 SV=1	141	20379	4	20.6	242	1	457.724	913.433	2	913.416	0.0172	23.41	19	YWTMWK
15							243	1	457.752	913.49	2	913.393	0.0971	10.58	360	SPGYYDGR
15							252	1	467.266	932.518	2	932.508	0.0099	49.55	0.042	IIGFDNVR
15							457	1	901.933	1801.85	2	1801.87	-0.0188	59.68	0.0026	QVQCISFIAYKPEGY	Carbamidomethyl (C)	emPAI
16	P19683	31 kDa ribonucleoprotein, chloroplastic OS=Nicotiana sylvestris PE=1 SV=1	138	35027	4	13	117	1	401.713	801.412	2	801.398	0.0138	48.87	0.06	VNVAEDR
16							237	1	449.707	897.398	2	897.401	-0.003	39.47	0.4	AVEMYNR	Oxidation (M)
16							346	9	417.234	1248.68	3	1248.68	0.0003	3.54	1400	RGERPERPPR
16							459	1	932.973	1863.93	2	1863.94	-0.005	46.49	0.053	LFVGNLPYDVDSEGLAR		emPAI
17	B9SQY4	Serine carboxypeptidase, putative OS=Ricinus communis GN=RCOM_1406210 PE=4 SV=1	81	53928	1	2.3	327	1	575.336	1148.66	2	1148.64	0.0124	80.81	2.7e-05	TAADSLAFLLK		emPAI
18	P19684	33 kDa ribonucleoprotein, chloroplastic OS=Nicotiana sylvestris PE=1 SV=1	77	35359	2	5.6	259	1	479.267	956.519	2	956.508	0.0113	23.33	16	VNFPEVPR
18							292	1	524.748	1047.48	2	1047.48	-0.0013	53.18	0.016	VESESVEGGR		emPAI
19	D2RJ43	Protein grpE OS=Acidaminococcus fermentans (strain ATCC 25085 / DSM 20731 / VR4) GN=grpE PE=3 SV=1	69	22981	2	4.9	320	1	563.269	1124.52	2	1124.53	-0.001	59.89	0.0029	LQADFDNFR
19							353	3	418.547	1252.62	3	1252.62	-0.0015	9.38	340	LQADFDNFRK		emPAI
20	C1FEW1	Haloacid-halidohydrolase OS=Micromonas sp. RCC299 GN=MICPUN_55588 PE=4 SV=1	59	32037	1	3.5	305	1	547.766	1093.52	2	1093.51	0.0102	59.29	0.0045	VAVCSTSNEK	Carbamidomethyl (C)	emPAI
