# Supplementary material for: HC-Pro silencing suppressor significantly alters the gene expression profile in tobacco leaves and flowers
Source: BMC Plant Biol. 2011 Apr 20;11:68. doi: 10.1186/1471-2229-11-68 (PMC3111369; doi:10.1186/1471-2229-11-68)
Supplement: Additional file 10 — Supplemental Table 10. Peptide sequencing spot 3 (see Figure 4) [file 1471-2229-11-68-S10.XLS]

## Sheet: F001410-1
Search title	Sprot_Trembl tax green plants (100831_3_WTE)
Report URI	http://mascot-proteomics/mascot/cgi/master_results.pl?file=../data/20100901/F001410.dat
Peak list format	Mascot generic
Mascot version	2.2.06
Database	UniProtKB
Fasta file	UniProtKB_2010_09.fasta
Total sequences	12155553
Total residues	3930097083
Sequences after taxonomy filter	1747552
Number of queries	726
Variable modifications	--------------------------------------------------------
Identifier	Name	Delta	Neutral loss(es)
1	Carbamidomethyl (C)	57.0215	0
2	Oxidation (M)	15.9949	63.9983	0
Search Parameters	--------------------------------------------------------
Taxonomy filter	Viridiplantae (Green Plants)
Enzyme	Trypsin
Maximum Missed Cleavages	1
Fixed modifications
Variable modifications	Carbamidomethyl (C),Oxidation (M)
Peptide Mass Tolerance	0.3
Peptide Mass Tolerance Units	Da
Fragment Mass Tolerance	0.3
Fragment Mass Tolerance Units	Da
Mass values	Monoisotopic
Instrument type	ESI-QUAD-TOF
Format parameters	--------------------------------------------------------
Significance threshold	0.05
Require bold red	1
Protein hits	--------------------------------------------------------
prot_hit_num	prot_acc	prot_desc	prot_score	prot_mass	prot_matches	prot_cover	pep_query	pep_rank	pep_exp_mz	pep_exp_mr	pep_exp_z	pep_calc_mr	pep_delta	pep_score	pep_expect	pep_seq	pep_var_mod
1	B9RMA5	Peptidyl-prolyl cis-trans isomerase OS=Ricinus communis GN=RCOM_1078960 PE=3 SV=1	429	27485	16	32.4	187	1	389.702	777.389	2	777.369	0.0204	15.92	93	ALCTGEK	Carbamidomethyl (C)
1							370	1	514.754	1027.49	2	1027.5	-0.0034	42.22	0.19	TFKDENFK
1							434	1	545.774	1089.53	2	1089.53	0.0039	52.05	0.02	LIESQETDR
1							435	1	545.774	1089.53	2	1089.53	0.0039	27.39	6	LIESQETDR
1							436	1	545.774	1089.53	2	1089.53	0.0039	56.03	0.0082	LIESQETDR
1							437	1	545.774	1089.53	2	1089.53	0.0039	58.47	0.0046	LIESQETDR
1							513	1	636.785	1271.56	2	1271.55	0.007	61.9	0.002	DFMIQGGDFDK
1							534	1	644.778	1287.54	2	1287.54	-0.0031	67.26	0.00058	DFMIQGGDFDK	Oxidation (M)
1							535	1	644.778	1287.54	2	1287.54	-0.0031	67.03	0.00061	DFMIQGGDFDK	Oxidation (M)
1							640	2	538.268	1611.78	3	1611.8	-0.0149	12.54	150	VIKDFMIQGGDFDK
1							645	1	557.642	1669.9	3	1669.89	0.0185	69.17	0.00031	HVVFGQVLEGMDIVK
1							646	1	418.72	1670.85	4	1670.83	0.0178	25.86	6.8	LIESQETDRGDRPR
1							650	1	562.973	1685.9	3	1685.88	0.0161	58.66	0.0035	HVVFGQVLEGMDIVK	Oxidation (M)
1							679	1	615.284	1842.83	3	1842.82	0.0109	39.34	0.28	DFMIQGGDFDKGNGTGGK
1							681	1	620.617	1858.83	3	1858.82	0.0128	26.62	6.3	DFMIQGGDFDKGNGTGGK	Oxidation (M)
1							692	1	1004	2005.99	2	2006.01	-0.016	98.04	3.4e-07	IVIGLYGDDVPQTAENFR
2	C5YXY3	Peptidyl-prolyl cis-trans isomerase OS=Sorghum bicolor GN=Sb09g000350 PE=3 SV=1	365	26176	10	28.1	187	1	389.702	777.389	2	777.369	0.0204	15.92	93	ALCTGEK	Carbamidomethyl (C)
2							370	1	514.754	1027.49	2	1027.5	-0.0034	42.22	0.19	TFKDENFK
2							434	1	545.774	1089.53	2	1089.53	0.0039	52.05	0.02	LIESQETDR
2							435	1	545.774	1089.53	2	1089.53	0.0039	27.39	6	LIESQETDR
2							436	1	545.774	1089.53	2	1089.53	0.0039	56.03	0.0082	LIESQETDR
2							437	1	545.774	1089.53	2	1089.53	0.0039	58.47	0.0046	LIESQETDR
2							558	1	704.876	1407.74	2	1407.74	-0.0015	81.45	2e-05	VYFDISIGNPVGK
2							645	1	557.642	1669.9	3	1669.89	0.0185	69.17	0.00031	HVVFGQVLEGMDIVK
2							650	1	562.973	1685.9	3	1685.88	0.0161	58.66	0.0035	HVVFGQVLEGMDIVK	Oxidation (M)
2							692	1	1004	2005.99	2	2006.01	-0.016	98.04	3.4e-07	IVIGLYGDDVPQTAENFR
3	B2BF99	Peptidyl-prolyl cis-trans isomerase OS=Nicotiana tabacum GN=Cyp2 PE=2 SV=1	328	21971	7	34.3	187	1	389.702	777.389	2	777.369	0.0204	15.92	93	ALCTGEK	Carbamidomethyl (C)
3							295	1	432.761	863.508	2	863.494	0.0143	40.98	0.32	IVMGLFGK
3							315	1	440.758	879.501	2	879.489	0.0122	38.25	0.55	IVMGLFGK	Oxidation (M)
3							448	1	555.801	1109.59	2	1109.58	0.0079	52.01	0.018	VLSGMDVVYK
3							486	1	587.292	1172.57	2	1172.57	0.0018	58.89	0.0041	IEAEGGQSGTPK
3							663	1	875.372	1748.73	2	1748.75	-0.0225	76.58	5.2e-05	GGESIYGESFADENFK
3							687	1	962.476	1922.94	2	1922.96	-0.0197	83.65	1e-05	IIPSFMLQGGDFTLGDGR
4	C5Z9C6	Peptidyl-prolyl cis-trans isomerase OS=Sorghum bicolor GN=Sb10g029480 PE=3 SV=1	210	23052	6	23.3	187	1	389.702	777.389	2	777.369	0.0204	15.92	93	ALCTGEK	Carbamidomethyl (C)
4							295	1	432.761	863.508	2	863.494	0.0143	40.98	0.32	IVMGLFGK
4							304	1	435.707	869.4	2	869.392	0.008	17.73	48	FADENFK
4							315	1	440.758	879.501	2	879.489	0.0122	38.25	0.55	IVMGLFGK	Oxidation (M)
4							448	1	555.801	1109.59	2	1109.58	0.0079	52.01	0.018	VLSGMDVVYK
4							687	1	962.476	1922.94	2	1922.96	-0.0197	83.65	1e-05	IIPSFMLQGGDFTLGDGR
4	B6TIP7	Peptidyl-prolyl cis-trans isomerase OS=Zea mays PE=2 SV=1	210	23064	6	23.3	187	1	389.702	777.389	2	777.369	0.0204	15.92	93	ALCTGEK	Carbamidomethyl (C)
4							295	1	432.761	863.508	2	863.494	0.0143	40.98	0.32	IVMGLFGK
4							304	1	435.707	869.4	2	869.392	0.008	17.73	48	FADENFK
4							315	1	440.758	879.501	2	879.489	0.0122	38.25	0.55	IVMGLFGK	Oxidation (M)
4							448	1	555.801	1109.59	2	1109.58	0.0079	52.01	0.018	VLSGMDVVYK
4							687	1	962.476	1922.94	2	1922.96	-0.0197	83.65	1e-05	IIPSFMLQGGDFTLGDGR
5	A0T1V6	CBS domain-containing protein OS=Solenostemon scutellarioides PE=2 SV=1	130	22232	4	13.9	359	1	494.291	986.567	2	986.565	0.0023	37.77	0.59	LITVTPDTK
5							443	1	548.257	1094.5	2	1094.48	0.0141	44.48	0.1	AMQLMTDNR	Oxidation (M)
5							451	1	556.253	1110.49	2	1110.48	0.0115	44.99	0.088	AMQLMTDNR	2 Oxidation (M)
5							464	1	568.276	1134.54	2	1134.52	0.0149	48.77	0.042	VGDIMTEENK
5	B7FJN7	Putative uncharacterized protein OS=Medicago truncatula PE=2 SV=1	130	22588	4	13.7	359	1	494.291	986.567	2	986.565	0.0023	37.77	0.59	LITVTPDTK
5							443	1	548.257	1094.5	2	1094.48	0.0141	44.48	0.1	AMQLMTDNR	Oxidation (M)
5							451	1	556.253	1110.49	2	1110.48	0.0115	44.99	0.088	AMQLMTDNR	2 Oxidation (M)
5							464	1	568.276	1134.54	2	1134.52	0.0149	48.77	0.042	VGDIMTEENK
5	B9SK70	Putative uncharacterized protein OS=Ricinus communis GN=RCOM_1027650 PE=4 SV=1	130	22852	4	13.6	359	1	494.291	986.567	2	986.565	0.0023	37.77	0.59	LITVTPDTK
5							443	1	548.257	1094.5	2	1094.48	0.0141	44.48	0.1	AMQLMTDNR	Oxidation (M)
5							451	1	556.253	1110.49	2	1110.48	0.0115	44.99	0.088	AMQLMTDNR	2 Oxidation (M)
5							464	1	568.276	1134.54	2	1134.52	0.0149	48.77	0.042	VGDIMTEENK
6	A1YMX4	30S ribosomal protein S10-like OS=Brassica campestris PE=2 SV=1	105	21257	3	12.4	198	1	398.235	794.455	2	794.436	0.0191	26.26	7.6	IYCVLK	Carbamidomethyl (C)
6							261	6	424.728	847.441	2	847.434	0.007	31.48	3	FHFEIR
6							603	1	748.852	1495.69	2	1495.7	-0.0119	47.29	0.051	SYWVPLIEDSCK	Carbamidomethyl (C)
6	Q2V615	Putative uncharacterized protein OS=Brassica campestris PE=2 SV=1	105	20941	3	12.6	198	1	398.235	794.455	2	794.436	0.0191	26.26	7.6	IYCVLK	Carbamidomethyl (C)
6							261	6	424.728	847.441	2	847.434	0.007	31.48	3	FHFEIR
6							603	1	748.852	1495.69	2	1495.7	-0.0119	47.29	0.051	SYWVPLIEDSCK	Carbamidomethyl (C)
6	Q5MD13	30S ribosomal protein S10-like OS=Brassica napus PE=2 SV=1	105	21637	3	12.2	198	1	398.235	794.455	2	794.436	0.0191	26.26	7.6	IYCVLK	Carbamidomethyl (C)
6							261	6	424.728	847.441	2	847.434	0.007	31.48	3	FHFEIR
6							603	1	748.852	1495.69	2	1495.7	-0.0119	47.29	0.051	SYWVPLIEDSCK	Carbamidomethyl (C)
6	C6SYS4	Putative uncharacterized protein OS=Glycine max PE=2 SV=1	105	22432	3	11.6	198	1	398.235	794.455	2	794.436	0.0191	26.26	7.6	IYCVLK	Carbamidomethyl (C)
6							261	6	424.728	847.441	2	847.434	0.007	31.48	3	FHFEIR
6							603	1	748.852	1495.69	2	1495.7	-0.0119	47.29	0.051	SYWVPLIEDSCK	Carbamidomethyl (C)
6	C6T2U8	Putative uncharacterized protein OS=Glycine max PE=2 SV=1	105	22332	3	11.7	198	1	398.235	794.455	2	794.436	0.0191	26.26	7.6	IYCVLK	Carbamidomethyl (C)
6							261	6	424.728	847.441	2	847.434	0.007	31.48	3	FHFEIR
6							603	1	748.852	1495.69	2	1495.7	-0.0119	47.29	0.051	SYWVPLIEDSCK	Carbamidomethyl (C)
6	D7L0N9	Putative uncharacterized protein OS=Arabidopsis lyrata subsp. lyrata GN=ARALYDRAFT_478688 PE=4 SV=1	105	20843	3	12.6	198	1	398.235	794.455	2	794.436	0.0191	26.26	7.6	IYCVLK	Carbamidomethyl (C)
6							261	6	424.728	847.441	2	847.434	0.007	31.48	3	FHFEIR
6							603	1	748.852	1495.69	2	1495.7	-0.0119	47.29	0.051	SYWVPLIEDSCK	Carbamidomethyl (C)
6	D7MYG7	Chloroplast 30S ribosomal protein S10 OS=Arabidopsis lyrata subsp. lyrata GN=ARALYDRAFT_359796 PE=4 SV=1	105	11884	3	23.3	198	1	398.235	794.455	2	794.436	0.0191	26.26	7.6	IYCVLK	Carbamidomethyl (C)
6							261	6	424.728	847.441	2	847.434	0.007	31.48	3	FHFEIR
6							603	1	748.852	1495.69	2	1495.7	-0.0119	47.29	0.051	SYWVPLIEDSCK	Carbamidomethyl (C)
6	A9YUX9	Chloroplast 30S ribosomal protein S10 (Fragment) OS=Daucus carota PE=2 SV=1	105	11669	3	23.8	198	1	398.235	794.455	2	794.436	0.0191	26.26	7.6	IYCVLK	Carbamidomethyl (C)
6							261	6	424.728	847.441	2	847.434	0.007	31.48	3	FHFEIR
6							603	1	748.852	1495.69	2	1495.7	-0.0119	47.29	0.051	SYWVPLIEDSCK	Carbamidomethyl (C)
6	B9S9Q5	30S ribosomal protein S10, putative OS=Ricinus communis GN=RCOM_0521090 PE=3 SV=1	105	22640	3	11.5	198	1	398.235	794.455	2	794.436	0.0191	26.26	7.6	IYCVLK	Carbamidomethyl (C)
6							261	6	424.728	847.441	2	847.434	0.007	31.48	3	FHFEIR
6							603	1	748.852	1495.69	2	1495.7	-0.0119	47.29	0.051	SYWVPLIEDSCK	Carbamidomethyl (C)
6	Q9LK61	30S ribosomal protein S10, chloroplastic OS=Arabidopsis thaliana GN=RPS10 PE=1 SV=1	105	20824	3	12.6	198	1	398.235	794.455	2	794.436	0.0191	26.26	7.6	IYCVLK	Carbamidomethyl (C)
6							261	6	424.728	847.441	2	847.434	0.007	31.48	3	FHFEIR
6							603	1	748.852	1495.69	2	1495.7	-0.0119	47.29	0.051	SYWVPLIEDSCK	Carbamidomethyl (C)
7	A0A3A2	Ribulose bisphosphate carboxylase small chain (Fragment) OS=Artemisia annua PE=2 SV=1	83	10623	2	17.8	328	1	457.705	913.395	2	913.393	0.0017	45.39	0.12	SPGYYDGR
7							343	1	467.266	932.518	2	932.508	0.0099	37.24	0.71	IIGFDNVR
7	C1JZ18	Ribulose bisphosphate carboxylase small chain (Fragment) OS=Ageratina adenophora GN=rbcS PE=2 SV=1	83	20016	2	9	328	1	457.705	913.395	2	913.393	0.0017	45.39	0.12	SPGYYDGR
7							343	1	467.266	932.518	2	932.508	0.0099	37.24	0.71	IIGFDNVR
7	A9YTZ9	Ribulose bisphosphate carboxylase small chain OS=Solanum tuberosum PE=2 SV=1	83	20506	2	8.8	328	1	457.705	913.395	2	913.393	0.0017	45.39	0.12	SPGYYDGR
7							343	1	467.266	932.518	2	932.508	0.0099	37.24	0.71	IIGFDNVR
7	Q945R2	Ribulose bisphosphate carboxylase small chain (Fragment) OS=Medicago sativa PE=2 SV=1	83	11907	2	16	328	1	457.705	913.395	2	913.393	0.0017	45.39	0.12	SPGYYDGR
7							343	1	467.266	932.518	2	932.508	0.0099	37.24	0.71	IIGFDNVR
7	Q42815	Ribulose bisphosphate carboxylase small chain OS=Glycine soja GN=rbcS PE=3 SV=1	83	19962	2	9	328	1	457.705	913.395	2	913.393	0.0017	45.39	0.12	SPGYYDGR
7							343	1	467.266	932.518	2	932.508	0.0099	37.24	0.71	IIGFDNVR
7	O65194	Ribulose bisphosphate carboxylase small chain, chloroplastic OS=Medicago sativa PE=2 SV=1	83	20238	2	8.9	328	1	457.705	913.395	2	913.393	0.0017	45.39	0.12	SPGYYDGR
7							343	1	467.266	932.518	2	932.508	0.0099	37.24	0.71	IIGFDNVR
7	Q0INU2	Ribulose bisphosphate carboxylase small chain OS=Oryza sativa subsp. japonica GN=Os12g0291100 PE=3 SV=1	81	19618	2	9.1	328	1	457.705	913.395	2	913.393	0.0017	45.39	0.12	SPGYYDGR
7							343	1	467.266	932.518	2	932.508	0.0099	37.24	0.71	IIGFDNVR
7	Q0INY7	Ribulose bisphosphate carboxylase small chain, chloroplastic OS=Oryza sativa subsp. japonica GN=RBCS PE=1 SV=1	81	19634	2	9.1	328	1	457.705	913.395	2	913.393	0.0017	45.39	0.12	SPGYYDGR
7							343	1	467.266	932.518	2	932.508	0.0099	37.24	0.71	IIGFDNVR
7	B1PLM0	Ribulose bisphosphate carboxylase small chain OS=Hevea brasiliensis GN=rbcS PE=3 SV=1	81	20732	2	8.7	328	1	457.705	913.395	2	913.393	0.0017	45.39	0.12	SPGYYDGR
7							343	1	467.266	932.518	2	932.508	0.0099	37.24	0.71	IIGFDNVR
7	A2Y205	Ribulose bisphosphate carboxylase small chain, chloroplastic OS=Oryza sativa subsp. indica GN=RBCS PE=2 SV=2	81	19634	2	9.1	328	1	457.705	913.395	2	913.393	0.0017	45.39	0.12	SPGYYDGR
7							343	1	467.266	932.518	2	932.508	0.0099	37.24	0.71	IIGFDNVR
7	A2ZJQ0	Ribulose bisphosphate carboxylase small chain OS=Oryza sativa subsp. indica GN=OsI_38046 PE=3 SV=1	81	19708	2	9.1	328	1	457.705	913.395	2	913.393	0.0017	45.39	0.12	SPGYYDGR
7							343	1	467.266	932.518	2	932.508	0.0099	37.24	0.71	IIGFDNVR
7	Q2PW45	Ribulose bisphosphate carboxylase small chain (Fragment) OS=Coffea arabica GN=rbsc1 PE=3 SV=1	81	13836	2	13.7	328	1	457.705	913.395	2	913.393	0.0017	45.39	0.12	SPGYYDGR
7							343	1	467.266	932.518	2	932.508	0.0099	37.24	0.71	IIGFDNVR
7	Q2QTJ7	Ribulose bisphosphate carboxylase small chain OS=Oryza sativa subsp. japonica GN=Os12g0291400 PE=2 SV=1	81	19486	2	9.1	328	1	457.705	913.395	2	913.393	0.0017	45.39	0.12	SPGYYDGR
7							343	1	467.266	932.518	2	932.508	0.0099	37.24	0.71	IIGFDNVR
7	Q2QTK0	Ribulose bisphosphate carboxylase small chain OS=Oryza sativa subsp. japonica GN=LOC_Os12g19394 PE=3 SV=1	81	14940	2	12.5	328	1	457.705	913.395	2	913.393	0.0017	45.39	0.12	SPGYYDGR
7							343	1	467.266	932.518	2	932.508	0.0099	37.24	0.71	IIGFDNVR
7	Q5ZF94	Ribulose bisphosphate carboxylase small chain OS=Plantago major GN=rbcs1a PE=2 SV=1	81	19618	2	9.2	328	1	457.705	913.395	2	913.393	0.0017	45.39	0.12	SPGYYDGR
7							343	1	467.266	932.518	2	932.508	0.0099	37.24	0.71	IIGFDNVR
7	Q5ZF97	Ribulose bisphosphate carboxylase small chain OS=Plantago major GN=rbcs1 PE=2 SV=1	81	19945	2	9	328	1	457.705	913.395	2	913.393	0.0017	45.39	0.12	SPGYYDGR
7							343	1	467.266	932.518	2	932.508	0.0099	37.24	0.71	IIGFDNVR
7	A6N0B6	Ribulose bisphosphate carboxylase small chain OS=Oryza sativa subsp. indica GN=OsI_38042 PE=2 SV=1	81	19618	2	9.1	328	1	457.705	913.395	2	913.393	0.0017	45.39	0.12	SPGYYDGR
7							343	1	467.266	932.518	2	932.508	0.0099	37.24	0.71	IIGFDNVR
7	A6N117	Ribulose bisphosphate carboxylase small chain (Fragment) OS=Oryza sativa subsp. indica PE=2 SV=1	81	9813	2	18.8	328	1	457.705	913.395	2	913.393	0.0017	45.39	0.12	SPGYYDGR
7							343	1	467.266	932.518	2	932.508	0.0099	37.24	0.71	IIGFDNVR
7	A6N149	Ribulose bisphosphate carboxylase small chain (Fragment) OS=Oryza sativa subsp. indica PE=2 SV=1	81	17884	2	10.2	328	1	457.705	913.395	2	913.393	0.0017	45.39	0.12	SPGYYDGR
7							343	1	467.266	932.518	2	932.508	0.0099	37.24	0.71	IIGFDNVR
7	A6N182	Ribulose bisphosphate carboxylase small chain (Fragment) OS=Oryza sativa subsp. indica PE=2 SV=1	81	8349	2	21.9	328	1	457.705	913.395	2	913.393	0.0017	45.39	0.12	SPGYYDGR
7							343	1	467.266	932.518	2	932.508	0.0099	37.24	0.71	IIGFDNVR
7	A6N1G6	Ribulose bisphosphate carboxylase small chain (Fragment) OS=Oryza sativa subsp. indica PE=2 SV=1	81	12025	2	15.5	328	1	457.705	913.395	2	913.393	0.0017	45.39	0.12	SPGYYDGR
7							343	1	467.266	932.518	2	932.508	0.0099	37.24	0.71	IIGFDNVR
7	C6SVL2	Ribulose bisphosphate carboxylase small chain OS=Glycine max PE=2 SV=1	81	19966	2	9	328	1	457.705	913.395	2	913.393	0.0017	45.39	0.12	SPGYYDGR
7							343	1	467.266	932.518	2	932.508	0.0099	37.24	0.71	IIGFDNVR
7	C6T1Y2	Ribulose bisphosphate carboxylase small chain OS=Glycine max PE=2 SV=1	81	20006	2	9	328	1	457.705	913.395	2	913.393	0.0017	45.39	0.12	SPGYYDGR
7							343	1	467.266	932.518	2	932.508	0.0099	37.24	0.71	IIGFDNVR
7	Q6RWD8	Ribulose bisphosphate carboxylase small chain OS=Capsicum annuum PE=2 SV=1	81	20379	2	8.9	328	1	457.705	913.395	2	913.393	0.0017	45.39	0.12	SPGYYDGR
7							343	1	467.266	932.518	2	932.508	0.0099	37.24	0.71	IIGFDNVR
7	B7E6P1	Ribulose bisphosphate carboxylase small chain OS=Oryza sativa subsp. japonica GN=OsJ_17688 PE=2 SV=1	81	19634	2	9.1	328	1	457.705	913.395	2	913.393	0.0017	45.39	0.12	SPGYYDGR
7							343	1	467.266	932.518	2	932.508	0.0099	37.24	0.71	IIGFDNVR
7	Q7DM38	Ribulose bisphosphate carboxylase small chain (Fragment) OS=Phaseolus vulgaris GN=rbcS PE=2 SV=1	81	15649	2	11.9	328	1	457.705	913.395	2	913.393	0.0017	45.39	0.12	SPGYYDGR
7							343	1	467.266	932.518	2	932.508	0.0099	37.24	0.71	IIGFDNVR
7	Q8GRJ7	Ribulose bisphosphate carboxylase small chain OS=Coffea arabica GN=rbcs1 PE=2 SV=1	81	20378	2	8.8	328	1	457.705	913.395	2	913.393	0.0017	45.39	0.12	SPGYYDGR
7							343	1	467.266	932.518	2	932.508	0.0099	37.24	0.71	IIGFDNVR
7	A9YTZ7	Ribulose bisphosphate carboxylase small chain OS=Solanum tuberosum PE=2 SV=1	81	20573	2	8.8	328	1	457.705	913.395	2	913.393	0.0017	45.39	0.12	SPGYYDGR
7							343	1	467.266	932.518	2	932.508	0.0099	37.24	0.71	IIGFDNVR
7	A9YTZ8	Ribulose bisphosphate carboxylase small chain OS=Solanum tuberosum PE=2 SV=1	81	20513	2	8.8	328	1	457.705	913.395	2	913.393	0.0017	45.39	0.12	SPGYYDGR
7							343	1	467.266	932.518	2	932.508	0.0099	37.24	0.71	IIGFDNVR
7	B9T1N0	Ribulose bisphosphate carboxylase small chain OS=Ricinus communis GN=RCOM_1158790 PE=3 SV=1	81	20840	2	8.6	328	1	457.705	913.395	2	913.393	0.0017	45.39	0.12	SPGYYDGR
7							343	1	467.266	932.518	2	932.508	0.0099	37.24	0.71	IIGFDNVR
7	Q9AUJ5	Ribulose bisphosphate carboxylase small chain (Fragment) OS=Flaveria ramosissima GN=rbcS-R2 PE=2 SV=1	81	15391	2	12.2	328	1	457.705	913.395	2	913.393	0.0017	45.39	0.12	SPGYYDGR
7							343	1	467.266	932.518	2	932.508	0.0099	37.24	0.71	IIGFDNVR
7	Q9AUJ6	Ribulose bisphosphate carboxylase small chain (Fragment) OS=Flaveria ramosissima GN=rbcS-R1 PE=2 SV=1	81	15447	2	12.2	328	1	457.705	913.395	2	913.393	0.0017	45.39	0.12	SPGYYDGR
7							343	1	467.266	932.518	2	932.508	0.0099	37.24	0.71	IIGFDNVR
7	Q9FUJ4	Ribulose bisphosphate carboxylase small chain OS=Glycine max PE=2 SV=2	81	19956	2	9	328	1	457.705	913.395	2	913.393	0.0017	45.39	0.12	SPGYYDGR
7							343	1	467.266	932.518	2	932.508	0.0099	37.24	0.71	IIGFDNVR
7	Q9FUJ5	Ribulose bisphosphate carboxylase small chain OS=Glycine max PE=2 SV=1	81	19992	2	9	328	1	457.705	913.395	2	913.393	0.0017	45.39	0.12	SPGYYDGR
7							343	1	467.266	932.518	2	932.508	0.0099	37.24	0.71	IIGFDNVR
7	Q9ZRI4	Ribulose bisphosphate carboxylase small chain (Fragment) OS=Pisum sativum GN=RuBP PE=2 SV=2	81	16190	2	11.5	328	1	457.705	913.395	2	913.393	0.0017	45.39	0.12	SPGYYDGR
7							343	1	467.266	932.518	2	932.508	0.0099	37.24	0.71	IIGFDNVR
7	Q84NG5	Ribulose bisphosphate carboxylase small chain OS=Flaveria bidentis GN=RbcS1 PE=2 SV=1	81	19638	2	9.2	328	1	457.705	913.395	2	913.393	0.0017	45.39	0.12	SPGYYDGR
7							343	1	467.266	932.518	2	932.508	0.0099	37.24	0.71	IIGFDNVR
7	Q84QE5	Ribulose bisphosphate carboxylase small chain OS=Nicotiana tabacum PE=2 SV=1	81	20268	2	8.9	328	1	457.705	913.395	2	913.393	0.0017	45.39	0.12	SPGYYDGR
7							343	1	467.266	932.518	2	932.508	0.0099	37.24	0.71	IIGFDNVR
7	Q84Y16	Ribulose bisphosphate carboxylase small chain OS=Chrysanthemum morifolium PE=3 SV=1	81	20376	2	8.9	328	1	457.705	913.395	2	913.393	0.0017	45.39	0.12	SPGYYDGR
7							343	1	467.266	932.518	2	932.508	0.0099	37.24	0.71	IIGFDNVR
7	P00865	Ribulose bisphosphate carboxylase small chain 1, chloroplastic OS=Glycine max GN=RBCS-1 PE=3 SV=1	81	20060	2	9	328	1	457.705	913.395	2	913.393	0.0017	45.39	0.12	SPGYYDGR
7							343	1	467.266	932.518	2	932.508	0.0099	37.24	0.71	IIGFDNVR
7	P00869	Ribulose bisphosphate carboxylase small chain 3C, chloroplastic OS=Pisum sativum GN=RBCS-3C PE=2 SV=1	81	20231	2	8.9	328	1	457.705	913.395	2	913.393	0.0017	45.39	0.12	SPGYYDGR
7							343	1	467.266	932.518	2	932.508	0.0099	37.24	0.71	IIGFDNVR
7	Q02980	Ribulose bisphosphate carboxylase small chain, chloroplastic OS=Malus sp. GN=RBCS PE=2 SV=1	81	20490	2	8.7	328	1	457.705	913.395	2	913.393	0.0017	45.39	0.12	SPGYYDGR
7							343	1	467.266	932.518	2	932.508	0.0099	37.24	0.71	IIGFDNVR
7	P05349	Ribulose bisphosphate carboxylase small chain 3B, chloroplastic OS=Solanum lycopersicum GN=RBCS-3B PE=3 SV=1	81	20200	2	8.9	328	1	457.705	913.395	2	913.393	0.0017	45.39	0.12	SPGYYDGR
7							343	1	467.266	932.518	2	932.508	0.0099	37.24	0.71	IIGFDNVR
7	P07179	Ribulose bisphosphate carboxylase small chain 2A, chloroplastic OS=Solanum lycopersicum GN=RBCS-2A PE=2 SV=2	81	20265	2	8.9	328	1	457.705	913.395	2	913.393	0.0017	45.39	0.12	SPGYYDGR
7							343	1	467.266	932.518	2	932.508	0.0099	37.24	0.71	IIGFDNVR
7	P07180	Ribulose bisphosphate carboxylase small chain 3A/3C, chloroplastic OS=Solanum lycopersicum GN=RBCS-3A/3C PE=3 SV=1	81	20218	2	8.9	328	1	457.705	913.395	2	913.393	0.0017	45.39	0.12	SPGYYDGR
7							343	1	467.266	932.518	2	932.508	0.0099	37.24	0.71	IIGFDNVR
7	P07689	Ribulose bisphosphate carboxylase small chain 3A, chloroplastic OS=Pisum sativum GN=RBCS-3A PE=3 SV=1	81	20218	2	8.9	328	1	457.705	913.395	2	913.393	0.0017	45.39	0.12	SPGYYDGR
7							343	1	467.266	932.518	2	932.508	0.0099	37.24	0.71	IIGFDNVR
7	P08705	Ribulose bisphosphate carboxylase small chain, chloroplastic OS=Helianthus annuus GN=RBCS PE=2 SV=1	81	20198	2	9	328	1	457.705	913.395	2	913.393	0.0017	45.39	0.12	SPGYYDGR
7							343	1	467.266	932.518	2	932.508	0.0099	37.24	0.71	IIGFDNVR
7	P18566	Ribulose bisphosphate carboxylase small chain A, chloroplastic OS=Oryza sativa subsp. japonica GN=RBCS-A PE=2 SV=2	81	19618	2	9.1	328	1	457.705	913.395	2	913.393	0.0017	45.39	0.12	SPGYYDGR
7							343	1	467.266	932.518	2	932.508	0.0099	37.24	0.71	IIGFDNVR
7	P22433	Ribulose bisphosphate carboxylase small chain S41, chloroplastic OS=Nicotiana sylvestris PE=3 SV=1	81	20461	2	8.8	328	1	457.705	913.395	2	913.393	0.0017	45.39	0.12	SPGYYDGR
7							343	1	467.266	932.518	2	932.508	0.0099	37.24	0.71	IIGFDNVR
7	O22487	Ribulose bisphosphate carboxylase small chain OS=Oryza sativa PE=2 SV=1	81	19562	2	9.1	328	1	457.705	913.395	2	913.393	0.0017	45.39	0.12	SPGYYDGR
7							343	1	467.266	932.518	2	932.508	0.0099	37.24	0.71	IIGFDNVR
7	P24007	Ribulose bisphosphate carboxylase small chain, chloroplastic OS=Pyrus pyrifolia GN=RBCS PE=2 SV=1	81	20513	2	8.7	328	1	457.705	913.395	2	913.393	0.0017	45.39	0.12	SPGYYDGR
7							343	1	467.266	932.518	2	932.508	0.0099	37.24	0.71	IIGFDNVR
7	P26574	Ribulose bisphosphate carboxylase small chain 1, chloroplastic OS=Solanum tuberosum GN=RBCS-1 PE=3 SV=1	81	20543	2	8.8	328	1	457.705	913.395	2	913.393	0.0017	45.39	0.12	SPGYYDGR
7							343	1	467.266	932.518	2	932.508	0.0099	37.24	0.71	IIGFDNVR
7	P26575	Ribulose bisphosphate carboxylase small chain 2A, chloroplastic OS=Solanum tuberosum GN=RBCS-2A PE=3 SV=1	81	20276	2	8.9	328	1	457.705	913.395	2	913.393	0.0017	45.39	0.12	SPGYYDGR
7							343	1	467.266	932.518	2	932.508	0.0099	37.24	0.71	IIGFDNVR
7	P26576	Ribulose bisphosphate carboxylase small chain 2B, chloroplastic OS=Solanum tuberosum GN=RBCS-2B PE=3 SV=1	81	20288	2	8.9	328	1	457.705	913.395	2	913.393	0.0017	45.39	0.12	SPGYYDGR
7							343	1	467.266	932.518	2	932.508	0.0099	37.24	0.71	IIGFDNVR
7	P26577	Ribulose bisphosphate carboxylase small chain 2C, chloroplastic OS=Solanum tuberosum GN=RBCS-2C PE=3 SV=1	81	20306	2	8.9	328	1	457.705	913.395	2	913.393	0.0017	45.39	0.12	SPGYYDGR
7							343	1	467.266	932.518	2	932.508	0.0099	37.24	0.71	IIGFDNVR
7	P29684	Ribulose bisphosphate carboxylase small chain, chloroplastic OS=Hevea brasiliensis GN=RBCS PE=2 SV=1	81	20707	2	8.7	328	1	457.705	913.395	2	913.393	0.0017	45.39	0.12	SPGYYDGR
7							343	1	467.266	932.518	2	932.508	0.0099	37.24	0.71	IIGFDNVR
7	P32764	Ribulose bisphosphate carboxylase small chain 3, chloroplastic OS=Solanum tuberosum GN=RBCS-3 PE=3 SV=1	81	20424	2	8.8	328	1	457.705	913.395	2	913.393	0.0017	45.39	0.12	SPGYYDGR
7							343	1	467.266	932.518	2	932.508	0.0099	37.24	0.71	IIGFDNVR
7	Q36688	Ribulose bisphosphate carboxylase small chain OS=Oryza sativa GN=rbcS PE=2 SV=1	81	19064	2	9.5	328	1	457.705	913.395	2	913.393	0.0017	45.39	0.12	SPGYYDGR
7							343	1	467.266	932.518	2	932.508	0.0099	37.24	0.71	IIGFDNVR
7	Q39743	Ribulose bisphosphate carboxylase small chain 1, chloroplastic OS=Flaveria pringlei GN=RBCS1 PE=2 SV=1	81	19632	2	9.2	328	1	457.705	913.395	2	913.393	0.0017	45.39	0.12	SPGYYDGR
7							343	1	467.266	932.518	2	932.508	0.0099	37.24	0.71	IIGFDNVR
7	Q39744	Ribulose bisphosphate carboxylase small chain 2, chloroplastic OS=Flaveria pringlei GN=RBCS2 PE=2 SV=1	81	20179	2	9	328	1	457.705	913.395	2	913.393	0.0017	45.39	0.12	SPGYYDGR
7							343	1	467.266	932.518	2	932.508	0.0099	37.24	0.71	IIGFDNVR
7	Q39745	Ribulose bisphosphate carboxylase small chain 3, chloroplastic OS=Flaveria pringlei GN=RBCS3 PE=2 SV=1	81	19721	2	9.2	328	1	457.705	913.395	2	913.393	0.0017	45.39	0.12	SPGYYDGR
7							343	1	467.266	932.518	2	932.508	0.0099	37.24	0.71	IIGFDNVR
7	Q39746	Ribulose bisphosphate carboxylase small chain 4, chloroplastic OS=Flaveria pringlei GN=RBCS4 PE=2 SV=1	81	20109	2	9	328	1	457.705	913.395	2	913.393	0.0017	45.39	0.12	SPGYYDGR
7							343	1	467.266	932.518	2	932.508	0.0099	37.24	0.71	IIGFDNVR
7	Q39747	Ribulose bisphosphate carboxylase small chain 5, chloroplastic OS=Flaveria pringlei GN=RBCS5 PE=2 SV=1	81	19733	2	9.2	328	1	457.705	913.395	2	913.393	0.0017	45.39	0.12	SPGYYDGR
7							343	1	467.266	932.518	2	932.508	0.0099	37.24	0.71	IIGFDNVR
7	Q39748	Ribulose bisphosphate carboxylase small chain 6, chloroplastic OS=Flaveria pringlei GN=RBCS6 PE=2 SV=1	81	19695	2	9.2	328	1	457.705	913.395	2	913.393	0.0017	45.39	0.12	SPGYYDGR
7							343	1	467.266	932.518	2	932.508	0.0099	37.24	0.71	IIGFDNVR
7	Q39749	Ribulose bisphosphate carboxylase small chain 7, chloroplastic OS=Flaveria pringlei GN=RBCS7 PE=2 SV=1	81	19707	2	9.2	328	1	457.705	913.395	2	913.393	0.0017	45.39	0.12	SPGYYDGR
7							343	1	467.266	932.518	2	932.508	0.0099	37.24	0.71	IIGFDNVR
7	Q39832	Ribulose bisphosphate carboxylase small chain OS=Glycine max PE=2 SV=1	81	19992	2	9	328	1	457.705	913.395	2	913.393	0.0017	45.39	0.12	SPGYYDGR
7							343	1	467.266	932.518	2	932.508	0.0099	37.24	0.71	IIGFDNVR
7	Q42822	Ribulose bisphosphate carboxylase small chain, chloroplastic OS=Glycine tomentella GN=RBCS PE=3 SV=1	81	19936	2	9	328	1	457.705	913.395	2	913.393	0.0017	45.39	0.12	SPGYYDGR
7							343	1	467.266	932.518	2	932.508	0.0099	37.24	0.71	IIGFDNVR
7	Q42823	Ribulose bisphosphate carboxylase small chain, chloroplastic OS=Glycine tabacina GN=RBCS PE=3 SV=1	81	20005	2	9	328	1	457.705	913.395	2	913.393	0.0017	45.39	0.12	SPGYYDGR
7							343	1	467.266	932.518	2	932.508	0.0099	37.24	0.71	IIGFDNVR
7	Q43115	Ribulose bisphosphate carboxylase small chain OS=Malus x domestica x Pyrus communis GN=rbcS PE=2 SV=1	81	20066	2	8.9	328	1	457.705	913.395	2	913.393	0.0017	45.39	0.12	SPGYYDGR
7							343	1	467.266	932.518	2	932.508	0.0099	37.24	0.71	IIGFDNVR
7	Q43874	Ribulose bisphosphate carboxylase small chain OS=Phaseolus vulgaris GN=rbcS PE=2 SV=1	81	20127	2	8.9	328	1	457.705	913.395	2	913.393	0.0017	45.39	0.12	SPGYYDGR
7							343	1	467.266	932.518	2	932.508	0.0099	37.24	0.71	IIGFDNVR
7	O65349	Ribulose bisphosphate carboxylase small chain, chloroplastic OS=Capsicum annuum GN=RBCS PE=2 SV=1	81	21186	2	8.6	328	1	457.705	913.395	2	913.393	0.0017	45.39	0.12	SPGYYDGR
7							343	1	467.266	932.518	2	932.508	0.0099	37.24	0.71	IIGFDNVR
7	P69249	Ribulose bisphosphate carboxylase small chain, chloroplastic OS=Nicotiana tabacum GN=RBCS PE=1 SV=1	81	20298	2	8.9	328	1	457.705	913.395	2	913.393	0.0017	45.39	0.12	SPGYYDGR
7							343	1	467.266	932.518	2	932.508	0.0099	37.24	0.71	IIGFDNVR
7	P69250	Ribulose bisphosphate carboxylase small chain, chloroplastic OS=Nicotiana sylvestris GN=RBCS PE=2 SV=1	81	20298	2	8.9	328	1	457.705	913.395	2	913.393	0.0017	45.39	0.12	SPGYYDGR
7							343	1	467.266	932.518	2	932.508	0.0099	37.24	0.71	IIGFDNVR
7	Q2QTJ1	Ribulose bisphosphate carboxylase small chain OS=Oryza sativa subsp. japonica GN=Os12g0292400 PE=2 SV=1	81	19648	2	9.1	328	1	457.705	913.395	2	913.393	0.0017	45.39	0.12	SPGYYDGR
7							343	1	467.266	932.518	2	932.508	0.0099	37.24	0.71	IIGFDNVR
7	A6MZQ8	Ribulose bisphosphate carboxylase small chain OS=Oryza sativa subsp. indica PE=2 SV=1	81	19648	2	9.1	328	1	457.705	913.395	2	913.393	0.0017	45.39	0.12	SPGYYDGR
7							343	1	467.266	932.518	2	932.508	0.0099	37.24	0.71	IIGFDNVR
8	C4QWL5	Peptidyl-prolyl cis-trans isomerase OS=Pichia pastoris (strain GS115) GN=PAS_chr1-1_0267 PE=3 SV=1	73	24678	2	11.3	338	2	464.235	926.455	2	926.45	0.0048	39.14	0.36	FKDENFK
8							682	1	620.939	1859.8	3	1859.81	-0.0158	33.57	1	DFMIQGGDFTSGDGRGGK	Oxidation (M)
9	Q0VJA0	Photosystem I reaction center subunit II (Fragment) OS=Platanus acerifolia GN=psad PE=2 SV=1	61	13983	2	12.3	210	1	404.202	806.389	2	806.381	0.0082	40.34	0.35	DGVYPEK
9							324	1	453.241	904.467	2	904.452	0.0157	20.98	33	QGVGQNFR
9	A2YY54	Putative uncharacterized protein OS=Oryza sativa subsp. indica GN=OsI_30281 PE=4 SV=1	61	22020	2	7.4	210	1	404.202	806.389	2	806.381	0.0082	40.34	0.35	DGVYPEK
9							324	1	453.241	904.467	2	904.452	0.0157	20.98	33	QGVGQNFR
9	B3VXB2	Chloroplast photosystem I protein (Fragment) OS=Populus tremula PE=4 SV=1	61	18517	2	9	210	1	404.202	806.389	2	806.381	0.0082	40.34	0.35	DGVYPEK
9							324	1	453.241	904.467	2	904.452	0.0157	20.98	33	QGVGQNFR
9	B3VXB6	Chloroplast photosystem I protein (Fragment) OS=Populus tremula PE=4 SV=1	61	18489	2	9	210	1	404.202	806.389	2	806.381	0.0082	40.34	0.35	DGVYPEK
9							324	1	453.241	904.467	2	904.452	0.0157	20.98	33	QGVGQNFR
9	B3VXC5	Chloroplast photosystem I protein (Fragment) OS=Populus tremula PE=4 SV=1	61	18461	2	9	210	1	404.202	806.389	2	806.381	0.0082	40.34	0.35	DGVYPEK
9							324	1	453.241	904.467	2	904.452	0.0157	20.98	33	QGVGQNFR
9	B3VXC8	Chloroplast photosystem I protein (Fragment) OS=Populus tremula PE=4 SV=1	61	18531	2	9	210	1	404.202	806.389	2	806.381	0.0082	40.34	0.35	DGVYPEK
9							324	1	453.241	904.467	2	904.452	0.0157	20.98	33	QGVGQNFR
9	B3VXD3	Chloroplast photosystem I protein (Fragment) OS=Populus tremula PE=4 SV=1	61	18489	2	9	210	1	404.202	806.389	2	806.381	0.0082	40.34	0.35	DGVYPEK
9							324	1	453.241	904.467	2	904.452	0.0157	20.98	33	QGVGQNFR
9	B3VXE1	Chloroplast photosystem I protein (Fragment) OS=Populus tremula PE=4 SV=1	61	18483	2	9	210	1	404.202	806.389	2	806.381	0.0082	40.34	0.35	DGVYPEK
9							324	1	453.241	904.467	2	904.452	0.0157	20.98	33	QGVGQNFR
9	A5BK28	Putative uncharacterized protein (Fragment) OS=Vitis vinifera GN=VITISV_024141 PE=4 SV=1	61	20379	2	8.2	210	1	404.202	806.389	2	806.381	0.0082	40.34	0.35	DGVYPEK
9							324	1	453.241	904.467	2	904.452	0.0157	20.98	33	QGVGQNFR
9	A5Z2K3	Photosystem I subunit PsaD OS=Glycine max GN=psaD PE=2 SV=1	61	22989	2	7.1	210	1	404.202	806.389	2	806.381	0.0082	40.34	0.35	DGVYPEK
9							324	1	453.241	904.467	2	904.452	0.0157	20.98	33	QGVGQNFR
9	D7TDX6	Whole genome shotgun sequence of line PN40024, scaffold_151.assembly12x (Fragment) OS=Vitis vinifera GN=VIT_00001159001 PE=4 SV=1	61	22549	2	7.4	210	1	404.202	806.389	2	806.381	0.0082	40.34	0.35	DGVYPEK
9							324	1	453.241	904.467	2	904.452	0.0157	20.98	33	QGVGQNFR
9	A9PGC7	Putative uncharacterized protein OS=Populus trichocarpa GN=POPTRDRAFT_566261 PE=2 SV=1	61	22194	2	7.5	210	1	404.202	806.389	2	806.381	0.0082	40.34	0.35	DGVYPEK
9							324	1	453.241	904.467	2	904.452	0.0157	20.98	33	QGVGQNFR
9	A9PI11	Putative uncharacterized protein OS=Populus trichocarpa PE=4 SV=1	61	10951	2	15.5	210	1	404.202	806.389	2	806.381	0.0082	40.34	0.35	DGVYPEK
9							324	1	453.241	904.467	2	904.452	0.0157	20.98	33	QGVGQNFR
9	A9PIP5	Putative uncharacterized protein OS=Populus trichocarpa x Populus deltoides PE=2 SV=1	61	19448	2	9	210	1	404.202	806.389	2	806.381	0.0082	40.34	0.35	DGVYPEK
9							324	1	453.241	904.467	2	904.452	0.0157	20.98	33	QGVGQNFR
9	A9PJR8	Putative uncharacterized protein OS=Populus trichocarpa x Populus deltoides PE=2 SV=1	61	22176	2	7.5	210	1	404.202	806.389	2	806.381	0.0082	40.34	0.35	DGVYPEK
9							324	1	453.241	904.467	2	904.452	0.0157	20.98	33	QGVGQNFR
9	B9HJW7	Putative uncharacterized protein OS=Populus trichocarpa GN=POPTRDRAFT_564827 PE=4 SV=1	61	22607	2	7.4	210	1	404.202	806.389	2	806.381	0.0082	40.34	0.35	DGVYPEK
9							324	1	453.241	904.467	2	904.452	0.0157	20.98	33	QGVGQNFR
9	B9S408	Photosystem I reaction center subunit II, chloroplast, putative OS=Ricinus communis GN=RCOM_0557350 PE=4 SV=1	61	23075	2	7.2	210	1	404.202	806.389	2	806.381	0.0082	40.34	0.35	DGVYPEK
9							324	1	453.241	904.467	2	904.452	0.0157	20.98	33	QGVGQNFR
9	Q84PB4	Chloroplast photosystem I reaction center subunit II-like protein OS=Oryza sativa subsp. japonica GN=Os08g0560900 PE=2 SV=1	61	22020	2	7.4	210	1	404.202	806.389	2	806.381	0.0082	40.34	0.35	DGVYPEK
9							324	1	453.241	904.467	2	904.452	0.0157	20.98	33	QGVGQNFR
9	P29302	Photosystem I reaction center subunit II, chloroplastic OS=Nicotiana sylvestris GN=psaD PE=2 SV=1	61	22410	2	7.4	210	1	404.202	806.389	2	806.381	0.0082	40.34	0.35	DGVYPEK
9							324	1	453.241	904.467	2	904.452	0.0157	20.98	33	QGVGQNFR
9	P36213	Photosystem I reaction center subunit II, chloroplastic OS=Hordeum vulgare GN=psaD PE=1 SV=1	61	21919	2	7.3	210	1	404.202	806.389	2	806.381	0.0082	40.34	0.35	DGVYPEK
9							324	1	453.241	904.467	2	904.452	0.0157	20.98	33	QGVGQNFR
9	Q40434	PSI-D1 OS=Nicotiana sylvestris GN=psaDb PE=4 SV=1	61	23441	2	7	210	1	404.202	806.389	2	806.381	0.0082	40.34	0.35	DGVYPEK
9							324	1	453.241	904.467	2	904.452	0.0157	20.98	33	QGVGQNFR
10	Q9CA42	Putative nuclear matrix constituent protein 1 (NMCP1); 58331-62556 OS=Arabidopsis thaliana GN=At1g68790 PE=1 SV=1	58	127126	1	0.8	456	1	559.771	1117.53	2	1117.58	-0.0518	58.45	0.0047	LLEDKECLR
11	C1GQE4	Peptidyl-prolyl cis-trans isomerase OS=Paracoccidioides brasiliensis (strain ATCC MYA-826 / Pb01) GN=PAAG_00739 PE=3 SV=1	51	22815	3	13.3	304	1	435.707	869.4	2	869.392	0.008	17.73	48	FADENFK
11							682	2	620.939	1859.8	3	1859.77	0.0206	22.08	14	DFMIQGGDFTNGDGTGGR	Oxidation (M)
11							695	1	551.017	2200.04	4	2200.02	0.0165	11.15	160	VIKDFMIQGGDFTNGDGTGGR	Oxidation (M)
12	A8HTC7	Exostosin-like glycosyltransferase OS=Chlamydomonas reinhardtii GN=ELG7 PE=4 SV=1	49	56018	2	1.6	305	1	435.772	869.53	2	869.461	0.0695	48.71	0.039	VAEADIPR
12							306	1	435.772	869.53	2	869.461	0.0695	19.15	35	VAEADIPR
12	A8HTE2	Exostosin-like glycosyltransferase OS=Chlamydomonas reinhardtii GN=ELG16 PE=4 SV=1	49	66457	2	1.3	305	1	435.772	869.53	2	869.461	0.0695	48.71	0.039	VAEADIPR
12							306	1	435.772	869.53	2	869.461	0.0695	19.15	35	VAEADIPR
