# Supplementary material for: HC-Pro silencing suppressor significantly alters the gene expression profile in tobacco leaves and flowers
Source: BMC Plant Biol. 2011 Apr 20;11:68. doi: 10.1186/1471-2229-11-68 (PMC3111369; doi:10.1186/1471-2229-11-68)
Supplement: Additional file 11 — Supplemental Table 11. Peptide sequencing spot 4 (see Figure 4) [file 1471-2229-11-68-S11.XLS]

## Sheet: F001412
Search title	Sprot_Trembl tax green plants (100831_4_HcProB)
Report URI	http://mascot-proteomics/mascot/cgi/master_results.pl?file=../data/20100901/F001412.dat
Peak list format	Mascot generic
Mascot version	2.2.06
Database	UniProtKB
Fasta file	UniProtKB_2010_09.fasta
Total sequences	12155553
Total residues	3930097083
Sequences after taxonomy filter	1747552
Number of queries	490
Variable modifications	--------------------------------------------------------
Identifier	Name	Delta	Neutral loss(es)
1	Carbamidomethyl (C)	57.0215	0
2	Oxidation (M)	15.9949	63.9983	0
Search Parameters	--------------------------------------------------------
Taxonomy filter	Viridiplantae (Green Plants)
Enzyme	Trypsin
Maximum Missed Cleavages	1
Fixed modifications
ICAT experiment	0
Variable modifications	Carbamidomethyl (C),Oxidation (M)
Peptide Mass Tolerance	0.3
Peptide Mass Tolerance Units	Da
Fragment Mass Tolerance	0.3
Fragment Mass Tolerance Units	Da
Mass values	Monoisotopic
Instrument type	ESI-QUAD-TOF
Format parameters	--------------------------------------------------------
Significance threshold	0.05
Require bold red	1
Protein hits	--------------------------------------------------------
prot_hit_num	prot_acc	prot_desc	prot_score	prot_mass	prot_matches	prot_cover	pep_query	pep_rank	pep_exp_mz	pep_exp_mr	pep_exp_z	pep_calc_mr	pep_delta	pep_score	pep_expect	pep_seq	pep_var_mod
1	O24136	CP12 OS=Nicotiana tabacum GN=CP12 PE=2 SV=1	272	14297	4	22.7	326	1	530.793	1059.57	2	1059.58	-0.0101	59.1	0.0042	LSDLVAESVK
1							352	1	568.223	1134.43	2	1134.42	0.0065	39.64	0.34	DNPETDECR	Carbamidomethyl (C)
1							399	1	671.282	1340.55	2	1340.56	-0.0054	98.27	4.1e-07	ESSDPLENYCK	Carbamidomethyl (C)
1							489	1	819.99	2456.95	3	2456.97	-0.0211	74.73	4e-05	ESSDPLENYCKDNPETDECR	2 Carbamidomethyl (C)
2	A2VB69	Ribulose bisphosphate carboxylase large chain (Fragment) OS=Lycium ferocissimum GN=rbcL PE=3 SV=1	182	51712	7	12.4	252	1	445.244	888.474	2	888.474	0.0004	28.15	6.1	VALEACVK	Carbamidomethyl (C)
2							265	1	455.732	909.449	2	909.438	0.0112	32.78	2.2	AVYECLR	Carbamidomethyl (C)
2							296	1	511.269	1020.52	2	1020.52	0.0005	46.44	0.1	DTDILAAFR
2							297	1	512.228	1022.44	2	1022.43	0.0107	29.81	3.3	DDFVEQDR
2							380	4	629.313	1256.61	2	1256.64	-0.0254	9.81	310	DLAQEGNEIIR
2							420	2	494.578	1480.71	3	1480.71	0.0041	14.67	120	MSGGDHIHSGTVVGK
2							423	1	499.909	1496.7	3	1496.7	-0.0003	34.91	1	MSGGDHIHSGTVVGK	Oxidation (M)
2	Q3C1J4	Ribulose bisphosphate carboxylase large chain OS=Nicotiana sylvestris GN=rbcL PE=3 SV=1	182	52865	7	12.2	252	1	445.244	888.474	2	888.474	0.0004	28.15	6.1	VALEACVK	Carbamidomethyl (C)
2							265	1	455.732	909.449	2	909.438	0.0112	32.78	2.2	AVYECLR	Carbamidomethyl (C)
2							296	1	511.269	1020.52	2	1020.52	0.0005	46.44	0.1	DTDILAAFR
2							297	1	512.228	1022.44	2	1022.43	0.0107	29.81	3.3	DDFVEQDR
2							380	4	629.313	1256.61	2	1256.64	-0.0254	9.81	310	DLAQEGNEIIR
2							420	2	494.578	1480.71	3	1480.71	0.0041	14.67	120	MSGGDHIHSGTVVGK
2							423	1	499.909	1496.7	3	1496.7	-0.0003	34.91	1	MSGGDHIHSGTVVGK	Oxidation (M)
2	C4PBD4	Ribulose bisphosphate carboxylase large chain (Fragment) OS=Nolana adansonii GN=rbcL PE=3 SV=1	182	50662	7	12.7	252	1	445.244	888.474	2	888.474	0.0004	28.15	6.1	VALEACVK	Carbamidomethyl (C)
2							265	1	455.732	909.449	2	909.438	0.0112	32.78	2.2	AVYECLR	Carbamidomethyl (C)
2							296	1	511.269	1020.52	2	1020.52	0.0005	46.44	0.1	DTDILAAFR
2							297	1	512.228	1022.44	2	1022.43	0.0107	29.81	3.3	DDFVEQDR
2							380	4	629.313	1256.61	2	1256.64	-0.0254	9.81	310	DLAQEGNEIIR
2							420	2	494.578	1480.71	3	1480.71	0.0041	14.67	120	MSGGDHIHSGTVVGK
2							423	1	499.909	1496.7	3	1496.7	-0.0003	34.91	1	MSGGDHIHSGTVVGK	Oxidation (M)
2	C4PBD7	Ribulose bisphosphate carboxylase large chain (Fragment) OS=Nolana galapagensis GN=rbcL PE=3 SV=1	182	50662	7	12.7	252	1	445.244	888.474	2	888.474	0.0004	28.15	6.1	VALEACVK	Carbamidomethyl (C)
2							265	1	455.732	909.449	2	909.438	0.0112	32.78	2.2	AVYECLR	Carbamidomethyl (C)
2							296	1	511.269	1020.52	2	1020.52	0.0005	46.44	0.1	DTDILAAFR
2							297	1	512.228	1022.44	2	1022.43	0.0107	29.81	3.3	DDFVEQDR
2							380	4	629.313	1256.61	2	1256.64	-0.0254	9.81	310	DLAQEGNEIIR
2							420	2	494.578	1480.71	3	1480.71	0.0041	14.67	120	MSGGDHIHSGTVVGK
2							423	1	499.909	1496.7	3	1496.7	-0.0003	34.91	1	MSGGDHIHSGTVVGK	Oxidation (M)
2	C4PBE6	Ribulose bisphosphate carboxylase large chain (Fragment) OS=Phrodus microphyllus GN=rbcL PE=3 SV=1	182	50698	7	12.7	252	1	445.244	888.474	2	888.474	0.0004	28.15	6.1	VALEACVK	Carbamidomethyl (C)
2							265	1	455.732	909.449	2	909.438	0.0112	32.78	2.2	AVYECLR	Carbamidomethyl (C)
2							296	1	511.269	1020.52	2	1020.52	0.0005	46.44	0.1	DTDILAAFR
2							297	1	512.228	1022.44	2	1022.43	0.0107	29.81	3.3	DDFVEQDR
2							380	4	629.313	1256.61	2	1256.64	-0.0254	9.81	310	DLAQEGNEIIR
2							420	2	494.578	1480.71	3	1480.71	0.0041	14.67	120	MSGGDHIHSGTVVGK
2							423	1	499.909	1496.7	3	1496.7	-0.0003	34.91	1	MSGGDHIHSGTVVGK	Oxidation (M)
2	C4PBE8	Ribulose bisphosphate carboxylase large chain (Fragment) OS=Atropa belladonna GN=rbcL PE=3 SV=1	182	50662	7	12.7	252	1	445.244	888.474	2	888.474	0.0004	28.15	6.1	VALEACVK	Carbamidomethyl (C)
2							265	1	455.732	909.449	2	909.438	0.0112	32.78	2.2	AVYECLR	Carbamidomethyl (C)
2							296	1	511.269	1020.52	2	1020.52	0.0005	46.44	0.1	DTDILAAFR
2							297	1	512.228	1022.44	2	1022.43	0.0107	29.81	3.3	DDFVEQDR
2							380	4	629.313	1256.61	2	1256.64	-0.0254	9.81	310	DLAQEGNEIIR
2							420	2	494.578	1480.71	3	1480.71	0.0041	14.67	120	MSGGDHIHSGTVVGK
2							423	1	499.909	1496.7	3	1496.7	-0.0003	34.91	1	MSGGDHIHSGTVVGK	Oxidation (M)
2	Q8RU60	Ribulose bisphosphate carboxylase large chain OS=Atropa belladonna GN=rbcL PE=3 SV=1	182	52891	7	12.2	252	1	445.244	888.474	2	888.474	0.0004	28.15	6.1	VALEACVK	Carbamidomethyl (C)
2							265	1	455.732	909.449	2	909.438	0.0112	32.78	2.2	AVYECLR	Carbamidomethyl (C)
2							296	1	511.269	1020.52	2	1020.52	0.0005	46.44	0.1	DTDILAAFR
2							297	1	512.228	1022.44	2	1022.43	0.0107	29.81	3.3	DDFVEQDR
2							380	4	629.313	1256.61	2	1256.64	-0.0254	9.81	310	DLAQEGNEIIR
2							420	2	494.578	1480.71	3	1480.71	0.0041	14.67	120	MSGGDHIHSGTVVGK
2							423	1	499.909	1496.7	3	1496.7	-0.0003	34.91	1	MSGGDHIHSGTVVGK	Oxidation (M)
2	P00876	Ribulose bisphosphate carboxylase large chain OS=Nicotiana tabacum GN=rbcL PE=1 SV=2	182	52865	7	12.2	252	1	445.244	888.474	2	888.474	0.0004	28.15	6.1	VALEACVK	Carbamidomethyl (C)
2							265	1	455.732	909.449	2	909.438	0.0112	32.78	2.2	AVYECLR	Carbamidomethyl (C)
2							296	1	511.269	1020.52	2	1020.52	0.0005	46.44	0.1	DTDILAAFR
2							297	1	512.228	1022.44	2	1022.43	0.0107	29.81	3.3	DDFVEQDR
2							380	4	629.313	1256.61	2	1256.64	-0.0254	9.81	310	DLAQEGNEIIR
2							420	2	494.578	1480.71	3	1480.71	0.0041	14.67	120	MSGGDHIHSGTVVGK
2							423	1	499.909	1496.7	3	1496.7	-0.0003	34.91	1	MSGGDHIHSGTVVGK	Oxidation (M)
2	Q32778	Ribulose bisphosphate carboxylase large chain (Fragment) OS=Physalis alkekengi GN=rbcL PE=3 SV=1	182	51915	7	12.4	252	1	445.244	888.474	2	888.474	0.0004	28.15	6.1	VALEACVK	Carbamidomethyl (C)
2							265	1	455.732	909.449	2	909.438	0.0112	32.78	2.2	AVYECLR	Carbamidomethyl (C)
2							296	1	511.269	1020.52	2	1020.52	0.0005	46.44	0.1	DTDILAAFR
2							297	1	512.228	1022.44	2	1022.43	0.0107	29.81	3.3	DDFVEQDR
2							380	4	629.313	1256.61	2	1256.64	-0.0254	9.81	310	DLAQEGNEIIR
2							420	2	494.578	1480.71	3	1480.71	0.0041	14.67	120	MSGGDHIHSGTVVGK
2							423	1	499.909	1496.7	3	1496.7	-0.0003	34.91	1	MSGGDHIHSGTVVGK	Oxidation (M)
3	D2K7Z2	Photosystem I reaction center subunit OS=Nicotiana tabacum GN=PsaN PE=2 SV=1	140	18028	2	13.7	293	1	504.265	1006.52	2	1006.52	-0.0034	68.18	0.00054	LATSGANFAR
3							427	1	763.852	1525.69	2	1525.69	0.0015	71.41	0.0002	FPENFTGCQDLAK	Carbamidomethyl (C)
3	Q6XGX6	Putative photosystem I reaction center subunit N (Fragment) OS=Vitis vinifera GN=PsaN PE=2 SV=1	140	9791	2	27.1	293	1	504.265	1006.52	2	1006.52	-0.0034	68.18	0.00054	LATSGANFAR
3							427	1	763.852	1525.69	2	1525.69	0.0015	71.41	0.0002	FPENFTGCQDLAK	Carbamidomethyl (C)
3	D7MQK4	Photosystem I reaction center subunit psi-N OS=Arabidopsis lyrata subsp. lyrata GN=PSAN PE=4 SV=1	140	18387	2	13.5	293	1	504.265	1006.52	2	1006.52	-0.0034	68.18	0.00054	LATSGANFAR
3							427	1	763.852	1525.69	2	1525.69	0.0015	71.41	0.0002	FPENFTGCQDLAK	Carbamidomethyl (C)
3	D7U4D4	Whole genome shotgun sequence of line PN40024, scaffold_44.assembly12x (Fragment) OS=Vitis vinifera GN=VIT_00026478001 PE=4 SV=1	140	13918	2	18.1	293	1	504.265	1006.52	2	1006.52	-0.0034	68.18	0.00054	LATSGANFAR
3							427	1	763.852	1525.69	2	1525.69	0.0015	71.41	0.0002	FPENFTGCQDLAK	Carbamidomethyl (C)
3	A9PFK1	Predicted protein OS=Populus trichocarpa GN=POPTRDRAFT_715775 PE=2 SV=1	140	18374	2	13.4	293	1	504.265	1006.52	2	1006.52	-0.0034	68.18	0.00054	LATSGANFAR
3							427	1	763.852	1525.69	2	1525.69	0.0015	71.41	0.0002	FPENFTGCQDLAK	Carbamidomethyl (C)
3	A9PIQ3	Putative uncharacterized protein OS=Populus trichocarpa x Populus deltoides PE=2 SV=1	140	18468	2	13.4	293	1	504.265	1006.52	2	1006.52	-0.0034	68.18	0.00054	LATSGANFAR
3							427	1	763.852	1525.69	2	1525.69	0.0015	71.41	0.0002	FPENFTGCQDLAK	Carbamidomethyl (C)
3	B9HES1	Predicted protein OS=Populus trichocarpa GN=POPTRDRAFT_832238 PE=4 SV=1	140	18452	2	13.4	293	1	504.265	1006.52	2	1006.52	-0.0034	68.18	0.00054	LATSGANFAR
3							427	1	763.852	1525.69	2	1525.69	0.0015	71.41	0.0002	FPENFTGCQDLAK	Carbamidomethyl (C)
3	B9SKW9	Photosystem I reaction center subunit N, chloroplast, putative OS=Ricinus communis GN=RCOM_1463130 PE=4 SV=1	140	18019	2	13.6	293	1	504.265	1006.52	2	1006.52	-0.0034	68.18	0.00054	LATSGANFAR
3							427	1	763.852	1525.69	2	1525.69	0.0015	71.41	0.0002	FPENFTGCQDLAK	Carbamidomethyl (C)
3	P49107	Photosystem I reaction center subunit N, chloroplastic OS=Arabidopsis thaliana GN=PSAN PE=1 SV=2	140	18417	2	13.5	293	1	504.265	1006.52	2	1006.52	-0.0034	68.18	0.00054	LATSGANFAR
3							427	1	763.852	1525.69	2	1525.69	0.0015	71.41	0.0002	FPENFTGCQDLAK	Carbamidomethyl (C)
4	Q7DLJ9	H-protein (Fragment) OS=Flaveria pringlei PE=2 SV=1	74	17242	2	15.5	340	1	369.52	1105.54	3	1105.52	0.0179	16.94	67	YASSHEWVK
4							451	1	568.287	1701.84	3	1701.86	-0.0225	56.9	0.0051	VKPSNPSELESLMGAK	Oxidation (M)
4	Q39751	H-Protein OS=Flaveria pringlei GN=gdcsH PE=3 SV=2	74	17373	2	15.4	340	1	369.52	1105.54	3	1105.52	0.0179	16.94	67	YASSHEWVK
4							451	1	568.287	1701.84	3	1701.86	-0.0225	56.9	0.0051	VKPSNPSELESLMGAK	Oxidation (M)
5	Q0JQL7	Histone H2B (Fragment) OS=Oryza sativa subsp. japonica GN=Os01g0152700 PE=3 SV=1	52	4392	2	39	144	1	408.733	815.452	2	815.45	0.0019	32.32	2.8	EIQTAVR
5							282	2	470.298	938.582	2	938.58	0.0015	19.87	30	LVLPGELAK
5	Q0WS50	Histone H2B OS=Arabidopsis thaliana GN=At2g37470 PE=2 SV=1	52	15072	2	11.6	144	1	408.733	815.452	2	815.45	0.0019	32.32	2.8	EIQTAVR
5							282	2	470.298	938.582	2	938.58	0.0015	19.87	30	LVLPGELAK
5	Q0WS75	Histone H2B OS=Arabidopsis thaliana GN=At5g22880 PE=2 SV=1	52	15651	2	11	144	1	408.733	815.452	2	815.45	0.0019	32.32	2.8	EIQTAVR
5							282	2	470.298	938.582	2	938.58	0.0015	19.87	30	LVLPGELAK
5	Q0WT91	Histone H2B OS=Arabidopsis thaliana GN=At3g45980 PE=2 SV=1	52	16426	2	10.7	144	1	408.733	815.452	2	815.45	0.0019	32.32	2.8	EIQTAVR
5							282	2	470.298	938.582	2	938.58	0.0015	19.87	30	LVLPGELAK
5	Q1H5F2	Histone H2B OS=Arabidopsis thaliana PE=2 SV=1	52	16439	2	10.7	144	1	408.733	815.452	2	815.45	0.0019	32.32	2.8	EIQTAVR
5							282	2	470.298	938.582	2	938.58	0.0015	19.87	30	LVLPGELAK
5	Q1H5F7	Histone H2B OS=Arabidopsis thaliana PE=2 SV=1	52	15723	2	11	144	1	408.733	815.452	2	815.45	0.0019	32.32	2.8	EIQTAVR
5							282	2	470.298	938.582	2	938.58	0.0015	19.87	30	LVLPGELAK
5	Q1H5F9	Histone H2B OS=Arabidopsis thaliana PE=2 SV=1	52	15902	2	11	144	1	408.733	815.452	2	815.45	0.0019	32.32	2.8	EIQTAVR
5							282	2	470.298	938.582	2	938.58	0.0015	19.87	30	LVLPGELAK
5	Q1S9I9	Probable histone H2B.1 OS=Medicago truncatula PE=3 SV=3	52	16214	2	10.8	144	1	408.733	815.452	2	815.45	0.0019	32.32	2.8	EIQTAVR
5							282	2	470.298	938.582	2	938.58	0.0015	19.87	30	LVLPGELAK
5	Q1SU99	Probable histone H2B.3 OS=Medicago truncatula PE=3 SV=3	52	15361	2	11.6	144	1	408.733	815.452	2	815.45	0.0019	32.32	2.8	EIQTAVR
5							282	2	470.298	938.582	2	938.58	0.0015	19.87	30	LVLPGELAK
5	Q1SWQ1	Probable histone H2B.2 OS=Medicago truncatula PE=3 SV=3	52	16288	2	10.8	144	1	408.733	815.452	2	815.45	0.0019	32.32	2.8	EIQTAVR
5							282	2	470.298	938.582	2	938.58	0.0015	19.87	30	LVLPGELAK
5	A2IBL2	Histone H2B OS=Nicotiana benthamiana GN=H2b PE=2 SV=1	52	15849	2	10.9	144	1	408.733	815.452	2	815.45	0.0019	32.32	2.8	EIQTAVR
5							282	2	470.298	938.582	2	938.58	0.0015	19.87	30	LVLPGELAK
5	A2WKS5	Histone H2B.8 OS=Oryza sativa subsp. indica GN=H2B.8 PE=3 SV=1	52	16478	2	10.5	144	1	408.733	815.452	2	815.45	0.0019	32.32	2.8	EIQTAVR
5							282	2	470.298	938.582	2	938.58	0.0015	19.87	30	LVLPGELAK
5	A2WKT1	Histone H2B.6 OS=Oryza sativa subsp. indica GN=H2B.6 PE=3 SV=1	52	16464	2	10.5	144	1	408.733	815.452	2	815.45	0.0019	32.32	2.8	EIQTAVR
5							282	2	470.298	938.582	2	938.58	0.0015	19.87	30	LVLPGELAK
5	Q2XPW1	Histone H2B OS=Solanum tuberosum PE=2 SV=1	52	16056	2	11	144	1	408.733	815.452	2	815.45	0.0019	32.32	2.8	EIQTAVR
5							282	2	470.298	938.582	2	938.58	0.0015	19.87	30	LVLPGELAK
5	Q2XTD8	Histone H2B OS=Solanum tuberosum PE=2 SV=1	52	15817	2	11.2	144	1	408.733	815.452	2	815.45	0.0019	32.32	2.8	EIQTAVR
5							282	2	470.298	938.582	2	938.58	0.0015	19.87	30	LVLPGELAK
5	B3SGL7	Histone H2B OS=Medicago truncatula PE=3 SV=1	52	15218	2	11.7	144	1	408.733	815.452	2	815.45	0.0019	32.32	2.8	EIQTAVR
5							282	2	470.298	938.582	2	938.58	0.0015	19.87	30	LVLPGELAK
5	A5AWB0	Histone H2B OS=Vitis vinifera GN=VITISV_029051 PE=3 SV=1	52	16054	2	11	144	1	408.733	815.452	2	815.45	0.0019	32.32	2.8	EIQTAVR
5							282	2	470.298	938.582	2	938.58	0.0015	19.87	30	LVLPGELAK
5	A5BCC0	Histone H2B OS=Vitis vinifera GN=VITISV_032908 PE=3 SV=1	52	16694	2	10.5	144	1	408.733	815.452	2	815.45	0.0019	32.32	2.8	EIQTAVR
5							282	2	470.298	938.582	2	938.58	0.0015	19.87	30	LVLPGELAK
5	A5BXF9	Histone H2B OS=Vitis vinifera GN=VITISV_016378 PE=3 SV=1	52	16098	2	11	144	1	408.733	815.452	2	815.45	0.0019	32.32	2.8	EIQTAVR
5							282	2	470.298	938.582	2	938.58	0.0015	19.87	30	LVLPGELAK
5	C6SWE9	Histone H2B OS=Glycine max PE=2 SV=1	52	15149	2	11.7	144	1	408.733	815.452	2	815.45	0.0019	32.32	2.8	EIQTAVR
5							282	2	470.298	938.582	2	938.58	0.0015	19.87	30	LVLPGELAK
5	C6SWY5	Histone H2B OS=Glycine max PE=2 SV=1	52	16183	2	10.8	144	1	408.733	815.452	2	815.45	0.0019	32.32	2.8	EIQTAVR
5							282	2	470.298	938.582	2	938.58	0.0015	19.87	30	LVLPGELAK
5	C6T1C4	Histone H2B OS=Glycine max PE=2 SV=1	52	15303	2	11.6	144	1	408.733	815.452	2	815.45	0.0019	32.32	2.8	EIQTAVR
5							282	2	470.298	938.582	2	938.58	0.0015	19.87	30	LVLPGELAK
5	C6T571	Histone H2B OS=Glycine max PE=3 SV=1	52	13077	2	13.4	144	1	408.733	815.452	2	815.45	0.0019	32.32	2.8	EIQTAVR
5							282	2	470.298	938.582	2	938.58	0.0015	19.87	30	LVLPGELAK
5	Q6ZXG9	Histone H2B (Fragment) OS=Populus canadensis GN=hish2B PE=2 SV=1	52	6644	2	26.7	144	1	408.733	815.452	2	815.45	0.0019	32.32	2.8	EIQTAVR
5							282	2	470.298	938.582	2	938.58	0.0015	19.87	30	LVLPGELAK
5	A7LB49	Histone H2B (Fragment) OS=Arnebia euchroma GN=H2B PE=2 SV=1	52	9672	2	18.4	144	1	408.733	815.452	2	815.45	0.0019	32.32	2.8	EIQTAVR
5							282	2	470.298	938.582	2	938.58	0.0015	19.87	30	LVLPGELAK
5	B7FH68	Histone H2B OS=Medicago truncatula PE=2 SV=1	52	15361	2	11.6	144	1	408.733	815.452	2	815.45	0.0019	32.32	2.8	EIQTAVR
5							282	2	470.298	938.582	2	938.58	0.0015	19.87	30	LVLPGELAK
5	B7FHC9	Histone H2B OS=Medicago truncatula PE=2 SV=1	52	16241	2	10.8	144	1	408.733	815.452	2	815.45	0.0019	32.32	2.8	EIQTAVR
5							282	2	470.298	938.582	2	938.58	0.0015	19.87	30	LVLPGELAK
5	D7FBA9	Whole genome shotgun sequence of line PN40024, scaffold_4.assembly12x (Fragment) OS=Vitis vinifera GN=VIT_00025023001 PE=4 SV=1	52	12969	2	13.8	144	1	408.733	815.452	2	815.45	0.0019	32.32	2.8	EIQTAVR
5							282	2	470.298	938.582	2	938.58	0.0015	19.87	30	LVLPGELAK
5	D7KHV7	Putative uncharacterized protein OS=Arabidopsis lyrata subsp. lyrata GN=ARALYDRAFT_470811 PE=4 SV=1	52	16475	2	10.7	144	1	408.733	815.452	2	815.45	0.0019	32.32	2.8	EIQTAVR
5							282	2	470.298	938.582	2	938.58	0.0015	19.87	30	LVLPGELAK
5	D7L7V8	Putative uncharacterized protein OS=Arabidopsis lyrata subsp. lyrata GN=ARALYDRAFT_478268 PE=4 SV=1	52	14001	2	12.7	144	1	408.733	815.452	2	815.45	0.0019	32.32	2.8	EIQTAVR
5							282	2	470.298	938.582	2	938.58	0.0015	19.87	30	LVLPGELAK
5	D7LJT8	Putative uncharacterized protein OS=Arabidopsis lyrata subsp. lyrata GN=ARALYDRAFT_482740 PE=4 SV=1	52	13929	2	12.5	144	1	408.733	815.452	2	815.45	0.0019	32.32	2.8	EIQTAVR
5							282	2	470.298	938.582	2	938.58	0.0015	19.87	30	LVLPGELAK
5	D7LK79	Putative uncharacterized protein OS=Arabidopsis lyrata subsp. lyrata GN=ARALYDRAFT_901825 PE=4 SV=1	52	16778	2	10.4	144	1	408.733	815.452	2	815.45	0.0019	32.32	2.8	EIQTAVR
5							282	2	470.298	938.582	2	938.58	0.0015	19.87	30	LVLPGELAK
5	D7LMU1	Putative uncharacterized protein OS=Arabidopsis lyrata subsp. lyrata GN=ARALYDRAFT_484977 PE=4 SV=1	52	16426	2	10.7	144	1	408.733	815.452	2	815.45	0.0019	32.32	2.8	EIQTAVR
5							282	2	470.298	938.582	2	938.58	0.0015	19.87	30	LVLPGELAK
5	D7LMU7	Putative uncharacterized protein OS=Arabidopsis lyrata subsp. lyrata GN=ARALYDRAFT_484983 PE=4 SV=1	52	15902	2	11	144	1	408.733	815.452	2	815.45	0.0019	32.32	2.8	EIQTAVR
5							282	2	470.298	938.582	2	938.58	0.0015	19.87	30	LVLPGELAK
5	D7M1K5	Putative uncharacterized protein OS=Arabidopsis lyrata subsp. lyrata GN=ARALYDRAFT_489144 PE=4 SV=1	52	15807	2	11	144	1	408.733	815.452	2	815.45	0.0019	32.32	2.8	EIQTAVR
5							282	2	470.298	938.582	2	938.58	0.0015	19.87	30	LVLPGELAK
5	D7M6C8	Putative uncharacterized protein OS=Arabidopsis lyrata subsp. lyrata GN=ARALYDRAFT_912258 PE=4 SV=1	52	7280	2	24.2	144	1	408.733	815.452	2	815.45	0.0019	32.32	2.8	EIQTAVR
5							282	2	470.298	938.582	2	938.58	0.0015	19.87	30	LVLPGELAK
5	D7M7U7	Putative uncharacterized protein OS=Arabidopsis lyrata subsp. lyrata GN=ARALYDRAFT_908123 PE=4 SV=1	52	14523	2	12.1	144	1	408.733	815.452	2	815.45	0.0019	32.32	2.8	EIQTAVR
5							282	2	470.298	938.582	2	938.58	0.0015	19.87	30	LVLPGELAK
5	D7MT43	Putative uncharacterized protein (Fragment) OS=Arabidopsis lyrata subsp. lyrata GN=ARALYDRAFT_496128 PE=4 SV=1	52	15980	2	11	144	1	408.733	815.452	2	815.45	0.0019	32.32	2.8	EIQTAVR
5							282	2	470.298	938.582	2	938.58	0.0015	19.87	30	LVLPGELAK
5	D7MWT0	Putative uncharacterized protein OS=Arabidopsis lyrata subsp. lyrata GN=ARALYDRAFT_333229 PE=4 SV=1	52	15097	2	11.7	144	1	408.733	815.452	2	815.45	0.0019	32.32	2.8	EIQTAVR
5							282	2	470.298	938.582	2	938.58	0.0015	19.87	30	LVLPGELAK
5	D7SKK3	Whole genome shotgun sequence of line PN40024, scaffold_4.assembly12x (Fragment) OS=Vitis vinifera GN=VIT_00025021001 PE=4 SV=1	52	13072	2	13.7	144	1	408.733	815.452	2	815.45	0.0019	32.32	2.8	EIQTAVR
5							282	2	470.298	938.582	2	938.58	0.0015	19.87	30	LVLPGELAK
5	D7TM14	Whole genome shotgun sequence of line PN40024, scaffold_19.assembly12x (Fragment) OS=Vitis vinifera GN=VIT_00016164001 PE=4 SV=1	52	13339	2	13.2	144	1	408.733	815.452	2	815.45	0.0019	32.32	2.8	EIQTAVR
5							282	2	470.298	938.582	2	938.58	0.0015	19.87	30	LVLPGELAK
5	A8HV98	Histone H2B OS=Chlamydomonas reinhardtii GN=HTB4 PE=3 SV=1	52	16577	2	10.5	144	1	408.733	815.452	2	815.45	0.0019	32.32	2.8	EIQTAVR
5							282	2	470.298	938.582	2	938.58	0.0015	19.87	30	LVLPGELAK
5	A8HWE3	Histone H2B OS=Chlamydomonas reinhardtii GN=HTB9 PE=3 SV=1	52	16607	2	10.5	144	1	408.733	815.452	2	815.45	0.0019	32.32	2.8	EIQTAVR
5							282	2	470.298	938.582	2	938.58	0.0015	19.87	30	LVLPGELAK
5	A8HWX1	Histone H2B OS=Chlamydomonas reinhardtii GN=HTB13 PE=3 SV=1	52	16563	2	10.5	144	1	408.733	815.452	2	815.45	0.0019	32.32	2.8	EIQTAVR
5							282	2	470.298	938.582	2	938.58	0.0015	19.87	30	LVLPGELAK
5	A8HWX5	Histone H2B OS=Chlamydomonas reinhardtii GN=HTB14 PE=3 SV=1	52	16591	2	10.5	144	1	408.733	815.452	2	815.45	0.0019	32.32	2.8	EIQTAVR
5							282	2	470.298	938.582	2	938.58	0.0015	19.87	30	LVLPGELAK
5	A8IJR6	Histone H2B OS=Chlamydomonas reinhardtii GN=HTB15 PE=3 SV=1	52	16520	2	10.5	144	1	408.733	815.452	2	815.45	0.0019	32.32	2.8	EIQTAVR
5							282	2	470.298	938.582	2	938.58	0.0015	19.87	30	LVLPGELAK
5	A8IJS4	Histone H2B OS=Chlamydomonas reinhardtii GN=HTB16 PE=3 SV=1	52	16648	2	10.5	144	1	408.733	815.452	2	815.45	0.0019	32.32	2.8	EIQTAVR
5							282	2	470.298	938.582	2	938.58	0.0015	19.87	30	LVLPGELAK
5	A8IR69	Histone H2B OS=Chlamydomonas reinhardtii GN=HTB30 PE=3 SV=1	52	16547	2	10.5	144	1	408.733	815.452	2	815.45	0.0019	32.32	2.8	EIQTAVR
5							282	2	470.298	938.582	2	938.58	0.0015	19.87	30	LVLPGELAK
5	A8IR79	Histone H2B OS=Chlamydomonas reinhardtii GN=HTB20 PE=3 SV=1	52	16624	2	10.5	144	1	408.733	815.452	2	815.45	0.0019	32.32	2.8	EIQTAVR
5							282	2	470.298	938.582	2	938.58	0.0015	19.87	30	LVLPGELAK
5	A8IW75	Histone H2B OS=Chlamydomonas reinhardtii GN=HTB37 PE=3 SV=1	52	16738	2	10.3	144	1	408.733	815.452	2	815.45	0.0019	32.32	2.8	EIQTAVR
5							282	2	470.298	938.582	2	938.58	0.0015	19.87	30	LVLPGELAK
5	A8IW84	Histone H2B OS=Chlamydomonas reinhardtii GN=HTB38 PE=3 SV=1	52	16754	2	10.3	144	1	408.733	815.452	2	815.45	0.0019	32.32	2.8	EIQTAVR
5							282	2	470.298	938.582	2	938.58	0.0015	19.87	30	LVLPGELAK
5	A8J6V0	Histone H2B OS=Nicotiana tabacum GN=NtH2B2 PE=2 SV=1	52	15427	2	11.3	144	1	408.733	815.452	2	815.45	0.0019	32.32	2.8	EIQTAVR
5							282	2	470.298	938.582	2	938.58	0.0015	19.87	30	LVLPGELAK
5	A8JCT1	Histone H2B OS=Chlamydomonas reinhardtii GN=HBV1 PE=3 SV=1	52	13288	2	13.2	144	1	408.733	815.452	2	815.45	0.0019	32.32	2.8	EIQTAVR
5							282	2	470.298	938.582	2	938.58	0.0015	19.87	30	LVLPGELAK
5	A8JDC0	Histone H2B OS=Chlamydomonas reinhardtii GN=HTB1 PE=3 SV=1	52	16604	2	10.5	144	1	408.733	815.452	2	815.45	0.0019	32.32	2.8	EIQTAVR
5							282	2	470.298	938.582	2	938.58	0.0015	19.87	30	LVLPGELAK
5	A8JDC9	Histone H2B OS=Chlamydomonas reinhardtii GN=HTB21 PE=3 SV=1	52	16576	2	10.5	144	1	408.733	815.452	2	815.45	0.0019	32.32	2.8	EIQTAVR
5							282	2	470.298	938.582	2	938.58	0.0015	19.87	30	LVLPGELAK
5	A8JDE1	Histone H2B OS=Chlamydomonas reinhardtii GN=HTB22 PE=3 SV=1	52	16634	2	10.5	144	1	408.733	815.452	2	815.45	0.0019	32.32	2.8	EIQTAVR
5							282	2	470.298	938.582	2	938.58	0.0015	19.87	30	LVLPGELAK
5	A8JDH1	Histone H2B OS=Chlamydomonas reinhardtii GN=HTB5 PE=3 SV=1	52	16660	2	10.5	144	1	408.733	815.452	2	815.45	0.0019	32.32	2.8	EIQTAVR
5							282	2	470.298	938.582	2	938.58	0.0015	19.87	30	LVLPGELAK
5	A8JIN6	Histone H2B OS=Chlamydomonas reinhardtii GN=HTB23 PE=3 SV=1	52	16605	2	10.5	144	1	408.733	815.452	2	815.45	0.0019	32.32	2.8	EIQTAVR
5							282	2	470.298	938.582	2	938.58	0.0015	19.87	30	LVLPGELAK
5	A8JJN6	Histone H2B OS=Chlamydomonas reinhardtii GN=HTB27 PE=3 SV=1	52	13210	2	13.3	144	1	408.733	815.452	2	815.45	0.0019	32.32	2.8	EIQTAVR
5							282	2	470.298	938.582	2	938.58	0.0015	19.87	30	LVLPGELAK
5	A8JJQ6	Histone H2B (Fragment) OS=Chlamydomonas reinhardtii GN=HBV2 PE=3 SV=1	52	16544	2	10.5	144	1	408.733	815.452	2	815.45	0.0019	32.32	2.8	EIQTAVR
5							282	2	470.298	938.582	2	938.58	0.0015	19.87	30	LVLPGELAK
5	A8JJS0	Histone H2B (Fragment) OS=Chlamydomonas reinhardtii GN=HTB44 PE=3 SV=1	52	15485	2	11.3	144	1	408.733	815.452	2	815.45	0.0019	32.32	2.8	EIQTAVR
5							282	2	470.298	938.582	2	938.58	0.0015	19.87	30	LVLPGELAK
5	A8JJV5	Histone H2B (Fragment) OS=Chlamydomonas reinhardtii GN=HTB29 PE=3 SV=1	52	11556	2	15.4	144	1	408.733	815.452	2	815.45	0.0019	32.32	2.8	EIQTAVR
5							282	2	470.298	938.582	2	938.58	0.0015	19.87	30	LVLPGELAK
5	A9P8Q5	Histone H2B OS=Populus trichocarpa PE=2 SV=1	52	15454	2	11.5	144	1	408.733	815.452	2	815.45	0.0019	32.32	2.8	EIQTAVR
5							282	2	470.298	938.582	2	938.58	0.0015	19.87	30	LVLPGELAK
5	A9PC90	Histone H2B OS=Populus trichocarpa PE=2 SV=1	52	15397	2	11.5	144	1	408.733	815.452	2	815.45	0.0019	32.32	2.8	EIQTAVR
5							282	2	470.298	938.582	2	938.58	0.0015	19.87	30	LVLPGELAK
5	A9PCC8	Histone H2B OS=Populus trichocarpa PE=2 SV=1	52	15452	2	11.5	144	1	408.733	815.452	2	815.45	0.0019	32.32	2.8	EIQTAVR
5							282	2	470.298	938.582	2	938.58	0.0015	19.87	30	LVLPGELAK
5	A9PDD5	Histone H2B OS=Populus trichocarpa PE=2 SV=1	52	15818	2	11.2	144	1	408.733	815.452	2	815.45	0.0019	32.32	2.8	EIQTAVR
5							282	2	470.298	938.582	2	938.58	0.0015	19.87	30	LVLPGELAK
5	A9PJP4	Histone H2B OS=Populus trichocarpa x Populus deltoides PE=2 SV=1	52	15353	2	11.5	144	1	408.733	815.452	2	815.45	0.0019	32.32	2.8	EIQTAVR
5							282	2	470.298	938.582	2	938.58	0.0015	19.87	30	LVLPGELAK
5	A9PJR3	Histone H2B OS=Populus trichocarpa x Populus deltoides PE=2 SV=1	52	16252	2	10.8	144	1	408.733	815.452	2	815.45	0.0019	32.32	2.8	EIQTAVR
5							282	2	470.298	938.582	2	938.58	0.0015	19.87	30	LVLPGELAK
5	B9GV78	Histone H2B OS=Populus trichocarpa GN=HTB903 PE=3 SV=1	52	16252	2	10.8	144	1	408.733	815.452	2	815.45	0.0019	32.32	2.8	EIQTAVR
5							282	2	470.298	938.582	2	938.58	0.0015	19.87	30	LVLPGELAK
5	B9H369	Histone H2B (Fragment) OS=Populus trichocarpa GN=HTB904 PE=3 SV=1	52	10382	2	17.2	144	1	408.733	815.452	2	815.45	0.0019	32.32	2.8	EIQTAVR
5							282	2	470.298	938.582	2	938.58	0.0015	19.87	30	LVLPGELAK
5	B9HUV6	Histone H2B OS=Populus trichocarpa GN=HTB912 PE=3 SV=1	52	15507	2	11.4	144	1	408.733	815.452	2	815.45	0.0019	32.32	2.8	EIQTAVR
5							282	2	470.298	938.582	2	938.58	0.0015	19.87	30	LVLPGELAK
5	B9HUV8	Histone H2B OS=Populus trichocarpa GN=HTB901 PE=3 SV=1	52	15523	2	11.4	144	1	408.733	815.452	2	815.45	0.0019	32.32	2.8	EIQTAVR
5							282	2	470.298	938.582	2	938.58	0.0015	19.87	30	LVLPGELAK
5	B9HUW2	Histone H2B (Fragment) OS=Populus trichocarpa GN=HTB902 PE=3 SV=1	52	10380	2	17.2	144	1	408.733	815.452	2	815.45	0.0019	32.32	2.8	EIQTAVR
5							282	2	470.298	938.582	2	938.58	0.0015	19.87	30	LVLPGELAK
5	B9SCL5	Histone H2B OS=Ricinus communis GN=RCOM_0475410 PE=3 SV=1	52	15574	2	11.3	144	1	408.733	815.452	2	815.45	0.0019	32.32	2.8	EIQTAVR
5							282	2	470.298	938.582	2	938.58	0.0015	19.87	30	LVLPGELAK
5	B9T301	Histone H2B OS=Ricinus communis GN=RCOM_0350180 PE=3 SV=1	52	15567	2	11.3	144	1	408.733	815.452	2	815.45	0.0019	32.32	2.8	EIQTAVR
5							282	2	470.298	938.582	2	938.58	0.0015	19.87	30	LVLPGELAK
5	B9T302	Histone H2B OS=Ricinus communis GN=RCOM_0350190 PE=3 SV=1	52	15497	2	11.3	144	1	408.733	815.452	2	815.45	0.0019	32.32	2.8	EIQTAVR
5							282	2	470.298	938.582	2	938.58	0.0015	19.87	30	LVLPGELAK
5	B9T4D0	Histone H2B OS=Ricinus communis GN=RCOM_0389830 PE=3 SV=1	52	7307	2	24.2	144	1	408.733	815.452	2	815.45	0.0019	32.32	2.8	EIQTAVR
5							282	2	470.298	938.582	2	938.58	0.0015	19.87	30	LVLPGELAK
5	B9T4D7	Histone H2B OS=Ricinus communis GN=RCOM_0390320 PE=3 SV=1	52	16160	2	11	144	1	408.733	815.452	2	815.45	0.0019	32.32	2.8	EIQTAVR
5							282	2	470.298	938.582	2	938.58	0.0015	19.87	30	LVLPGELAK
5	B9T761	Histone H2B OS=Ricinus communis GN=RCOM_0272700 PE=3 SV=1	52	14919	2	11.9	144	1	408.733	815.452	2	815.45	0.0019	32.32	2.8	EIQTAVR
5							282	2	470.298	938.582	2	938.58	0.0015	19.87	30	LVLPGELAK
5	Q9FFC0	Histone H2B.10 OS=Arabidopsis thaliana GN=At5g22880 PE=1 SV=3	52	15723	2	11	144	1	408.733	815.452	2	815.45	0.0019	32.32	2.8	EIQTAVR
5							282	2	470.298	938.582	2	938.58	0.0015	19.87	30	LVLPGELAK
5	Q9LGH4	Histone H2B.6 OS=Oryza sativa subsp. japonica GN=H2B.6 PE=3 SV=1	52	16462	2	10.5	144	1	408.733	815.452	2	815.45	0.0019	32.32	2.8	EIQTAVR
5							282	2	470.298	938.582	2	938.58	0.0015	19.87	30	LVLPGELAK
5	Q9LGH8	Histone H2B.8 OS=Oryza sativa subsp. japonica GN=H2B.8 PE=3 SV=1	52	16478	2	10.5	144	1	408.733	815.452	2	815.45	0.0019	32.32	2.8	EIQTAVR
5							282	2	470.298	938.582	2	938.58	0.0015	19.87	30	LVLPGELAK
5	Q9LQQ4	Histone H2B.1 OS=Arabidopsis thaliana GN=At1g07790 PE=1 SV=3	52	16392	2	10.8	144	1	408.733	815.452	2	815.45	0.0019	32.32	2.8	EIQTAVR
5							282	2	470.298	938.582	2	938.58	0.0015	19.87	30	LVLPGELAK
5	Q9LZ45	Histone H2B.9 OS=Arabidopsis thaliana GN=At5g02570 PE=1 SV=3	52	14535	2	12.1	144	1	408.733	815.452	2	815.45	0.0019	32.32	2.8	EIQTAVR
5							282	2	470.298	938.582	2	938.58	0.0015	19.87	30	LVLPGELAK
5	Q9LZT0	Histone H2B.7 OS=Arabidopsis thaliana GN=At3g46030 PE=1 SV=3	52	15902	2	11	144	1	408.733	815.452	2	815.45	0.0019	32.32	2.8	EIQTAVR
5							282	2	470.298	938.582	2	938.58	0.0015	19.87	30	LVLPGELAK
5	Q9M3H6	Histone H2B OS=Cicer arietinum PE=2 SV=1	52	15387	2	11.5	144	1	408.733	815.452	2	815.45	0.0019	32.32	2.8	EIQTAVR
5							282	2	470.298	938.582	2	938.58	0.0015	19.87	30	LVLPGELAK
5	Q9SF55	Histone H2B.5 OS=Arabidopsis thaliana GN=At3g09480 PE=1 SV=3	52	13959	2	12.7	144	1	408.733	815.452	2	815.45	0.0019	32.32	2.8	EIQTAVR
5							282	2	470.298	938.582	2	938.58	0.0015	19.87	30	LVLPGELAK
5	Q9SI96	Histone H2B.3 OS=Arabidopsis thaliana GN=At2g28720 PE=1 SV=3	52	16519	2	10.6	144	1	408.733	815.452	2	815.45	0.0019	32.32	2.8	EIQTAVR
5							282	2	470.298	938.582	2	938.58	0.0015	19.87	30	LVLPGELAK
5	Q9ZUS0	Histone H2B.4 OS=Arabidopsis thaliana GN=At2g37470 PE=1 SV=3	52	15072	2	11.6	144	1	408.733	815.452	2	815.45	0.0019	32.32	2.8	EIQTAVR
5							282	2	470.298	938.582	2	938.58	0.0015	19.87	30	LVLPGELAK
5	P16867	Histone H2B.3 OS=Volvox carteri PE=3 SV=3	52	17000	2	10.2	144	1	408.733	815.452	2	815.45	0.0019	32.32	2.8	EIQTAVR
5							282	2	470.298	938.582	2	938.58	0.0015	19.87	30	LVLPGELAK
5	P16868	Histone H2B.4 OS=Volvox carteri PE=3 SV=3	52	16831	2	10.3	144	1	408.733	815.452	2	815.45	0.0019	32.32	2.8	EIQTAVR
5							282	2	470.298	938.582	2	938.58	0.0015	19.87	30	LVLPGELAK
5	O22582	Histone H2B OS=Gossypium hirsutum GN=HIS2B PE=2 SV=3	52	16077	2	10.9	144	1	408.733	815.452	2	815.45	0.0019	32.32	2.8	EIQTAVR
5							282	2	470.298	938.582	2	938.58	0.0015	19.87	30	LVLPGELAK
5	O23629	Histone H2B.6 OS=Arabidopsis thaliana GN=H2B PE=1 SV=3	52	16426	2	10.7	144	1	408.733	815.452	2	815.45	0.0019	32.32	2.8	EIQTAVR
5							282	2	470.298	938.582	2	938.58	0.0015	19.87	30	LVLPGELAK
5	P40283	Histone H2B.11 OS=Arabidopsis thaliana GN=At5g59910 PE=1 SV=5	52	16439	2	10.7	144	1	408.733	815.452	2	815.45	0.0019	32.32	2.8	EIQTAVR
5							282	2	470.298	938.582	2	938.58	0.0015	19.87	30	LVLPGELAK
5	Q43216	Histone H2B.5 OS=Triticum aestivum PE=1 SV=3	52	14959	2	11.8	144	1	408.733	815.452	2	815.45	0.0019	32.32	2.8	EIQTAVR
5							282	2	470.298	938.582	2	938.58	0.0015	19.87	30	LVLPGELAK
5	O49118	Histone H2B OS=Capsicum annuum GN=HIS2B PE=2 SV=3	52	16035	2	11	144	1	408.733	815.452	2	815.45	0.0019	32.32	2.8	EIQTAVR
5							282	2	470.298	938.582	2	938.58	0.0015	19.87	30	LVLPGELAK
5	P50565	Histone H2B.1 OS=Chlamydomonas reinhardtii GN=H2B PE=1 SV=3	52	16717	2	10.5	144	1	408.733	815.452	2	815.45	0.0019	32.32	2.8	EIQTAVR
5							282	2	470.298	938.582	2	938.58	0.0015	19.87	30	LVLPGELAK
5	P54346	Histone H2B.3 OS=Chlamydomonas reinhardtii PE=1 SV=3	52	16547	2	10.5	144	1	408.733	815.452	2	815.45	0.0019	32.32	2.8	EIQTAVR
5							282	2	470.298	938.582	2	938.58	0.0015	19.87	30	LVLPGELAK
5	P54347	Histone H2B.4 OS=Chlamydomonas reinhardtii PE=1 SV=3	52	16577	2	10.5	144	1	408.733	815.452	2	815.45	0.0019	32.32	2.8	EIQTAVR
5							282	2	470.298	938.582	2	938.58	0.0015	19.87	30	LVLPGELAK
5	O65818	Histone H2B.2 OS=Solanum lycopersicum GN=H2B-2 PE=2 SV=2	52	15402	2	11.4	144	1	408.733	815.452	2	815.45	0.0019	32.32	2.8	EIQTAVR
5							282	2	470.298	938.582	2	938.58	0.0015	19.87	30	LVLPGELAK
5	O65819	Histone H2B.3 (Fragment) OS=Solanum lycopersicum GN=H2B-3 PE=2 SV=1	52	15035	2	11.7	144	1	408.733	815.452	2	815.45	0.0019	32.32	2.8	EIQTAVR
5							282	2	470.298	938.582	2	938.58	0.0015	19.87	30	LVLPGELAK
5	O65821	Histone H2B.1 OS=Solanum lycopersicum GN=H2B-1 PE=2 SV=4	52	15662	2	11.3	144	1	408.733	815.452	2	815.45	0.0019	32.32	2.8	EIQTAVR
5							282	2	470.298	938.582	2	938.58	0.0015	19.87	30	LVLPGELAK
5	P93354	Histone H2B OS=Nicotiana tabacum GN=HIS2B PE=2 SV=3	52	15947	2	11	144	1	408.733	815.452	2	815.45	0.0019	32.32	2.8	EIQTAVR
5							282	2	470.298	938.582	2	938.58	0.0015	19.87	30	LVLPGELAK
5	A8HSB2	Histone H2B OS=Chlamydomonas reinhardtii GN=HTB2 PE=3 SV=1	51	16893	2	10.3	144	1	408.733	815.452	2	815.45	0.0019	32.32	2.8	EIQTAVR
5							282	2	470.298	938.582	2	938.58	0.0015	19.87	30	LVLPGELAK
5	P54345	Histone H2B.2 OS=Chlamydomonas reinhardtii PE=1 SV=3	51	16921	2	10.3	144	1	408.733	815.452	2	815.45	0.0019	32.32	2.8	EIQTAVR
5							282	2	470.298	938.582	2	938.58	0.0015	19.87	30	LVLPGELAK
6	Q3HVK3	Ly200-like protein OS=Solanum tuberosum PE=2 SV=1	50	15627	1	9.8	425	1	507.907	1520.7	3	1520.7	-0.0046	50	0.027	TYCAEIAHNVSTR	Carbamidomethyl (C)
6	Q3MST7	Putative uncharacterized protein OS=Oryza sativa subsp. indica GN=rpl32 PE=2 SV=1	50	15693	1	9.8	425	1	507.907	1520.7	3	1520.7	-0.0046	50	0.027	TYCAEIAHNVSTR	Carbamidomethyl (C)
6	B4FFZ7	Putative uncharacterized protein OS=Zea mays PE=2 SV=1	50	15758	1	9.8	425	1	507.907	1520.7	3	1520.7	-0.0046	50	0.027	TYCAEIAHNVSTR	Carbamidomethyl (C)
6	A5BD13	Putative uncharacterized protein OS=Vitis vinifera GN=VITISV_040276 PE=4 SV=1	50	15592	1	9.8	425	1	507.907	1520.7	3	1520.7	-0.0046	50	0.027	TYCAEIAHNVSTR	Carbamidomethyl (C)
6	C5X4M6	Putative uncharacterized protein Sb02g029030 OS=Sorghum bicolor GN=Sb02g029030 PE=4 SV=1	50	15776	1	9.8	425	1	507.907	1520.7	3	1520.7	-0.0046	50	0.027	TYCAEIAHNVSTR	Carbamidomethyl (C)
6	B6SX67	60S ribosomal protein L32 OS=Zea mays PE=2 SV=1	50	15776	1	9.8	425	1	507.907	1520.7	3	1520.7	-0.0046	50	0.027	TYCAEIAHNVSTR	Carbamidomethyl (C)
6	C6SXB4	Putative uncharacterized protein OS=Glycine max PE=2 SV=1	50	15590	1	9.8	425	1	507.907	1520.7	3	1520.7	-0.0046	50	0.027	TYCAEIAHNVSTR	Carbamidomethyl (C)
6	C6SZ81	Putative uncharacterized protein OS=Glycine max PE=2 SV=1	50	15562	1	9.8	425	1	507.907	1520.7	3	1520.7	-0.0046	50	0.027	TYCAEIAHNVSTR	Carbamidomethyl (C)
6	Q6RW44	Ly200 protein OS=Capsicum annuum PE=2 SV=1	50	15590	1	9.8	425	1	507.907	1520.7	3	1520.7	-0.0046	50	0.027	TYCAEIAHNVSTR	Carbamidomethyl (C)
6	B7E905	Os09g0501100 protein OS=Oryza sativa subsp. japonica GN=Os09g0501100 PE=2 SV=1	50	15721	1	9.8	425	1	507.907	1520.7	3	1520.7	-0.0046	50	0.027	TYCAEIAHNVSTR	Carbamidomethyl (C)
6	B7FMD7	Putative uncharacterized protein OS=Medicago truncatula PE=2 SV=1	50	15635	1	9.8	425	1	507.907	1520.7	3	1520.7	-0.0046	50	0.027	TYCAEIAHNVSTR	Carbamidomethyl (C)
6	B8A2K5	Putative uncharacterized protein OS=Zea mays PE=2 SV=1	50	15845	1	9.7	425	1	507.907	1520.7	3	1520.7	-0.0046	50	0.027	TYCAEIAHNVSTR	Carbamidomethyl (C)
6	A9PBE9	Predicted protein OS=Populus trichocarpa GN=POPTRDRAFT_665064 PE=2 SV=1	50	15634	1	9.8	425	1	507.907	1520.7	3	1520.7	-0.0046	50	0.027	TYCAEIAHNVSTR	Carbamidomethyl (C)
6	A9PDT0	Putative uncharacterized protein OS=Populus trichocarpa PE=2 SV=1	50	15607	1	9.8	425	1	507.907	1520.7	3	1520.7	-0.0046	50	0.027	TYCAEIAHNVSTR	Carbamidomethyl (C)
6	B9G4E7	Putative uncharacterized protein OS=Oryza sativa subsp. japonica GN=OsJ_29904 PE=4 SV=1	50	23475	1	6.3	425	1	507.907	1520.7	3	1520.7	-0.0046	50	0.027	TYCAEIAHNVSTR	Carbamidomethyl (C)
6	B9GQP4	Predicted protein OS=Populus trichocarpa GN=POPTRDRAFT_711534 PE=4 SV=1	50	15577	1	9.8	425	1	507.907	1520.7	3	1520.7	-0.0046	50	0.027	TYCAEIAHNVSTR	Carbamidomethyl (C)
6	B9I117	Predicted protein OS=Populus trichocarpa GN=POPTRDRAFT_660564 PE=4 SV=1	50	15653	1	9.8	425	1	507.907	1520.7	3	1520.7	-0.0046	50	0.027	TYCAEIAHNVSTR	Carbamidomethyl (C)
6	Q45NI6	Ribosomal protein L32 OS=Medicago sativa PE=2 SV=1	50	15601	1	9.8	425	1	507.907	1520.7	3	1520.7	-0.0046	50	0.027	TYCAEIAHNVSTR	Carbamidomethyl (C)
